# Supplementary material for: Single-cell proteomics reveals changes in expression during hair-cell development
Source: eLife. 2019 Nov 4;8:e50777. doi: 10.7554/eLife.50777 (PMC6855842; doi:10.7554/eLife.50777)
Supplement: Figure 1—source data 1. — Excel file containing data from Experiments 1 and 2 analyzed together by MaxQuant and Andromeda. [file elife-50777-fig1-data1.xlsx]

## Sheet: 1 Read me
File:	Figure 1—source data 1. Single cell proteomics data.xls
In support of:	Zhu et al. "Single-cell proteomics shows TMSB4X downregulation upon hair-cell differentiation to release actin for building stereocilia"
General comments:	Single-cell proteomics data and analysis
Tabs:	Label	Description		Fasta file used
	1 Read me	Information	The present sheet
	2 All data	Experiments 1 and 2	Both experiments combined and searched with v94 Ensembl database	v94_Chicken_Gallus_gallus_GRCg6a_pep_all_fixed_additions_no_extras (available on via ProteomeXchange PXD014256)
	3 Contaminants removed	Experiments 1 and 2 with potential contaminants removed	Both experiments combined and searched with v94 Ensembl database	v94_Chicken_Gallus_gallus_GRCg6a_pep_all_fixed_additions_no_extras (available on via ProteomeXchange PXD014256)
Samples:	ProteomeXchange identifier	Sample name	RAW data file names	Experiment	FM1-43 signal	Cells per well	Biological replicate	Technical replicate
	PXD014256	1H1a	701155_Single_Hair_Cell_OHSU_1cell_High_090618_1_30um_031218_300bar.raw	Experiment 1	High	1	1	1
	PXD014256	1H1b	701157_Single_Hair_Cell_OHSU_1cell_High_090618_2_30um_031218_300bar.raw	Experiment 1	High	1	2	1
	PXD014256	1H1c	701166_Single_Hair_Cell_OHSU_1cell_High_090618_3_30um_031218_300bar.raw	Experiment 1	High	1	3	1
	PXD014256	1H1d	701176_Single_Hair_Cell_OHSU_1cell_High_090618_4_30um_031218_300bar.raw	Experiment 1	High	1	4	1
	PXD014256	1H1e	701190_Single_Hair_Cell_OHSU_1cell_High_090618_5_30um_031218_300bar.raw	Experiment 1	High	1	5	1
	PXD014256	1H3a	700739_Single_Hair_Cell_OHSU_3cell_High_090618_1_30um_031218_300bar.raw	Experiment 1	High	3	1	1
	PXD014256	1H3b	700740_Single_Hair_Cell_OHSU_3cell_High_090618_2_30um_031218_300bar.raw	Experiment 1	High	3	2	1
	PXD014256	1H3c	700750_Single_Hair_Cell_OHSU_3cell_High_090618_3_30um_031218_300bar.raw	Experiment 1	High	3	3	1
	PXD014256	1H3d	701129_Single_Hair_Cell_OHSU_3cell_High_090618_4_30um_031218_300bar.raw	Experiment 1	High	3	4	1
	PXD014256	1H5a	700576_Single_Hair_Cell_OHSU_5cell_High_090618_1_30um_031218_300bar.raw	Experiment 1	High	5	1	1
	PXD014256	1H5b	700579_Single_Hair_Cell_OHSU_5cell_High_090618_2_30um_031218_300bar.raw	Experiment 1	High	5	2	1
	PXD014256	1H5c	700584_Single_Hair_Cell_OHSU_5cell_High_090618_3_30um_031218_300bar.raw	Experiment 1	High	5	3	1
	PXD014256	1H5d	700730_Single_Hair_Cell_OHSU_5cell_High_090618_4_30um_031218_300bar.raw	Experiment 1	High	5	4	1
	PXD014256	1H20a	700526_Single_Hair_Cell_OHSU_20cell_High_090618_1_30um_031218_300bar.raw	Experiment 1	High	20	1	1
	PXD014256	1H20b	700533_Single_Hair_Cell_OHSU_20cell_High_090618_2_30um_031218_300bar.raw	Experiment 1	High	20	2	1
	PXD014256	1H20c	700539_Single_Hair_Cell_OHSU_20cell_High_090618_3_30um_031218_300bar.raw	Experiment 1	High	20	3	1
	PXD014256	1H20d	700567_Single_Hair_Cell_OHSU_20cell_High_090618_4_30um_031218_300bar.raw	Experiment 1	High	20	4	1
	PXD014256	1L1a	701295_Single_Hair_Cell_OHSU_1cell_Low_090618_1_30um_031218_300bar.raw	Experiment 1	Low	1	1	1
	PXD014256	1L1b	701368_Single_Hair_Cell_OHSU_1cell_Low_090618_2_30um_031218_300bar.raw	Experiment 1	Low	1	2	1
	PXD014256	1L1c	701372_Single_Hair_Cell_OHSU_1cell_Low_090618_3_30um_031218_300bar.raw	Experiment 1	Low	1	3	1
	PXD014256	1L1d	701376_Single_Hair_Cell_OHSU_1cell_Low_090618_4_30um_031218_300bar.raw	Experiment 1	Low	1	4	1
	PXD014256	1L1e	701377_Single_Hair_Cell_OHSU_1cell_Low_090618_5_30um_031218_300bar.raw	Experiment 1	Low	1	5	1
	PXD014256	1L3a	701278_Single_Hair_Cell_OHSU_3cell_Low_090618_1_30um_031218_300bar.raw	Experiment 1	Low	3	1	1
	PXD014256	1L3b	701280_Single_Hair_Cell_OHSU_3cell_Low_090618_2_30um_031218_300bar.raw	Experiment 1	Low	3	2	1
	PXD014256	1L3c	701282_Single_Hair_Cell_OHSU_3cell_Low_090618_3_30um_031218_300bar.raw	Experiment 1	Low	3	3	1
	PXD014256	1L5a	701243_Single_Hair_Cell_OHSU_5cell_Low_090618_1_30um_031218_300bar.raw	Experiment 1	Low	5	1	1
	PXD014256	1L5b	701250_Single_Hair_Cell_OHSU_5cell_Low_090618_3_30um_031218_300bar.raw	Experiment 1	Low	5	2	1
	PXD014256	1L5c	701251_Single_Hair_Cell_OHSU_5cell_Low_090618_2_30um_031218_300bar.raw	Experiment 1	Low	5	3	1
	PXD014256	1L5d	701253_Single_Hair_Cell_OHSU_5cell_Low_090618_4_30um_031218_300bar.raw	Experiment 1	Low	5	4	1
	PXD014256	1L20a	701199_Single_Hair_Cell_OHSU_20cell_Low_090618_2_30um_031218_300bar.raw	Experiment 1	Low	20	1	1
	PXD014256	1L20b	701229_Single_Hair_Cell_OHSU_20cell_Low_090618_3_30um_031218_300bar.raw	Experiment 1	Low	20	2	1
	PXD014256	1L20c	701234_Single_Hair_Cell_OHSU_20cell_Low_090618_4_30um_031218_300bar.raw	Experiment 1	Low	20	3	1
	PXD014256	1L20d	701241_Single_Hair_Cell_OHSU_20cell_Low_090618_5_30um_031218_300bar.raw	Experiment 1	Low	20	4	1
	PXD014256	2H1a	Single_Hair_Cell_OHSU_1cell_High_030819_R1_YF30um_350bar.raw	Experiment 2	High	1	1	1
	PXD014256	2H1b	Single_Hair_Cell_OHSU_1cell_High_030819_R2_YF30um_350bar.raw	Experiment 2	High	1	2	1
	PXD014256	2H1c	Single_Hair_Cell_OHSU_1cell_High_030819_R3_YF30um_350bar.raw	Experiment 2	High	1	3	1
	PXD014256	2H1d	Single_Hair_Cell_OHSU_1cell_High_030819_R4_YF30um_350bar.raw	Experiment 2	High	1	4	1
	PXD014256	2H1f	Single_Hair_Cell_OHSU_1cell_High_030819_R5_YF30um_350bar.raw	Experiment 2	High	1	5	1
	PXD014256	2H1g	Single_Hair_Cell_OHSU_1cell_High_030819_R6_YF30um_350bar.raw	Experiment 2	High	1	6	1
	PXD014256	2H1h	Single_Hair_Cell_OHSU_1cell_High_030819_R7_YF30um_350bar.raw	Experiment 2	High	1	7	1
	PXD014256	2H1i	Single_Hair_Cell_OHSU_1cell_High_030819_R8_YF30um_350bar.raw	Experiment 2	High	1	8	1
	PXD014256	2H1j	Single_Hair_Cell_OHSU_1cell_High_030819_R9_YF30um_350bar.raw	Experiment 2	High	1	9	1
	PXD014256	2H20a	Single_Hair_Cell_OHSU_20cell_High_030819_R1_YF30um_350bar.raw	Experiment 2	High	20	1	1
	PXD014256	2H20b	Single_Hair_Cell_OHSU_20cell_High_030819_R2_YF30um_350bar.raw	Experiment 2	High	20	2	1
	PXD014256	2H20c	Single_Hair_Cell_OHSU_20cell_High_030819_R3_YF30um_350bar.raw	Experiment 2	High	20	3	1
	PXD014256	2L1a	Single_Hair_Cell_OHSU_1cell_Low_030819_R1_YF30um_350bar.raw	Experiment 2	Low	1	1	1
	PXD014256	2L1b	Single_Hair_Cell_OHSU_1cell_Low_030819_R2_YF30um_350bar.raw	Experiment 2	Low	1	2	1
	PXD014256	2L1c	Single_Hair_Cell_OHSU_1cell_Low_030819_R3_YF30um_350bar.raw	Experiment 2	Low	1	3	1
	PXD014256	2L1d	Single_Hair_Cell_OHSU_1cell_Low_030819_R4_YF30um_350bar.raw	Experiment 2	Low	1	4	1
	PXD014256	2L1f	Single_Hair_Cell_OHSU_1cell_Low_030819_R5_YF30um_350bar.raw	Experiment 2	Low	1	5	1
	PXD014256	2L1g	Single_Hair_Cell_OHSU_1cell_Low_030819_R6_YF30um_350bar.raw	Experiment 2	Low	1	6	1
	PXD014256	2L1h	Single_Hair_Cell_OHSU_1cell_Low_030819_R7_YF30um_350bar.raw	Experiment 2	Low	1	7	1
	PXD014256	2L1i	Single_Hair_Cell_OHSU_1cell_Low_030819_R8_YF30um_350bar.raw	Experiment 2	Low	1	8	1
	PXD014256	2L1j	Single_Hair_Cell_OHSU_1cell_Low_030819_R9_YF30um_350bar.raw	Experiment 2	Low	1	9	1
	PXD014256	2L20a	Single_Hair_Cell_OHSU_20cell_Low_030819_R1_YF30um_350bar.raw	Experiment 2	Low	20	1	1
	PXD014256	2L20b	Single_Hair_Cell_OHSU_20cell_Low_030819_R2_YF30um_350bar.raw	Experiment 2	Low	20	2	1
	PXD014256	2L20c	Single_Hair_Cell_OHSU_20cell_Low_030819_R3_YF30um_350bar.raw	Experiment 2	Low	20	3	1
	PXD014256	2N0a	Single_Hair_Cell_OHSU_NoiseControl_030819_R1_YF30um_350bar.raw	Experiment 2	Low	0	1	1
	PXD014256	2N0b	Single_Hair_Cell_OHSU_NoiseControl_030819_R2_YF30um_350bar.raw	Experiment 2	Low	0	2	1
	PXD014256	2N0c	Single_Hair_Cell_OHSU_NoiseControl_030819_R3_YF30um_350bar.raw	Experiment 2	Low	0	3	1
Column Headers:	Column #	Header	Description		Hidden?
	1	MaxQuant ID	MaxQuant IDs for all proteins grouped together in Mathematica analysis		No
	2	Protein IDs	IDs for all proteins grouped together in Mathematica analysis		No
	3	Protein symbols	Symbols for all proteins grouped together in Mathematica analysis		No
	4	Majority protein IDs	IDs for the majority of the protein IDs		No
	5	Redundant groups sharing any peptides	Redundant groups sharing any peptides		No
	6	Redundant groups sharing >20% peptides	Redundant groups sharing >20% peptides		No
	7	Molecular mass	Molecular mass (Da)		No
	8	Best protein identifier	Identified protein or protein with most identifications if part of a group		No
	9	Best protein description	Descriptive summary of protein		No
	10	Best protein symbol	Protein symbol (all caps, non-italicized gene name in almost all cases)		No
		Unique peptides	Unique peptides for samples		No
		iBAQ	Summed iBAQ for samples		No
		riBAQ	Relative iBAQ (iBAQ for a protein / sum of all iBAQ for a sample) for samples		No

## Sheet: 2 All data
7									Identifications =
									Gating =
									# cells =
									Experiment # =
MaxQuant ID	Protein IDs	Protein symbols	Majority protein IDs	Redundant groups sharing any peptides	Redundant groups sharing >20% peptides	Molecular mass	Best protein identifier	Best protein description	Best protein symbol	Unique peptides 1H1a	Unique peptides 1H1b	Unique peptides 1H1c	Unique peptides 1H1d	Unique peptides 1H1e	Unique peptides 1H3a	Unique peptides 1H3b	Unique peptides 1H3c	Unique peptides 1H3d	Unique peptides 1H5a	Unique peptides 1H5b	Unique peptides 1H5c	Unique peptides 1H5d	Unique peptides 1H20a	Unique peptides 1H20b	Unique peptides 1H20c	Unique peptides 1H20d	Unique peptides 1L1a	Unique peptides 1L1b	Unique peptides 1L1c	Unique peptides 1L1d	Unique peptides 1L1e	Unique peptides 1L3a	Unique peptides 1L3b	Unique peptides 1L3c	Unique peptides 1L5a	Unique peptides 1L5b	Unique peptides 1L5c	Unique peptides 1L5d	Unique peptides 1L20a	Unique peptides 1L20b	Unique peptides 1L20c	Unique peptides 1L20d	Unique peptides 2H1a	Unique peptides 2H1b	Unique peptides 2H1c	Unique peptides 2H1d	Unique peptides 2H1e	Unique peptides 2H1f	Unique peptides 2H1g
454	XP_015149613.1;NP_989753.1	OCM	NP_989753.1;XP_015149613.1	454	454	12106	XP_015149613.1	parvalbumin, thymic CPV3 isoform X1	OCM	6	7	3	0	3	7	6	7	6	7	7	7	7	7	7	7	7	0	0	0	7	0	3	0	0	0	0	5	0	3	3	5	4	0	5	4	5	4	3	0
402	XP_003642677.1;NP_001289102.1	S100A1	NP_001289102.1;XP_003642677.1	402	402	10582	XP_003642677.1	protein S100-A1 isoform X1	S100A1	0	1	0	0	1	1	1	1	1	1	1	1	1	1	1	1	1	0	0	0	0	1	1	1	0	1	0	1	1	1	1	1	1	0	0	0	0	0	0	0
257	XP_425458.2;XP_004937726.1;XP_003640418.1;XP_001233180.1;NP_001268414.1;NP_001032934.1;NP_001032932.1	HIST1H46;HIST1H46L2;HIST1H46L6;HIST1H4B;HIST1H4D;HIST1H4I;HIST2H4B	NP_001032932.1;NP_001032934.1;NP_001268414.1;XP_001233180.1;XP_003640418.1;XP_004937726.1;XP_425458.2	257	257	11367	XP_425458.2	histone H4	HIST1H4D	6	6	6	5	6	6	5	6	6	6	6	6	6	7	7	7	6	3	5	6	5	6	5	4	6	6	6	6	6	6	7	7	7	0	1	3	2	1	0	0
530;699	NP_990641.1;XP_015142790.1;XP_025006379.1;XP_025006789.1	CKB;LOC107051134	NP_990641.1;XP_025006379.1;XP_015142790.1	530;699	530;699	42870	NP_990641.1_family	family {creatine kinase B-type}	CKB;LOC107051134	0	1	0	0	1	2	0	1	2	2	2	1	2	3	3	3	2	0	0	0	1	0	0	0	2	0	0	0	1	2	1	0	2	0	0	1	0	1	0	0
205;415	NP_001007825.1;NP_001026234.1;NP_001026400.1;NP_001072949.1;NP_001295542.1;NP_990503.1;NP_990849.1;XP_015135388.1;XP_015139542.2;XP_015143877.1;XP_015143878.1;XP_015152582.1;XP_025006899.1;XP_424279.1	ACTG1;ACTC2L;ACT85CL;ACTA1;ACTA2;ACTB;ACTBL2L;ACTC1;ACTG2	NP_001007825.1;NP_001295542.1;NP_990849.1;XP_015135388.1;XP_015139542.2;NP_001072949.1;NP_001026234.1;NP_990503.1;XP_015143878.1;XP_015143877.1;NP_001026400.1;XP_424279.1;XP_025006899.1	205;415	205;415	41792	NP_001007825.1_family	family {actin, cytoplasmic type 5}	ACTG1;ACTC2L;ACT85CL;ACTA1;ACTA2;ACTB;ACTBL2L;ACTC1;ACTG2	2	5	3	5	5	4	3	5	6	5	5	5	6	7	8	7	8	1	5	6	4	5	5	4	6	6	6	6	6	6	8	8	7	0	1	2	2	2	1	0
237	XP_025009552.1;XP_004937730.2;XP_004934830.3;XP_001233337.1;XP_001233227.1;XP_001232985.1;NP_001073189.1;NP_001073188.1;NP_001026652.1;XP_015144978.1;XP_423715.4	HIST1H2B5;HIST1H2B5L;HIST1H2B7;HIST1H2B7L2;HIST1H2B7L4;HIST1H2B8;HIST1H2BF;HIST1H2BO;HSTH2B7;LOC426037	NP_001026652.1;NP_001073188.1;NP_001073189.1;XP_001232985.1;XP_001233227.1;XP_001233337.1;XP_004934830.3;XP_004937730.2;XP_015144978.1;XP_025009552.1	237	237	13951	XP_025009552.1	histone H2B 5	HIST1H2B5L	4	6	5	3	4	6	4	6	6	6	6	6	6	6	6	6	6	0	3	5	4	3	4	2	5	6	5	5	5	6	6	6	6	0	1	2	1	0	0	0
181;225;270	NP_001025924.1;NP_001026545.1;NP_001072943.1;NP_001264997.1;NP_001268410.1;XP_004937728.1;XP_015128745.1;XP_015128746.1;XP_015148868.1;XP_025002825.1;XP_425455.2;XP_425465.1;XP_425469.1	H2AFV;H2A2BL;H2AFJ;H2AFZ;HIST1H2A3;HIST1H2A4;HIST1H2A4L1;HIST1H2A4L2;HIST1H2A4L3;HIST1H2A4L4;HISTH2A4L1	NP_001026545.1;XP_015128745.1;XP_015128746.1;XP_425469.1;XP_425465.1;XP_425455.2;XP_004937728.1;NP_001268410.1;NP_001264997.1;NP_001072943.1;XP_025002825.1;NP_001025924.1	181;225;270	181;225;270	13509	XP_015128745.1_family	family {histone H2A.V isoform X1}	H2AFV;H2A2BL;H2AFJ;H2AFZ;HIST1H2A3;HIST1H2A4;HIST1H2A4L1;HIST1H2A4L2;HIST1H2A4L3;HIST1H2A4L4;HISTH2A4L1	0	1	0	0	0	1	0	1	2	1	2	0	3	3	4	4	4	0	0	2	0	0	0	0	1	2	0	1	3	2	3	3	3	0	0	0	0	1	0	0
238	XP_416193.2;XP_025010739.1;XP_025000290.1;XP_015144926.1;XP_015144912.1;XP_015139223.2;XP_001233028.1;XP_001232833.1;NP_990627.1;NP_001268438.1;NP_001268409.1;NP_001026653.2	H3F3B;H3F3C;HH3L;HIST1H3A;HIST1H3G;HIST1H3H;HIST2H3;HIST2H3D;HIST2H3L;LOC100857439	NP_001026653.2;NP_001268409.1;NP_001268438.1;NP_990627.1;XP_001232833.1;XP_001233028.1;XP_015139223.2;XP_015144912.1;XP_015144926.1;XP_025000290.1;XP_025010739.1;XP_416193.2	238	238	15388	XP_416193.2	histone H3	HIST2H3	1	2	2	1	0	3	1	2	3	2	3	3	3	3	3	3	3	0	2	2	1	2	2	1	1	3	3	3	3	3	3	3	2	0	0	0	0	0	0	0
407;410;758	NP_001292069.1;NP_001292201.1;NP_990775.1;XP_003641692.3;XP_015145579.2;XP_015155800.2;XP_015155803.1;XP_416397.1;XP_422851.1	TUBA1A1;LOC425049;TUBA1A;TUBA1C;TUBA3E;TUBA4A;TUBA4B;TUBA8A;TUBA8B	XP_003641692.3;XP_015155800.2;XP_015155803.1;NP_001292201.1;XP_422851.1;XP_015145579.2;NP_001292069.1	407;410;758	407;410;758	50151	XP_015155803.1_family	family {tubulin alpha-1B chain}	TUBA1A1;LOC425049;TUBA1A;TUBA1C;TUBA3E;TUBA4A;TUBA4B;TUBA8A;TUBA8B	0	0	0	0	1	1	0	1	1	1	1	1	1	2	2	2	2	1	1	1	1	1	1	0	1	1	1	2	1	2	1	1	2	0	0	0	0	0	0	0
292;490	NP_001075166.2;NP_001103834.1;NP_990336.1;NP_990781.1	CALM2;CALM1;CALML3;TNNC2	NP_990336.1;NP_001103834.1	292;490	292;490	16852	NP_990336.1_family	family {calmodulin}	CALM2;CALM1;CALML3;TNNC2	0	0	0	0	0	0	0	0	0	0	0	0	0	0	0	0	0	0	0	0	0	0	0	0	0	0	0	0	0	0	0	0	0	0	0	0	0	0	0	0
44;201;252;281;531;572	CON__ENSEMBL:ENSBTAP00000025008;NP_001004400.1;NP_001026183.1;NP_001026769.1;NP_001074329.2;NP_990646.1;XP_001231210.4	TUBB4B;CON__ENSEMBL:ENSBTAP00000025008;TUBB;TUBB2A;TUBB2B;TUBB3;TUBB6	NP_001074329.2;NP_990646.1;NP_001004400.1;NP_001026769.1;XP_001231210.4;NP_001026183.1	44;201;252;281;531;572	44;201;252;281;531;572	49860	NP_001074329.2_family	family {tubulin beta-3 chain}	TUBB4B;CON__ENSEMBL:ENSBTAP00000025008;TUBB;TUBB2A;TUBB2B;TUBB3;TUBB6	0	4	1	3	2	5	2	5	6	4	6	5	9	9	10	10	11	0	3	4	2	3	4	3	4	4	3	4	5	6	6	8	6	0	1	1	0	0	0	0
532	NP_990647.1	CALB2	NP_990647.1	532	532	31077	NP_990647.1	calretinin	CALB2	5	7	6	0	11	10	2	8	10	9	12	12	13	14	14	14	15	0	0	0	4	0	2	0	0	0	0	6	0	4	4	5	5	0	2	5	3	1	0	0
64;75;96;126;221;236	NP_001006219.1;NP_001006289.1;NP_001006415.1;NP_001007840.1;NP_001026514.1;NP_001026648.1;NP_001280105.1;XP_015151225.1;XP_025003081.1;XP_025004549.1	YWHAE;SFN;YWHAB;YWHAG;YWHAH;YWHAQ;YWHAZ	NP_001006219.1;XP_015151225.1;NP_001026514.1;XP_025003081.1;NP_001006289.1;XP_025004549.1;NP_001006415.1;NP_001026648.1;NP_001007840.1	64;75;96;126;221;236	64;75;96;126;221;236	29174	NP_001006219.1_family	family {14-3-3 protein epsilon}	YWHAE;SFN;YWHAB;YWHAG;YWHAH;YWHAQ;YWHAZ	0	4	0	7	2	3	0	8	11	10	16	7	21	29	28	29	32	0	0	6	0	0	5	0	11	11	4	8	11	16	18	21	18	0	1	7	1	5	0	0
295	NP_001135728.1;NP_001341600.1;XP_025000010.1	CNN2;CNN3	NP_001135728.1;NP_001341600.1;XP_025000010.1	295	295	33390	NP_001135728.1	calponin-2	CNN2	0	0	0	0	0	0	0	0	0	0	0	0	0	0	0	0	0	0	0	0	0	0	0	0	0	0	0	0	0	0	0	0	1	0	0	1	1	1	1	1
298	NP_001159798.1	PPIA	NP_001159798.1	298	298	17810	NP_001159798.1	peptidyl-prolyl cis-trans isomerase A	PPIA	4	5	2	4	3	4	3	4	3	5	7	5	8	9	9	9	9	0	3	4	4	2	4	2	4	6	4	5	6	7	8	8	8	0	0	1	0	1	0	0
721	XP_015149121.1;XP_015149120.1;XP_015149119.1	FCHSD1	XP_015149119.1;XP_015149120.1;XP_015149121.1	721	721	64589	XP_015149121.1	F-BAR and double SH3 domains protein 1 isoform X3	FCHSD1	1	1	1	1	1	1	1	1	1	1	1	1	1	1	1	1	1	1	1	1	1	0	0	1	1	1	1	1	1	1	0	1	1	0	0	1	1	1	1	1
119;488	NP_001006686.1;NP_990334.1	HSPA8;HSPA2	NP_990334.1;NP_001006686.1	55;119;488;550	119;488	70826	NP_990334.1_family	family {heat shock cognate 71 kDa protein}	HSPA8;HSPA2	3	6	4	6	9	10	2	11	11	9	14	11	18	18	16	20	20	0	1	3	7	2	5	3	9	9	9	11	11	11	14	13	12	1	5	4	3	3	3	0
389	NP_001274134.1;NP_001280103.1;XP_024997640.1;XP_004946721.1;NP_001340917.1;NP_990406.1;XP_025000014.1	RPS27A;UBA52;UBB;UBC	NP_001274134.1;NP_001280103.1;NP_001340917.1;NP_990406.1;XP_004946721.1;XP_024997640.1	389	389	17979	NP_001274134.1	ubiquitin-40S ribosomal protein S27a	RPS27A	1	2	2	2	1	3	0	2	3	3	3	3	3	4	4	4	3	0	0	2	1	0	2	1	3	3	2	2	3	2	3	3	3	0	2	3	2	3	2	0
664	XP_015134008.1;XP_015134007.1	HMGN5	XP_015134007.1;XP_015134008.1	664	664	11357	XP_015134008.1	non-histone chromosomal protein HMG-14A	HMGN5	1	1	0	0	0	1	0	1	2	1	2	1	2	2	2	2	2	0	0	0	0	0	1	0	0	1	0	1	2	1	2	2	2	0	1	0	1	0	0	0
446	NP_989636.1;XP_025001969.1;XP_025001970.1	GAPDH;LOC107051217	NP_989636.1	446	446	35704	NP_989636.1	glyceraldehyde-3-phosphate dehydrogenase	GAPDH	1	4	2	3	2	6	1	9	10	7	10	7	14	13	15	16	16	0	4	1	1	1	3	4	5	7	4	9	9	10	12	12	12	0	1	2	2	4	0	0
254;421;729	NP_001027570.2;NP_001308445.1;XP_015151875.2;XP_024997991.1	EEF1A2;EEF1A1	XP_015151875.2;XP_024997991.1;NP_001308445.1;NP_001027570.2	254;421;729	254;421;729	50498	XP_024997991.1_family	family {elongation factor 1-alpha 2 isoform X1}	EEF1A2;EEF1A1	1	0	0	3	1	3	0	2	4	1	3	3	4	4	4	4	4	0	1	2	2	1	3	1	3	3	3	3	2	3	4	4	4	0	1	2	1	0	0	0
265;266;286;348;411;871	NP_001035732.1;NP_001035733.1;NP_001075172.1;NP_001264297.1;NP_001292314.1;XP_425456.1	HIST1H101;HIST1H103;HIST1H110;HIST1H111L;HIST1H111R;HISTH1	NP_001035732.1;XP_425456.1;NP_001264297.1;NP_001035733.1;NP_001292314.1;NP_001075172.1	265;266;286;348;411;871	265;266;286;348;411;871	22044	NP_001035732.1_family	family {histone H1.01}	HIST1H101;HIST1H103;HIST1H110;HIST1H111L;HIST1H111R;HISTH1	0	0	0	0	0	0	0	0	2	1	2	0	4	5	4	4	5	0	0	2	0	0	0	0	0	1	0	0	3	5	5	5	5	0	0	0	0	0	0	0
165	NP_001025710.1	CRABP1	NP_001025710.1	165	165	15663	NP_001025710.1	cellular retinoic acid-binding protein 1	CRABP1	0	0	0	0	3	4	0	3	3	2	4	4	6	8	9	9	9	0	0	0	3	0	0	0	0	0	0	0	0	0	0	0	0	0	3	3	1	1	1	0
730	XP_015152320.2;XP_024998255.1;NP_990451.1;XP_015152319.2;XP_024999649.1;XP_024999630.1;NP_990207.1	ENO1;ENO2	NP_990451.1;XP_015152319.2;XP_015152320.2;XP_024998255.1	730	730	47332	XP_015152320.2	alpha-enolase isoform X2	ENO1	2	5	1	6	5	9	3	9	11	8	10	8	13	13	14	15	14	0	7	0	2	5	6	4	6	11	2	11	10	10	13	13	13	0	3	2	1	2	0	0
824	XP_416217.3	NFAM1	XP_416217.3	824	824	28229	XP_416217.3	NFAT activation molecule 1 isoform X1	NFAM1	0	0	0	0	0	0	0	0	0	0	0	0	0	0	0	0	0	0	0	0	0	0	0	0	0	0	0	0	0	0	0	0	0	0	0	0	0	0	0	0
291;560	NP_001103255.1;NP_996842.1;XP_015139110.1	HSP90AA1;HSP90AB1	NP_001103255.1;XP_015139110.1;NP_996842.1	291;560	291;560	84058	NP_001103255.1_family	family {heat shock protein HSP 90-alpha}	HSP90AA1;HSP90AB1	1	2	1	2	2	9	0	6	9	9	14	7	15	17	18	19	19	0	0	0	2	0	2	0	3	6	1	7	7	14	13	15	14	0	6	5	3	4	0	0
336	NP_001258861.1;XP_416800.2;XP_001234000.1	PRDX1;PRDX4	NP_001258861.1	336	336	22314	NP_001258861.1	peroxiredoxin-1	PRDX1	1	4	1	2	3	4	0	3	7	5	7	6	7	8	8	8	8	0	3	0	1	2	3	1	4	6	2	7	7	7	8	7	8	0	1	4	2	3	0	0
435	NP_989508.1	LDHB	NP_989508.1	435	435	36318	NP_989508.1	L-lactate dehydrogenase B chain	LDHB	1	3	1	1	2	5	0	3	6	4	7	4	8	11	9	11	11	0	2	0	2	0	3	2	6	4	3	4	5	6	8	9	6	0	1	5	3	1	0	0
442;877	NP_989617.2;XP_015155899.1;XP_429118.3	ATP5A1W;ATP5A1Z	XP_015155899.1;XP_429118.3;NP_989617.2	442;877	442;877	60027	XP_429118.3_family	family {ATP synthase subunit alpha, mitochondrial isoform X1}	ATP5A1W;ATP5A1Z	0	0	0	0	0	1	0	2	2	1	3	1	3	3	3	3	3	0	0	0	0	0	1	0	2	1	0	2	3	3	3	3	2	0	0	0	0	1	0	0
269	NP_001041541.2;XP_418091.2;XP_015144218.1;CON__Q61726;CON__O43790;XP_424505.5;CON__Q6NT21;CON__P78385;XP_015155864.2;CON__Q14533;CON__P78386;XP_415310.4	CON__O43790;CON__P78385;CON__P78386;CON__Q14533;CON__Q61726;CON__Q6NT21;GFAP;INA;LOC426897;NEFH;VIM	NP_001041541.2	26;269;290;482;646;761;833	269	53215	NP_001041541.2	vimentin	VIM	8	7	5	10	3	9	0	16	15	12	15	16	24	30	28	30	28	0	8	12	10	0	12	7	4	24	17	17	14	19	23	27	21	0	6	7	3	4	3	0
471	NP_990072.1;XP_015143678.1	VDAC2	NP_990072.1;XP_015143678.1	471	471	30197	NP_990072.1	voltage-dependent anion-selective channel protein 2	VDAC2	0	3	0	2	0	6	0	8	9	4	7	8	11	11	10	11	11	0	0	0	0	0	2	1	9	8	3	6	6	9	9	11	8	0	4	2	4	3	0	0
84;719	NP_001006352.1;NP_990656.1;XP_015128667.2;XP_015148874.2	ARF3;ARF1;ARF4;ARF5	NP_001006352.1;NP_990656.1;XP_015128667.2;XP_015148874.2	84;719	84;719	20601	XP_015128667.2_family	family {ADP-ribosylation factor 3}	ARF3;ARF1;ARF4;ARF5	1	1	1	2	1	2	1	3	3	4	3	2	5	6	6	6	5	1	1	1	1	1	1	1	1	2	1	2	3	3	5	5	3	0	0	0	0	0	0	0
243	XP_025005519.1;XP_015131803.1;XP_015131802.1;NP_001026709.1	ANXA5	NP_001026709.1;XP_015131802.1;XP_015131803.1;XP_025005519.1	243	243	36198	XP_025005519.1	annexin A5 isoform X1	ANXA5	3	6	1	2	1	9	0	4	13	9	11	7	15	16	16	16	16	0	5	0	0	9	7	1	0	9	4	12	11	13	15	16	14	0	2	3	0	1	1	0
29	NP_001001315.2;CON__P21752;XP_025005214.1;XP_015149436.1;XP_004945030.1;XP_001234312.1;NP_001182714.1	CON__P21752;TMSB15B;TMSB4X;TMSB4Y	NP_001001315.2	29	29	5052.6	NP_001001315.2	thymosin beta-4	TMSB4X	0	0	0	2	0	0	0	0	2	0	1	0	2	4	1	1	3	0	1	5	0	0	2	2	1	4	2	2	3	4	5	5	4	0	0	0	0	0	0	0
227	NP_001026562.2	ATP5F1B	NP_001026562.2	227	227	56628	NP_001026562.2	ATP synthase subunit beta, mitochondrial precursor	ATP5F1B	1	3	1	5	2	10	1	10	9	6	9	10	13	18	17	17	18	0	2	2	2	0	2	1	11	7	9	8	12	13	15	13	15	0	2	3	2	3	0	0
439;624	NP_001006443.1;NP_989562.2;XP_004940900.2	SLC25A6;SLC25A4;SLC25A5	NP_001006443.1;NP_989562.2;XP_004940900.2	439;624	439;624	32748	NP_989562.2_family	family {ADP/ATP translocase 3}	SLC25A6;SLC25A4;SLC25A5	1	1	1	1	1	2	1	2	3	1	3	2	3	3	3	3	3	0	1	0	1	0	1	1	3	2	2	2	2	3	3	3	3	0	0	0	0	0	0	0
543	NP_990782.1	TPI1	NP_990782.1	543	543	26620	NP_990782.1	triosephosphate isomerase	TPI1	1	4	0	1	1	2	0	7	6	4	6	6	10	11	12	12	12	0	1	0	1	0	3	1	6	3	4	3	7	7	9	7	8	0	0	0	0	0	0	0
199	XP_025002971.1;XP_025002970.1;XP_025002969.1;XP_025002968.1;XP_025002967.1;XP_015136948.1;NP_001026156.1;XP_025002966.1;XP_015136944.1;XP_015136942.1	HNRNPA2B1	NP_001026156.1;XP_015136942.1;XP_015136944.1;XP_015136948.1;XP_025002966.1;XP_025002967.1;XP_025002968.1;XP_025002969.1;XP_025002970.1;XP_025002971.1	199;416	199	33466	XP_025002971.1	heterogeneous nuclear ribonucleoproteins A2/B1 isoform X6	HNRNPA2B1	0	2	1	0	1	4	1	5	7	4	6	5	9	9	10	10	10	0	0	1	1	0	0	0	1	4	2	4	6	6	7	9	6	0	1	1	0	0	0	0
821	XP_415765.2	MDH2	XP_415765.2	821	821	35655	XP_415765.2	malate dehydrogenase, mitochondrial	MDH2	1	5	1	3	4	5	2	5	7	8	10	6	10	14	13	12	14	0	0	1	1	1	2	1	7	5	5	5	6	7	10	8	9	0	1	1	1	1	0	0
485	NP_990316.1	PGK1	NP_990316.1	485	485	44716	NP_990316.1	phosphoglycerate kinase	PGK1	1	4	1	2	5	5	0	8	7	5	10	6	11	11	11	11	11	0	1	0	2	1	1	0	2	5	1	5	7	6	8	9	8	0	2	3	1	0	0	0
850	XP_421073.2	FADD	XP_421073.2	850	850	22819	XP_421073.2	FAS-associated death domain protein	FADD	1	1	1	1	1	1	1	1	1	1	1	1	1	1	1	1	1	0	0	0	0	0	0	0	0	1	1	1	1	1	1	1	1	0	1	0	1	0	0	1
495	NP_990378.1;XP_024997565.1;XP_024997378.1;XP_024997377.1;XP_015150876.1;NP_001191690.1;NP_001269159.1	LOC112530034;NME1;NME2;NME3	NP_990378.1	495	495	17288	NP_990378.1	nucleoside diphosphate kinase	NME2	0	1	0	0	0	1	0	3	2	2	3	2	4	6	6	6	6	0	0	0	0	0	1	0	3	1	1	3	3	3	3	3	4	0	0	0	0	0	0	0
321	XP_025002957.1;XP_025002956.1;XP_015136897.1;NP_001186542.1	AGR3	NP_001186542.1;XP_015136897.1;XP_025002956.1;XP_025002957.1	321	321	19095	XP_025002957.1	anterior gradient protein 3 isoform X1	AGR3	0	1	0	0	0	0	0	0	3	0	3	0	4	4	4	4	4	0	2	0	0	2	1	4	0	3	0	4	4	4	4	4	4	0	1	1	0	0	0	0
500	NP_990398.1	HSPE1	NP_990398.1	500	500	11083	NP_990398.1	10 kDa heat shock protein, mitochondrial	HSPE1	0	0	2	3	1	1	0	1	4	3	4	3	4	5	5	4	5	0	0	0	0	0	1	0	4	3	1	3	2	4	4	4	3	0	1	1	1	1	0	0
788	XP_025001564.1	CALR	XP_025001564.1	788	788	48106	XP_025001564.1	calreticulin	CALR	0	1	1	1	1	3	1	5	6	2	7	2	9	9	10	9	10	0	3	0	0	0	2	1	3	5	3	6	7	7	10	9	7	0	2	1	1	0	0	0
550	NP_990822.1	HSPA5	NP_990822.1	119;488;550	550	72018	NP_990822.1	endoplasmic reticulum chaperone BiP precursor	HSPA5	0	2	0	1	0	3	0	7	13	0	14	8	18	19	19	19	21	0	9	0	0	2	3	8	7	15	7	13	15	17	20	19	18	0	4	1	3	1	0	0
668	XP_015134281.1;XP_025009576.1;NP_990800.1;XP_015134282.1	PKM	NP_990800.1;XP_015134281.1;XP_015134282.1;XP_025009576.1	668	668	57873	XP_015134281.1	pyruvate kinase PKM isoform X3	PKM	0	2	1	1	3	5	1	10	9	4	10	6	15	18	18	19	19	0	4	0	0	0	2	0	8	6	1	7	9	10	14	15	12	0	3	4	2	3	2	0
864	XP_424134.1	RPLP2	XP_424134.1	864	864	11842	XP_424134.1	60S acidic ribosomal protein P2	RPLP2	0	0	0	0	0	0	0	1	1	0	1	0	2	4	4	4	5	0	0	0	1	0	0	0	1	1	1	1	2	1	4	3	3	0	0	0	0	0	0	0
312	NP_001185571.1	PEBP1	NP_001185571.1	312	312	20957	NP_001185571.1	phosphatidylethanolamine-binding protein 1	PEBP1	0	2	0	0	1	4	0	5	5	5	5	5	5	5	5	5	5	0	0	0	0	0	0	0	0	2	0	5	3	5	5	5	5	0	0	1	0	0	0	0
403	NP_001289106.1	RPS28	NP_001289106.1	403	403	7840.9	NP_001289106.1	40S ribosomal protein S28	RPS28	0	1	0	1	0	1	0	0	1	0	1	1	1	3	3	3	2	0	0	1	1	0	0	0	1	0	1	1	1	1	2	2	2	0	1	0	0	0	0	0
715	XP_015146987.1	PTMA	XP_015146987.1	715	715	12028	XP_015146987.1	prothymosin alpha	PTMA	0	0	0	0	0	0	0	0	0	0	0	0	0	3	1	3	3	0	0	0	0	0	0	0	0	0	0	0	1	1	1	2	2	0	0	0	0	0	0	0
92	NP_001006395.1;NP_001303820.1	MDH1	NP_001006395.1;NP_001303820.1	92	92	36543	NP_001006395.1	malate dehydrogenase, cytoplasmic isoform MDH1	MDH1	1	2	0	2	1	4	0	2	4	4	4	4	6	7	7	8	8	0	0	0	2	0	0	0	5	1	1	3	3	6	5	4	5	0	1	2	1	0	0	0
449	XP_015151807.1;NP_989661.1	FKBP1C	NP_989661.1;XP_015151807.1	449	449	11973	XP_015151807.1	peptidyl-prolyl cis-trans isomerase FKBP1A isoform X1	FKBP1C	0	0	0	0	0	0	0	0	1	0	1	0	1	1	2	2	2	0	0	0	0	0	0	0	0	0	0	0	0	1	1	1	0	0	0	0	0	0	0	0
499	NP_990395.1	SOD1	NP_990395.1	499	499	15703	NP_990395.1	superoxide dismutase	SOD1	0	0	0	0	0	0	0	0	2	1	1	1	2	2	2	3	3	0	0	0	0	0	0	0	0	0	0	1	0	1	2	1	1	0	0	2	0	0	0	0
400	NP_001289078.1	UQCR10	NP_001289078.1	400	400	7126.1	NP_001289078.1	cytochrome b-c1 complex subunit 9	UQCR10	0	1	0	0	0	0	0	1	0	1	1	1	2	2	2	2	2	0	0	0	0	0	0	0	1	0	0	1	0	1	1	1	1	0	0	0	0	0	0	0
544	NP_990784.1	TXN	NP_990784.1	544	544	11700	NP_990784.1	thioredoxin	TXN	1	0	1	0	0	0	0	1	1	1	1	1	1	2	2	1	2	0	1	1	1	0	1	0	1	2	1	0	1	1	2	2	2	0	1	0	0	0	0	0
428	NP_989441.1	PDIA3	NP_989441.1	428	428	56181	NP_989441.1	protein disulfide-isomerase A3 precursor	PDIA3	0	0	0	2	0	2	0	3	12	1	10	5	18	23	23	23	23	0	2	1	0	0	4	5	7	12	7	14	13	18	20	21	18	0	0	1	0	1	0	0
372	NP_001264783.1	GPX2	NP_001264783.1	372	372	21860	NP_001264783.1	glutathione peroxidase 2	GPX2	0	0	0	0	0	2	0	5	3	5	3	5	7	6	7	7	7	0	0	0	0	0	0	0	0	0	0	0	0	0	0	0	0	0	0	1	0	0	0	0
279	XP_015150918.1;NP_001074186.1;NP_001072966.1	SUMO2;SUMO3	NP_001072966.1;NP_001074186.1;XP_015150918.1	279	279	9608.9	XP_015150918.1	small ubiquitin-related modifier 2 isoform X1	SUMO2	0	0	0	0	0	0	0	0	0	0	1	0	1	1	1	1	1	0	0	0	0	0	0	0	0	0	0	0	1	1	1	1	1	0	0	0	0	0	0	0
470;798	NP_990066.1;XP_025004288.1;XP_025004289.1;XP_025004290.1;XP_025004291.1	MYO6	NP_990066.1;XP_025004291.1;XP_025004289.1;XP_025004290.1;XP_025004288.1	470;798	470;798	145020	XP_025004291.1_family	family {unconventional myosin-VI isoform X4}	MYO6	0	0	0	0	0	0	0	0	0	0	0	0	1	2	2	2	2	0	0	0	0	0	0	0	0	0	0	0	0	0	0	0	0	0	0	0	0	0	0	0
397	NP_001289036.1	NDUFA4	NP_001289036.1	397	397	9497	NP_001289036.1	cytochrome c oxidase subunit NDUFA4	NDUFA4	0	0	0	0	0	0	0	2	0	0	1	1	3	3	3	3	3	0	0	0	0	0	0	0	2	0	0	0	0	2	2	1	2	0	0	0	0	0	0	0
460	NP_989907.1	DBI	NP_989907.1	460	460	9805.1	NP_989907.1	acyl-CoA-binding protein	DBI	0	1	0	0	0	0	0	0	1	0	2	0	3	3	3	3	3	0	0	0	0	0	1	0	0	0	0	2	1	3	2	2	3	0	0	0	0	0	0	0
267	NP_001038105.1;XP_015136459.1;XP_025006492.1;XP_025006490.1;XP_025006494.1;XP_015133840.1;XP_015133838.1;XP_015135025.2	RAB39A;RAB41;RAB6A	NP_001038105.1;XP_015133840.1;XP_015136459.1;XP_025006490.1;XP_025006492.1;XP_025006494.1	267	267	23490	NP_001038105.1	ras-related protein Rab-6A	RAB6A	0	0	0	0	0	0	0	2	2	0	3	2	4	9	6	8	9	0	0	0	0	0	0	0	0	1	0	1	2	1	4	2	2	0	0	1	0	1	0	0
752	XP_015155422.1;XP_015155421.1;XP_015155424.1;XP_015155423.1;XP_015155420.1;NP_001026518.1;XP_015155419.1	CIRBP	NP_001026518.1;XP_015155419.1;XP_015155420.1;XP_015155421.1;XP_015155422.1;XP_015155423.1;XP_015155424.1	752	752	18618	XP_015155422.1	cold-inducible RNA-binding protein isoform X4	CIRBP	1	2	1	0	1	2	1	2	3	3	4	2	4	4	4	4	4	0	0	2	2	1	1	1	2	2	1	1	3	4	4	4	4	0	0	0	0	0	0	0
456	XP_015152784.1;XP_015152783.1;XP_015152782.1;NP_989825.1	DPYSL2	NP_989825.1;XP_015152782.1;XP_015152783.1;XP_015152784.1	455;456	456	62330	XP_015152784.1	dihydropyrimidinase-related protein 2 isoform X2	DPYSL2	0	0	0	0	0	1	0	1	2	1	3	3	6	7	8	10	10	0	0	0	0	0	1	0	0	1	1	2	1	3	4	6	5	0	2	4	0	3	1	0
145	XP_025007326.1;XP_025007325.1;XP_025007324.1;XP_015134169.1;XP_025007323.1;XP_015134168.1;XP_025007322.1;XP_015134167.1;NP_001012610.1;XP_025007329.1;XP_025007328.1;XP_025007330.1	HNRNPH3	NP_001012610.1;XP_015134167.1;XP_015134168.1;XP_015134169.1;XP_025007322.1;XP_025007323.1;XP_025007324.1;XP_025007325.1;XP_025007326.1;XP_025007328.1;XP_025007329.1;XP_025007330.1	145	145	33109	XP_025007326.1	heterogeneous nuclear ribonucleoprotein H3 isoform X4	HNRNPH3	1	0	0	0	1	2	0	1	2	2	2	2	6	7	6	7	6	0	0	1	0	0	1	0	1	3	1	2	3	3	4	5	4	0	1	1	0	1	0	0
594	XP_025008149.1;XP_015145070.1;XP_015145069.1;XP_015145068.1;XP_015145067.1;XP_015145066.1;XP_025008148.1;XP_025008147.1;XP_015145065.1;XP_015145064.1;XP_004942774.1;XP_025008146.1;XP_015145063.1;XP_015145062.1;XP_004942772.1;XP_003641619.2	HNRNPA3	XP_003641619.2;XP_004942772.1;XP_004942774.1;XP_015145062.1;XP_015145063.1;XP_015145064.1;XP_015145065.1;XP_015145066.1;XP_015145067.1;XP_015145068.1;XP_015145069.1;XP_015145070.1;XP_025008146.1;XP_025008147.1;XP_025008148.1;XP_025008149.1	594	594	39483	XP_025008149.1	heterogeneous nuclear ribonucleoprotein A3 isoform X7	HNRNPA3	0	1	0	0	0	3	0	3	6	4	5	3	7	7	9	9	9	0	0	2	0	0	1	0	0	3	3	2	2	7	7	8	7	0	0	0	0	0	0	0
443	NP_989620.1	HSP90B1	NP_989620.1	443;560	443	91554	NP_989620.1	endoplasmin precursor	HSP90B1	0	0	0	1	0	4	0	3	8	2	4	3	18	20	19	19	21	0	4	0	0	2	3	3	3	9	5	9	12	15	17	19	16	0	2	2	0	1	0	0
334	NP_001257591.1	RAB1B	NP_001257591.1	334	334	22708	NP_001257591.1	ras-related protein Rab-1A	RAB1B	0	2	0	0	0	3	0	1	5	2	6	4	8	9	8	8	9	0	0	0	1	0	0	0	2	1	2	1	5	4	5	4	4	0	0	0	0	0	0	0
844	XP_418775.3	RPL14	XP_418775.3	844	844	17292	XP_418775.3	60S ribosomal protein L14	RPL14	0	0	0	0	0	1	0	0	1	0	1	1	2	2	2	2	2	0	0	0	0	0	0	0	1	2	1	2	1	1	2	2	2	0	0	1	0	0	0	0
167	XP_015148044.1;NP_001025748.1	COX4I1	NP_001025748.1;XP_015148044.1	167	167	19631	XP_015148044.1	cytochrome c oxidase subunit 4 isoform 1, mitochondrial isoform X1	COX4I1	1	1	0	1	1	1	0	2	2	1	3	2	4	4	4	4	4	0	0	1	0	0	0	1	4	1	1	1	2	2	2	2	2	0	1	0	0	0	0	0
457	XP_025010565.1;XP_025010564.1;XP_025010563.1;XP_025010562.1;XP_025010561.1;XP_015149214.2;XP_015149208.2;XP_025010558.1;XP_025010557.1;NP_989827.1;XP_025010555.1;XP_015149211.2;XP_015149216.2;XP_025010560.1;XP_025010559.1;XP_015149212.2;XP_025010556.1;XP_025010554.1;XP_025010553.1;XP_025010552.1;XP_025010551.1;XP_015149209.2	HNRNPH2	NP_989827.1;XP_015149208.2;XP_015149209.2;XP_015149211.2;XP_015149212.2;XP_015149214.2;XP_015149216.2;XP_025010551.1;XP_025010552.1;XP_025010553.1;XP_025010554.1;XP_025010555.1;XP_025010556.1;XP_025010557.1;XP_025010558.1;XP_025010559.1;XP_025010560.1;XP_025010561.1;XP_025010562.1;XP_025010563.1;XP_025010564.1;XP_025010565.1	457	457	52878	XP_025010565.1	heterogeneous nuclear ribonucleoprotein H isoform X14	HNRNPH2	0	2	1	0	0	1	0	1	1	2	2	1	5	7	6	7	7	0	0	1	1	0	0	0	1	1	0	3	2	6	4	6	3	0	1	1	2	1	0	0
882	YP_009555265.1	ATP8	YP_009555265.1	882	882	6376.4	YP_009555265.1	ATP synthase F0 subunit 8 (mitochondrion)	ATP8	0	0	0	0	0	1	0	0	1	0	1	1	1	1	1	1	1	0	0	0	0	0	0	0	1	1	0	1	1	1	1	1	1	0	0	0	0	0	0	0
685	XP_015139652.1;XP_015139644.1;XP_015139625.1	NUDT4	XP_015139625.1;XP_015139644.1;XP_015139652.1	685	685	14525	XP_015139652.1	diphosphoinositol polyphosphate phosphohydrolase 2 isoform X5	NUDT4	0	0	0	0	0	0	0	0	0	0	1	0	1	0	0	1	1	0	0	0	0	0	0	0	0	0	0	0	0	1	1	1	1	0	0	0	0	0	0	0
123	NP_001007824.1	RPSA	NP_001007824.1	123	123	33021	NP_001007824.1	40S ribosomal protein SA	RPSA	0	1	1	0	0	2	0	0	4	1	4	3	4	5	5	5	5	0	0	1	0	0	1	0	3	2	2	1	3	4	5	5	3	0	1	0	0	0	0	0
692	XP_025004889.1;XP_025004890.1;XP_015140733.2	DPYSL5L	XP_015140733.2;XP_025004889.1;XP_025004890.1	692	692	56053	XP_025004889.1	dihydropyrimidinase-related protein 5 isoform X2	DPYSL5L	0	0	0	0	0	0	0	0	0	0	0	0	0	0	0	0	0	0	0	0	0	0	0	0	0	0	0	0	0	0	0	0	0	0	0	0	0	0	0	0
168	NP_001025752.1	CYB5B	NP_001025752.1	168	168	16157	NP_001025752.1	cytochrome b5 type B	CYB5B	0	0	0	0	0	1	0	0	0	0	1	0	1	2	3	3	3	0	0	0	0	0	0	0	0	0	0	0	1	1	0	1	1	0	0	1	1	1	0	0
103	NP_001006475.1	ERH	NP_001006475.1	103	103	12229	NP_001006475.1	enhancer of rudimentary homolog	ERH	0	0	0	0	0	1	0	1	1	1	1	1	1	1	1	1	1	0	0	0	0	0	0	0	0	1	0	0	1	1	1	1	1	0	0	0	0	0	0	0
574	XP_004938427.1;XP_001231639.1	ATP5J	XP_001231639.1;XP_004938427.1	574	574	12360	XP_004938427.1	ATP synthase-coupling factor 6, mitochondrial	ATP5J	0	0	0	0	0	0	0	1	1	0	0	0	3	4	2	3	4	0	0	0	0	0	0	0	2	0	0	0	1	1	2	1	1	0	0	0	0	0	0	0
349	NP_001264304.1;XP_015144135.1	GSTO1	NP_001264304.1;XP_015144135.1	349	349	27261	NP_001264304.1	glutathione S-transferase omega-1	GSTO1	0	0	0	0	0	1	0	3	1	2	2	3	7	8	8	8	8	0	0	0	0	0	0	0	0	0	0	1	0	0	0	0	1	0	3	3	0	0	0	0
327	NP_001239055.1	RPS8	NP_001239055.1	327	327	24185	NP_001239055.1	40S ribosomal protein S8	RPS8	0	0	0	0	0	1	0	0	1	0	3	0	4	5	5	5	5	0	0	0	0	0	0	0	0	1	0	0	3	3	5	4	4	0	0	0	0	0	0	0
175	XP_015149271.1;XP_015149270.1;NP_001025790.1	RPS14	NP_001025790.1;XP_015149270.1;XP_015149271.1	175	175	16273	XP_015149271.1	40S ribosomal protein S14 isoform X1	RPS14	0	0	0	0	0	0	0	0	1	0	2	0	2	2	2	2	2	0	0	0	0	0	0	0	0	1	0	1	0	2	2	2	2	0	0	0	0	0	0	0
659	XP_025009458.1;XP_015132540.1	VAMP2	XP_015132540.1;XP_025009458.1	659	659	12524	XP_025009458.1	vesicle-associated membrane protein 2 isoform X2	VAMP2	0	0	0	0	0	0	0	0	0	0	0	0	0	0	1	1	0	0	0	0	0	0	0	0	0	0	0	0	0	0	0	0	0	0	0	0	0	0	0	0
723	XP_015149312.1	PTMS	XP_015149312.1	723	723	11931	XP_015149312.1	parathymosin	PTMS	0	0	0	0	0	0	0	0	0	0	0	0	1	1	1	1	1	0	0	0	0	0	0	0	0	0	0	0	0	1	1	2	1	0	0	0	0	0	0	0
363	NP_001264606.1	ATP6V1G1	NP_001264606.1	363	363	13552	NP_001264606.1	V-type proton ATPase subunit G 1	ATP6V1G1	0	1	0	0	0	1	0	1	1	0	1	1	1	2	3	2	2	0	0	0	0	0	0	0	1	0	0	0	0	0	1	0	0	0	0	1	0	1	0	0
713	XP_025008871.1;XP_025008870.1;XP_025008869.1;XP_025008868.1;XP_025008867.1;XP_015146803.2;XP_015146802.2;XP_015146801.2;XP_015146800.2;XP_025008872.1;XP_025008873.1;XP_015146794.2;XP_025008866.1;XP_025008865.1;XP_025008864.1;XP_025008863.1	PTPRF	XP_015146794.2;XP_015146800.2;XP_015146801.2;XP_015146802.2;XP_015146803.2;XP_025008863.1;XP_025008864.1;XP_025008865.1;XP_025008866.1;XP_025008867.1;XP_025008868.1;XP_025008869.1;XP_025008870.1;XP_025008871.1;XP_025008872.1;XP_025008873.1	713	713	179010	XP_025008871.1	receptor-type tyrosine-protein phosphatase F isoform X14	PTPRF	1	1	1	1	1	1	1	1	1	1	1	1	1	1	1	1	1	1	1	1	1	1	1	1	1	1	1	1	1	1	1	1	1	1	0	0	0	1	1	0
737	XP_015153697.1	ATP5L	XP_015153697.1	737	737	11855	XP_015153697.1	ATP synthase subunit g, mitochondrial	ATP5L	0	0	0	0	0	0	0	2	0	0	2	0	2	3	3	2	3	0	0	0	0	0	0	0	3	1	0	0	2	1	3	3	3	0	0	0	0	0	0	0
631	XP_004945528.1;XP_424611.2	UQCRC2	XP_004945528.1;XP_424611.2	631	631	48451	XP_004945528.1	cytochrome b-c1 complex subunit 2, mitochondrial isoform X2	UQCRC2	0	0	0	0	0	1	0	0	1	0	5	2	6	8	8	8	8	0	0	0	0	0	0	0	5	1	0	0	0	3	3	6	1	0	0	1	0	0	0	0
831	XP_417405.4	RPS21	XP_417405.4	831	831	9118.3	XP_417405.4	40S ribosomal protein S21	RPS21	0	0	0	0	0	1	0	0	0	0	1	0	2	3	3	3	3	0	0	0	0	0	0	0	0	0	0	1	0	1	1	2	0	0	0	0	0	0	0	0
555	NP_990854.1;XP_015134609.1	GOT2	NP_990854.1;XP_015134609.1	555	555	47241	NP_990854.1	aspartate aminotransferase, mitochondrial precursor	GOT2	0	0	0	0	0	3	0	5	6	3	7	2	6	7	7	7	7	0	0	0	0	0	0	0	6	3	2	3	5	6	7	7	6	0	2	2	1	1	0	0
876	XP_428540.3	RPS20	XP_428540.3	876	876	13374	XP_428540.3	40S ribosomal protein S20	RPS20	0	0	0	0	0	0	0	0	0	0	0	0	1	2	2	2	2	0	0	0	0	0	0	0	0	1	0	1	0	1	1	2	1	0	0	0	0	0	0	0
577	XP_001232614.1;XP_001232599.1	ATP5H	XP_001232599.1;XP_001232614.1	577	577	18343	XP_001232614.1	ATP synthase subunit d, mitochondrial	ATP5H	0	0	0	1	0	0	0	2	3	0	3	1	4	4	4	4	4	0	0	0	0	0	0	0	3	1	1	0	3	4	2	4	3	0	0	0	0	0	0	0
502;774	NP_990421.1;XP_024999699.1	GST2L;GSTM2	XP_024999699.1;NP_990421.1	502;774	502;774	29432	XP_024999699.1_family	family {glutathione S-transferase 2-like}	GST2L;GSTM2	0	0	0	0	0	1	0	2	3	1	2	2	3	7	5	7	7	0	0	0	0	0	0	1	2	2	2	2	3	4	5	3	3	0	0	1	0	1	0	0
224	NP_001026539.1;XP_015139007.1;XP_003640982.3	SRSF7;SRSF7L	NP_001026539.1;XP_003640982.3;XP_015139007.1	224	224	26001	NP_001026539.1	serine and arginine rich splicing factor 7	SRSF7	0	0	0	0	0	1	0	0	0	0	0	0	2	3	3	3	3	0	0	0	0	0	0	0	0	0	0	0	0	0	2	2	1	0	0	0	0	0	0	0
173	NP_001025780.2;NP_001292505.1	CLTB	NP_001025780.2;NP_001292505.1	173	173	23121	NP_001025780.2	clathrin light chain B isoform 2	CLTB	0	0	0	0	0	0	0	0	0	0	2	0	2	2	3	3	3	0	0	0	0	0	0	0	0	0	0	0	0	0	0	0	0	0	0	0	0	0	0	0
48;138	NP_001005827.1;NP_001012569.1;XP_015153827.2;XP_015153828.1;XP_024999356.1	RAB11A;RAB11B;RAB25;RAB2B	NP_001005827.1;XP_015153827.2;NP_001012569.1	48;138	48;138	24438	NP_001005827.1_family	family {ras-related protein Rab-11A}	RAB11A;RAB11B;RAB25;RAB2B	0	0	0	0	0	0	0	0	0	0	0	0	1	2	2	2	2	0	0	0	0	0	0	0	0	0	0	0	0	0	1	1	0	0	0	0	0	0	0	0
881	YP_009555264.1	COX2	YP_009555264.1	881	881	25568	YP_009555264.1	cytochrome c oxidase subunit II (mitochondrion)	COX2	0	0	0	0	0	0	0	1	1	0	2	1	3	6	6	6	6	0	0	1	0	0	0	0	1	1	0	2	1	3	0	3	3	0	0	0	0	0	0	0
691	XP_015140689.1;XP_015140685.1;XP_004935916.1;XP_420015.2;XP_015140688.1;XP_015140687.1;XP_015140684.1;XP_004935914.1;XP_015140690.1;XP_015140686.1;XP_015140692.1;XP_015140691.1;XP_015140693.1	OTOF	XP_004935914.1;XP_004935916.1;XP_015140684.1;XP_015140685.1;XP_015140686.1;XP_015140687.1;XP_015140688.1;XP_015140689.1;XP_015140690.1;XP_015140691.1;XP_015140692.1;XP_015140693.1;XP_420015.2	691	691	236380	XP_015140689.1	otoferlin isoform X6	OTOF	0	1	1	0	2	5	0	5	7	2	10	10	17	34	36	40	43	0	0	0	0	0	0	0	0	0	0	1	0	0	0	0	1	0	1	5	1	4	0	0
179	NP_001025862.2	SET	NP_001025862.2	179	179	32103	NP_001025862.2	protein SET	SET	0	0	0	0	0	1	0	0	2	0	2	2	3	4	4	4	4	0	0	0	0	0	0	0	0	1	0	1	2	3	3	3	2	0	0	0	0	0	0	0
604	XP_025000534.1;XP_025000533.1;XP_025000532.1;XP_004949260.1;XP_425032.3;XP_015135863.1;XP_004949259.1;XP_003643054.2;XP_015135862.1;XP_015135861.1;XP_015135860.1;XP_015135859.1;XP_015135858.1;XP_025000314.1;XP_025000313.1;XP_025000312.1;XP_025000311.1;XP_025000310.1;XP_025000309.1;XP_025000308.1;NP_001026556.1;XP_025000307.1;XP_015155915.1;XP_015155914.1;XP_015155912.1;XP_015155911.1;XP_015155910…	HNRNPK;HNRNPKL	NP_001026556.1;XP_003643054.2;XP_004949259.1;XP_004949260.1;XP_015135858.1;XP_015135859.1;XP_015135860.1;XP_015135861.1;XP_015135862.1;XP_015135863.1;XP_015155910.1;XP_015155911.1;XP_015155912.1;XP_015155914.1;XP_015155915.1;XP_025000301.1;XP_025000302.1;XP_025000303.1;XP_025000304.1;XP_025000305.1;XP_025000306.1;XP_025000307.1;XP_025000308.1;XP_025000309.1;XP_025000310.1;XP_025000311.1;XP_025000…	604	604	47102	XP_025000534.1	heterogeneous nuclear ribonucleoprotein K isoform X4	HNRNPK	0	1	0	0	0	5	1	1	3	2	5	2	9	8	9	10	10	0	0	0	0	1	1	0	1	4	2	5	5	6	8	8	7	0	0	1	0	0	0	0
364	NP_001264608.1	RPL12	NP_001264608.1	364	364	17737	NP_001264608.1	60S ribosomal protein L12	RPL12	0	0	0	1	1	1	0	0	2	1	2	2	3	3	3	3	3	0	0	1	0	0	1	0	2	1	2	1	1	1	3	3	2	0	0	0	0	0	0	0
508	XP_025011799.1;XP_025011798.1;NP_990440.1;XP_015134822.1	AK1	NP_990440.1;XP_015134822.1;XP_025011798.1;XP_025011799.1	508	508	21683	XP_025011799.1	adenylate kinase isoenzyme 1 isoform X2	AK1	0	0	0	0	0	2	0	3	0	0	3	0	4	5	6	6	6	0	0	0	0	0	0	0	0	0	0	0	0	0	0	0	0	0	0	1	0	0	0	0
430	NP_989472.1	RPL22	NP_989472.1	430	430	14729	NP_989472.1	60S ribosomal protein L22	RPL22	0	0	0	0	0	0	0	0	1	0	2	0	2	1	2	2	1	0	0	0	0	0	0	0	2	2	0	0	1	1	2	2	1	0	0	0	0	0	0	0
294	XP_015144667.1;NP_001121968.1	IFNL3A;IFNL3L	NP_001121968.1;XP_015144667.1	294	294	21006	XP_015144667.1	interferon lambda-3	IFNL3L	1	1	1	1	1	1	1	1	1	1	1	1	1	1	1	1	1	0	1	1	1	1	1	1	1	1	1	1	1	1	1	1	1	0	0	1	0	1	0	0
278	NP_001073681.1;XP_025005524.1	UCHL1	NP_001073681.1;XP_025005524.1	278	278	25110	NP_001073681.1	ubiquitin carboxyl-terminal hydrolase isozyme L1	UCHL1	0	0	0	0	0	0	0	0	0	0	0	1	3	5	5	6	6	0	0	0	0	0	0	0	0	0	0	1	0	1	0	1	3	0	0	0	0	0	0	0
489	NP_990335.1	GDI2	NP_990335.1	489	489	50682	NP_990335.1	rab GDP dissociation inhibitor beta	GDI2	0	0	0	1	0	2	0	4	5	5	6	2	5	9	10	11	10	0	0	0	1	0	0	0	0	3	3	2	2	5	7	7	7	0	0	0	0	0	0	0
536	NP_990668.1	RPL27	NP_990668.1	536	536	15798	NP_990668.1	60S ribosomal protein L27	RPL27	0	0	0	0	0	1	0	0	0	0	1	0	2	3	3	3	3	0	0	0	0	0	0	0	0	0	0	1	0	0	1	2	1	0	0	0	0	0	0	0
277	NP_001073586.1;XP_015151149.1;XP_015131187.1;XP_015131186.1;XP_025011354.1;XP_015131185.1;XP_415060.2;XP_004945535.1;XP_015131183.1;XP_015131182.1;XP_015131181.1;XP_025011353.1	CLTC;CLTCL1	NP_001073586.1;XP_015151149.1	277	277	191610	NP_001073586.1	clathrin heavy chain 1	CLTC	0	2	0	0	3	8	0	8	12	6	21	9	29	31	28	32	35	0	0	0	0	0	1	1	4	2	3	10	8	10	12	16	11	0	1	8	0	3	0	0
288	NP_001091003.1	ATP5I	NP_001091003.1	288	288	8338.7	NP_001091003.1	ATP synthase subunit e, mitochondrial	ATP5I	0	0	0	0	0	0	0	0	0	0	0	0	0	1	1	1	1	0	0	0	0	0	0	0	0	0	0	0	0	1	0	0	1	0	0	0	0	0	0	0
655	XP_015130268.1;XP_024999272.1	NEDD8	XP_015130268.1;XP_024999272.1	655	655	9471.8	XP_015130268.1	NEDD8 isoform X1	NEDD8	0	0	0	0	1	1	0	1	1	0	1	1	1	2	2	2	2	0	0	1	1	0	0	0	1	1	1	1	1	1	1	1	1	0	0	0	0	0	0	0
519	NP_990589.1	RAN	NP_990589.1	519	519	24427	NP_990589.1	GTP-binding nuclear protein Ran	RAN	0	0	0	0	0	0	0	0	0	0	3	0	4	4	5	5	5	0	0	0	0	0	0	0	0	1	0	1	1	2	2	5	0	0	0	1	1	0	0	0
339	NP_001263232.1;XP_025001050.1	NACA	NP_001263232.1;XP_025001050.1	339	339	23393	NP_001263232.1	nascent polypeptide-associated complex subunit alpha	NACA	0	0	0	0	0	0	0	0	0	0	2	0	3	2	4	3	3	0	0	0	0	0	0	0	1	0	0	0	1	1	3	3	2	0	0	0	0	0	0	0
479	NP_990217.1	MTPN	NP_990217.1	479	479	12886	NP_990217.1	myotrophin	MTPN	0	0	0	0	0	1	0	1	0	0	1	1	1	1	1	1	1	0	0	0	0	0	0	0	0	0	0	1	0	1	1	1	1	0	0	0	0	0	0	0
289	NP_001091106.1	NDUFA5	NP_001091106.1	289	289	13448	NP_001091106.1	NADH dehydrogenase	NDUFA5	0	0	0	0	0	0	0	0	0	0	1	1	3	3	4	4	4	0	0	0	0	0	0	0	1	0	0	1	0	0	1	0	0	0	0	0	0	0	1	1
32	NP_001001748.1	CYB5A	NP_001001748.1	32	32	15545	NP_001001748.1	cytochrome b5	CYB5A	0	0	0	0	0	0	0	0	0	0	0	0	1	2	2	2	2	0	0	0	0	0	0	0	0	0	0	0	0	0	0	1	1	0	0	0	0	0	0	0
293	NP_001107213.1	SRSF1	NP_001107213.1	293	293	27791	NP_001107213.1	serine/arginine-rich splicing factor 1	SRSF1	0	0	0	0	0	0	0	0	1	0	2	2	3	6	5	5	5	0	0	0	0	0	0	0	0	0	0	1	2	1	2	3	1	0	0	0	1	0	0	0
271	XP_015136939.1;XP_015136938.1;XP_015136937.1;NP_001072946.1	CYCS	NP_001072946.1;XP_015136937.1;XP_015136938.1;XP_015136939.1	271	271	11710	XP_015136939.1	cytochrome c isoform X1	CYCS	0	0	0	1	0	0	0	1	1	1	1	1	1	2	2	2	2	0	0	0	0	0	0	0	1	1	1	1	1	1	0	1	1	0	0	0	0	0	0	0
356	NP_001264438.1	COX6A1	NP_001264438.1	356	356	11815	NP_001264438.1	cytochrome c oxidase subunit VIa polypeptide 1 isoform 1	COX6A1	0	0	0	0	0	0	0	0	0	0	0	0	1	1	1	1	1	0	0	0	0	0	0	0	1	0	0	0	0	0	1	0	0	0	0	0	0	0	0	0
789	XP_025001963.1	RPS19	XP_025001963.1	789	789	16074	XP_025001963.1	40S ribosomal protein S19	RPS19	0	0	0	0	0	0	0	0	2	0	3	1	3	3	4	4	4	0	0	0	0	0	0	0	2	1	1	1	2	2	2	4	2	0	0	0	0	0	0	0
458	XP_015146854.1;NP_989880.1	EIF4A2	NP_989880.1;XP_015146854.1	178;458	458	46371	XP_015146854.1	eukaryotic initiation factor 4A-II isoform X1	EIF4A2	0	0	0	1	0	2	0	0	1	1	2	1	3	6	4	6	7	0	0	0	0	0	0	0	0	1	0	1	2	2	3	6	2	0	0	0	1	1	0	0
583	XP_001234052.1	RPS25	XP_001234052.1	583	583	13712	XP_001234052.1	40S ribosomal protein S25	RPS25	0	0	0	0	0	0	0	0	0	0	1	0	3	4	4	4	4	0	0	0	0	0	0	0	0	1	0	1	0	3	3	3	1	0	0	0	0	0	0	0
39	NP_001004378.1	RACK1	NP_001004378.1	39	39	35076	NP_001004378.1	receptor of activated protein C kinase 1	RACK1	0	0	0	0	0	0	0	0	2	0	1	0	5	7	5	6	6	0	1	0	0	0	0	0	0	2	0	1	2	2	4	4	2	0	1	0	0	0	0	0
255	XP_025010626.1;XP_015149503.1;NP_001029041.1	VDAC1	NP_001029041.1;XP_015149503.1;XP_025010626.1	255	255	30706	XP_025010626.1	voltage-dependent anion-selective channel protein 1 isoform X1	VDAC1	0	0	0	1	0	1	0	1	1	1	1	1	1	1	1	1	1	0	0	0	0	0	0	0	1	0	1	1	1	1	1	1	1	0	0	0	0	1	0	0
440	NP_989603.1	RPL39	NP_989603.1	440	440	6378.6	NP_989603.1	60S ribosomal protein L39	RPL39	0	0	0	0	0	0	0	0	0	0	0	0	0	0	0	1	1	0	0	0	0	0	0	0	0	0	0	0	0	0	0	0	0	0	0	0	0	0	0	0
246	NP_001026727.1	PGAM1	NP_001026727.1	246	246	28898	NP_001026727.1	phosphoglycerate mutase 1	PGAM1	0	0	0	0	0	0	0	1	1	1	3	1	2	5	5	4	5	0	0	0	0	0	0	0	1	0	0	0	2	2	3	5	3	0	0	0	0	0	0	0
323;375	NP_001230519.1;NP_001264828.1;NP_001265009.1;NP_989960.1;XP_015141718.1;XP_015141720.1;XP_025004632.1	AKR1B10L4;AKR1B10L1;AKR1B10L2;AKR1B1L;AKR1E2	NP_001230519.1;NP_001265009.1;XP_015141718.1;XP_015141720.1;XP_025004632.1;NP_001264828.1	323;375;695	323;375	35810	XP_015141718.1_family	family {aldose reductase isoform X1}	AKR1B10L4;AKR1B10L1;AKR1B10L2;AKR1B1L;AKR1E2	0	0	0	0	0	0	0	0	1	0	2	1	2	3	3	3	4	0	0	0	0	0	1	0	0	0	0	0	1	2	3	3	2	0	0	0	1	1	0	0
687	XP_015139992.1;NP_990811.1	MARCKS	NP_990811.1;XP_015139992.1	687	687	27643	XP_015139992.1	myristoylated alanine-rich C-kinase substrate isoform X1	MARCKS	0	1	0	0	0	0	0	0	0	0	0	0	4	7	7	4	7	0	0	1	0	0	2	0	1	1	2	4	4	6	8	7	5	0	0	0	0	0	0	0
725	XP_015149961.1;XP_015149956.1;XP_015149949.1;NP_990305.1;XP_024999203.1;XP_004948457.1	ATP6V1A;ATP6V1AL	NP_990305.1;XP_015149949.1;XP_015149956.1;XP_015149961.1	725	725	68372	XP_015149961.1	V-type proton ATPase catalytic subunit A isoform X1	ATP6V1A	0	0	0	0	0	1	0	0	1	1	5	3	7	12	10	11	12	0	0	0	0	0	0	0	0	0	0	0	0	0	1	0	1	0	0	1	0	0	0	0
595	XP_003641852.1	COX5A	XP_003641852.1	595	595	15846	XP_003641852.1	cytochrome c oxidase subunit 5A, mitochondrial	COX5A	0	0	0	1	0	0	0	1	1	1	3	1	2	4	4	4	4	0	0	0	0	0	0	0	2	1	0	0	2	1	3	3	3	0	0	0	0	0	0	0
524	XP_015142066.1;NP_990615.1	LDHA	NP_990615.1;XP_015142066.1	524	524	36502	XP_015142066.1	L-lactate dehydrogenase A chain isoform X1	LDHA	0	0	0	0	0	0	0	1	1	0	2	0	3	4	4	4	4	0	0	0	0	0	0	0	0	0	0	0	4	2	2	2	1	0	0	1	0	0	0	0
362	NP_001264592.1	RPL27A	NP_001264592.1	362	362	16808	NP_001264592.1	60S ribosomal protein L27a	RPL27A	0	0	0	0	0	1	0	0	1	1	1	1	2	1	2	2	2	0	0	0	0	0	0	0	1	1	1	1	1	1	1	1	1	0	0	0	1	0	0	0
416	XP_015155844.1;NP_001305347.1;XP_015155842.1;XP_015155841.1;XP_015155840.1	HNRNPA1	NP_001305347.1;XP_015155840.1;XP_015155841.1;XP_015155842.1;XP_015155844.1	199;416	416	36045	XP_015155844.1	heterogeneous nuclear ribonucleoprotein A1 isoform X4	HNRNPA1	0	1	0	0	1	1	0	1	1	1	2	1	3	5	6	6	5	0	0	0	0	0	1	0	0	1	1	0	1	1	4	4	2	0	0	0	0	0	0	0
141	NP_001012592.1	SH3BGRL	NP_001012592.1	141	141	12795	NP_001012592.1	SH3 domain-binding glutamic acid-rich-like protein	SH3BGRL	0	0	0	1	0	0	0	0	3	0	2	0	5	5	5	5	5	0	0	0	0	0	1	1	0	1	0	2	2	5	5	4	5	0	0	0	0	0	0	0
436	NP_989519.1	ACO2	NP_989519.1	436	436	85790	NP_989519.1	aconitate hydratase, mitochondrial	ACO2	0	0	0	0	0	2	0	3	2	0	5	3	5	10	10	10	10	0	0	0	0	0	0	0	6	1	1	1	4	7	5	6	6	0	0	1	1	0	0	0
590	XP_003640437.1	SYN3	XP_003640437.1	590	590	63989	XP_003640437.1	synapsin-3	SYN3	0	1	0	0	1	1	0	0	2	2	3	2	5	11	9	11	11	0	0	0	0	0	0	0	0	0	0	0	0	0	0	0	0	1	0	0	1	0	1	0
314	NP_001185586.1	COX6C	NP_001185586.1	314	314	8791.4	NP_001185586.1	cytochrome c oxidase subunit 6C	COX6C	0	0	0	0	0	0	0	1	1	0	1	0	2	2	2	2	2	0	0	0	0	0	0	0	0	0	0	0	0	0	0	1	1	0	0	0	0	0	0	0
521	NP_990598.1	NPM1	NP_990598.1	521	521	32632	NP_990598.1	nucleophosmin	NPM1	0	0	0	0	0	2	0	1	2	1	2	1	3	4	3	4	3	0	0	0	0	0	0	0	0	1	1	0	2	3	3	4	2	0	1	0	0	0	0	0
231	NP_001026578.1	PSMA5	NP_001026578.1	231	231	26447	NP_001026578.1	proteasome subunit alpha type-5	PSMA5	0	0	0	0	0	1	0	1	3	0	2	2	4	4	4	5	5	0	0	0	0	0	0	0	1	0	1	0	1	2	2	2	3	0	0	0	0	0	0	0
517	NP_990559.1	RAB2A	NP_990559.1	517	517	23521	NP_990559.1	ras-related protein Rab-2A	RAB2A	0	0	0	0	0	0	0	1	2	1	2	2	3	4	4	6	6	0	0	0	0	0	1	0	0	1	0	2	2	3	2	2	4	0	0	0	0	0	0	0
40	NP_001004379.1	RPL7A	NP_001004379.1	40	40	29999	NP_001004379.1	60S ribosomal protein L7a	RPL7A	0	0	0	0	0	1	0	0	0	0	1	0	4	5	5	5	5	0	0	0	0	0	0	0	0	1	0	2	2	2	3	3	2	0	0	0	0	0	0	0
684	XP_015139477.1	HNRNPU	XP_015139477.1	684	684	91610	XP_015139477.1	heterogeneous nuclear ribonucleoprotein U	HNRNPU	0	0	0	0	0	1	0	1	3	0	3	2	7	13	12	12	12	0	0	0	0	0	0	0	1	1	0	1	3	5	6	7	4	0	1	0	0	0	0	0
453	XP_015152297.1;NP_989745.2;XP_024998245.1;XP_015152295.1;NP_990737.2	YBX1;YBX3	NP_989745.2;XP_015152295.1;XP_015152297.1;XP_024998245.1	453	453	35870	XP_015152297.1	nuclease-sensitive element-binding protein 1 isoform X2	YBX1	0	0	0	0	0	0	0	0	1	0	1	1	1	5	3	4	5	0	0	0	0	0	0	0	1	1	0	1	1	1	1	3	1	0	0	0	0	0	0	0
545	NP_990792.1	PPIB	NP_990792.1	545	545	22413	NP_990792.1	peptidyl-prolyl cis-trans isomerase B precursor	PPIB	0	0	0	1	0	1	0	1	1	1	1	1	3	5	4	5	5	0	1	0	0	0	1	1	2	2	1	1	2	3	5	5	4	0	0	0	0	0	0	0
143	NP_001012599.1;XP_025005461.1	UGDH	NP_001012599.1;XP_025005461.1	143	143	55064	NP_001012599.1	UDP-glucose 6-dehydrogenase	UGDH	0	0	0	0	0	1	0	1	2	0	3	0	7	10	5	10	10	0	0	0	0	0	0	0	0	0	0	1	0	1	2	1	2	0	0	1	0	0	0	0
42	NP_001004389.2;XP_015154820.1	CCT8	NP_001004389.2;XP_015154820.1	42	42	59501	NP_001004389.2	T-complex protein 1 subunit theta	CCT8	0	0	0	0	0	2	0	1	1	1	4	0	8	12	8	10	13	0	0	0	0	0	0	0	1	3	1	1	3	3	3	4	2	0	0	0	0	1	0	0
782	XP_025001232.1	LOC107051177	XP_025001232.1	782	782	51043	XP_025001232.1	ruvB-like 2	LOC107051177	0	1	0	0	1	1	0	0	1	1	1	1	1	1	1	2	3	0	0	0	1	0	0	0	1	0	0	0	1	1	0	1	0	0	1	0	0	0	0	0
434	NP_989483.1	RPL6	NP_989483.1	434	434	33923	NP_989483.1	60S ribosomal protein L6	RPL6	0	0	0	0	0	0	0	0	2	0	3	1	5	5	5	5	5	0	0	0	0	0	0	0	1	0	0	2	3	3	4	4	4	0	0	0	0	0	0	0
507	NP_990439.1	RPS4X	NP_990439.1	507	507	29594	NP_990439.1	40S ribosomal protein S4	RPS4X	0	0	0	0	0	0	0	1	1	0	1	1	3	3	2	3	3	0	0	0	0	0	0	0	0	1	0	1	1	3	3	3	3	0	0	0	1	0	0	0
426;541;660;667	CON__Q3SX28;NP_001232856.1;NP_001338968.1;NP_001338969.1;NP_001338970.1;NP_001338971.1;NP_001338972.1;NP_990732.1;NP_990777.1;XP_015132746.1;XP_015132747.1;XP_015132748.1;XP_015132749.1;XP_015132750.1;XP_015132751.1;XP_015132753.1;XP_015132754.1;XP_015132755.1;XP_015132756.1;XP_015132757.1;XP_015134260.1;XP_015134263.1;XP_015134264.1;XP_015134265.1;XP_015134266.1;XP_015134267.1;XP_015134268.1;XP_…	TPM3;CON__Q3SX28;RAB8A;TPM1;TPM2;TPM4	NP_001232856.1;NP_001338968.1;NP_001338969.1;NP_001338971.1;NP_001338972.1;XP_015154054.1;XP_015154055.1;XP_015154062.1;XP_015154068.1;XP_015154071.1;XP_015134279.1;XP_015134277.1;XP_015134276.1;XP_015134275.1;XP_015134278.1;XP_015134274.1;XP_015134273.1;XP_015134272.1;XP_015134270.1;XP_015132754.1;XP_015132753.1;XP_015132757.1;XP_015132756.1;XP_015132755.1;NP_990777.1;XP_015132748.1;XP_015132746…	426;541;660;667	426;541;660;667	29022	NP_001338968.1_family	family {tropomyosin alpha-3 chain isoform b}	TPM3;CON__Q3SX28;RAB8A;TPM1;TPM2;TPM4	0	0	0	0	0	0	0	0	0	0	0	0	2	8	1	4	5	0	0	0	0	0	0	0	0	1	0	0	1	5	5	3	5	0	0	0	0	0	0	0
329	NP_001244129.1	ATP5J2	NP_001244129.1	329	329	10308	NP_001244129.1	ATP synthase subunit f, mitochondrial	ATP5J2	0	1	0	1	0	1	0	1	1	0	1	0	1	1	1	1	1	0	0	0	0	0	0	0	1	1	1	1	1	1	1	1	1	0	0	0	0	0	0	0
125	XP_025011270.1;NP_001007839.1	SNRPD3	NP_001007839.1;XP_025011270.1	125	125	13916	XP_025011270.1	small nuclear ribonucleoprotein Sm D3 isoform X1	SNRPD3	0	0	0	0	0	0	0	0	2	0	0	2	1	2	2	2	2	0	0	0	0	0	0	0	1	1	0	0	0	2	2	2	2	0	0	0	0	0	0	0
69	XP_025004623.1;NP_001006246.1	ATP6V1E1	NP_001006246.1;XP_025004623.1	69	69	26118	XP_025004623.1	V-type proton ATPase subunit E 1 isoform X1	ATP6V1E1	0	0	0	0	0	0	0	0	0	0	0	0	2	3	3	3	4	0	0	0	0	0	0	0	0	0	0	0	0	0	0	0	0	0	0	0	0	0	0	0
870	XP_425187.3	STARD10	XP_425187.3	870	870	30617	XP_425187.3	START domain-containing protein 10	STARD10	0	0	0	0	0	0	0	0	2	0	2	1	3	4	3	4	4	0	0	0	0	0	0	0	0	0	0	0	0	0	0	0	0	0	0	0	0	0	0	0
63	NP_001006216.1	CCT6A	NP_001006216.1	63	63	57644	NP_001006216.1	T-complex protein 1 subunit zeta	CCT6A	0	1	0	0	0	0	0	0	2	0	5	2	8	8	8	9	9	0	0	0	0	0	0	0	1	1	0	3	2	4	3	3	4	0	0	0	0	0	0	0
580	XP_001233129.2	PGM2L1	XP_001233129.2	580	580	70304	XP_001233129.2	glucose 1,6-bisphosphate synthase	PGM2L1	0	0	0	0	0	0	0	1	1	0	3	0	5	9	10	13	12	0	0	0	0	0	0	0	0	0	0	0	0	0	0	0	0	0	0	0	0	0	0	0
784	XP_025001432.1	EEF1G	XP_025001432.1	784	784	13621	XP_025001432.1	elongation factor 1-gamma	EEF1G	0	0	0	0	0	0	0	0	0	0	1	0	1	1	1	1	1	0	0	0	0	0	0	0	1	0	0	0	1	1	1	1	1	0	0	0	0	0	0	0
828	XP_416717.4	ATP5O	XP_416717.4	828	828	26639	XP_416717.4	ATP synthase subunit O, mitochondrial	ATP5O	0	0	0	0	0	0	0	0	0	0	1	0	3	3	3	3	3	0	0	0	0	0	0	0	3	1	1	1	3	1	2	2	1	0	0	1	0	0	0	0
813	XP_414651.2	UQCRQ	XP_414651.2	813	813	9617.8	XP_414651.2	cytochrome b-c1 complex subunit 8	UQCRQ	0	0	0	0	0	0	0	1	1	0	0	0	0	3	3	3	2	0	0	0	0	0	0	0	0	0	0	0	1	1	1	1	0	0	0	1	0	0	0	0
767	XP_415820.3;XP_024997856.1	RPL23A	XP_024997856.1;XP_415820.3	767	767	17656	XP_415820.3	60S ribosomal protein L23a isoform X1	RPL23A	0	0	0	0	0	0	0	0	0	1	0	1	1	1	1	1	1	0	0	0	0	0	0	0	0	0	0	0	1	1	1	1	1	0	0	0	0	0	0	0
287	NP_001075886.1	RPS3A	NP_001075886.1	287	287	29867	NP_001075886.1	40S ribosomal protein S3a	RPS3A	0	0	0	0	0	0	0	1	2	0	2	2	4	6	5	5	6	0	0	0	0	0	0	0	1	2	1	2	2	2	4	2	3	0	0	0	0	0	0	0
474	XP_015140302.1;NP_990149.1	GSTA4L	NP_990149.1;XP_015140302.1	34;474	474	25440	XP_015140302.1	glutathione S-transferase alpha 4-like isoform X1	GSTA4L	0	0	0	0	0	0	0	0	1	0	3	0	2	4	3	4	5	0	0	0	0	0	1	2	0	3	0	0	1	3	4	5	2	0	0	0	0	0	0	0
878	XP_429682.2	LOC419602	XP_429682.2	878	878	18689	XP_429682.2	uncharacterized protein C1orf232 homolog	LOC419602	0	0	0	0	0	0	0	0	1	0	1	0	2	2	2	2	2	0	0	0	0	0	0	0	0	0	0	0	0	0	0	0	0	0	0	0	0	0	0	0
307	NP_001171206.1	PHB	NP_001171206.1	307	307	29892	NP_001171206.1	prohibitin	PHB	0	0	0	1	0	0	0	0	0	0	1	0	5	9	7	9	9	0	0	0	0	0	0	0	2	1	1	2	1	1	4	3	3	0	0	1	0	0	0	0
322	NP_001193425.1	ALDOC	NP_001193425.1	322	322	39360	NP_001193425.1	fructose-bisphosphate aldolase C	ALDOC	0	0	0	0	0	0	0	0	0	0	2	1	2	6	4	7	10	0	0	0	0	0	0	0	0	1	0	0	1	2	4	3	2	0	0	0	0	1	0	0
487	NP_990330.1	RPL13	NP_990330.1	487	487	24395	NP_990330.1	60S ribosomal protein L13	RPL13	0	0	0	0	0	0	0	0	0	0	1	0	1	1	3	2	3	0	0	0	0	0	0	0	0	1	0	2	0	1	1	3	1	0	0	0	0	0	0	0
367	NP_001264684.1	RPL31	NP_001264684.1	367	367	14436	NP_001264684.1	60S ribosomal protein L31	RPL31	0	0	0	1	0	0	0	1	2	1	2	0	2	2	2	2	2	0	0	0	0	0	0	0	1	1	0	1	1	2	2	2	2	0	0	0	0	0	0	0
409	NP_001292117.1	RPL11	NP_001292117.1	409	409	20233	NP_001292117.1	60S ribosomal protein L11	RPL11	0	0	0	0	0	1	0	0	2	0	1	0	2	2	3	3	3	0	0	0	0	0	0	0	0	0	0	1	1	0	3	4	3	0	0	0	0	0	0	0
424	NP_001313423.1	UQCRB	NP_001313423.1	424	424	13499	NP_001313423.1	cytochrome b-c1 complex subunit 7	UQCRB	0	0	0	0	0	0	0	0	0	0	1	0	0	2	3	3	3	0	0	0	0	0	0	0	0	0	0	0	0	0	0	1	0	0	0	0	0	0	0	0
679	XP_015137997.1;NP_001074338.1;XP_025003117.1	VAPA	NP_001074338.1;XP_015137997.1	76;679	679	27755	XP_015137997.1	vesicle-associated membrane protein-associated protein A isoform X2	VAPA	0	0	0	0	0	0	0	0	0	0	0	0	0	3	3	2	5	0	0	0	0	0	0	0	0	0	0	0	0	0	1	0	0	0	0	0	0	1	0	0
441	NP_989604.1	RPL35	NP_989604.1	441	441	14551	NP_989604.1	60S ribosomal protein L35	RPL35	0	0	0	0	0	0	0	1	1	0	0	0	1	1	1	1	1	0	0	0	0	0	0	0	0	0	0	0	0	1	1	1	1	0	0	0	0	0	0	0
818	XP_415171.4	LOC107057078	XP_415171.4	818	818	63961	XP_415171.4	aldehyde dehydrogenase, mitochondrial isoform X3	LOC107057078	0	0	0	0	0	0	0	3	1	1	3	1	4	9	9	9	6	0	0	0	0	0	0	0	0	1	0	1	0	2	4	5	2	0	0	0	0	0	0	0
751	XP_015155407.1;XP_015155406.1;NP_001026106.1;XP_015155408.1;XP_015146224.1;XP_015146223.1;XP_015146222.1;XP_025008829.1;XP_025008828.1;XP_004936632.2;XP_015146220.2;XP_422322.4;XP_015146219.2;XP_004936631.2	PTBP1;PTBP2	NP_001026106.1;XP_015155406.1;XP_015155407.1;XP_015155408.1	751	751	59898	XP_015155407.1	polypyrimidine tract-binding protein 1 isoform X2	PTBP1	0	0	0	0	0	0	0	1	1	0	0	0	2	6	5	5	5	0	0	0	0	0	0	0	0	1	1	3	0	1	3	3	3	0	0	0	0	1	0	0
188	NP_001026007.1	RPS3	NP_001026007.1	188	188	26864	NP_001026007.1	40S ribosomal protein S3	RPS3	0	0	0	0	0	1	0	0	3	0	2	2	4	5	4	4	4	0	0	0	0	0	0	0	1	3	0	0	2	4	4	4	3	0	1	1	0	1	0	0
366	NP_001264657.1	RPL8	NP_001264657.1	366	366	28022	NP_001264657.1	60S ribosomal protein L8	RPL8	0	0	0	0	0	0	0	0	1	0	1	1	1	2	2	2	2	0	0	0	0	0	0	0	0	1	0	1	0	2	2	2	1	0	0	0	0	0	0	0
396	XP_004947725.2;NP_001289025.1	SH3BGRL3	NP_001289025.1;XP_004947725.2	396	396	9878	XP_004947725.2	SH3 domain-binding glutamic acid-rich-like protein 3 isoform X1	SH3BGRL3	0	0	0	0	0	0	0	0	0	0	0	0	0	0	0	1	0	0	0	0	0	0	0	0	0	0	0	0	0	0	0	0	0	0	0	0	0	0	0	0
756	XP_015155791.1;XP_015155790.1;NP_990810.2;XP_015154794.1	MYL4;MYL6	XP_015155790.1;XP_015155791.1	756	756	16973	XP_015155791.1	myosin light polypeptide 6 isoform X2	MYL6	0	0	0	0	0	1	0	0	1	0	1	0	2	3	3	3	4	0	0	0	0	0	0	0	0	0	1	0	1	2	2	3	1	0	0	0	0	0	0	0
799	XP_025006966.1	RAB15	XP_025006966.1	799	799	24177	XP_025006966.1	ras-related protein Rab-15 isoform X1	RAB15	0	0	0	0	0	0	0	0	0	0	1	0	1	1	1	1	0	0	0	0	0	0	0	0	0	1	0	0	1	0	1	1	1	0	1	1	1	1	0	0
158	NP_001012934.1	HSPD1	NP_001012934.1	158	158	60972	NP_001012934.1	60 kDa heat shock protein, mitochondrial precursor	HSPD1	0	0	0	0	0	0	0	0	2	0	0	0	3	8	7	8	9	0	0	0	0	0	0	0	6	0	0	1	4	5	6	8	7	0	0	0	0	0	0	0
879	XP_429731.5	NDUFA11	XP_429731.5	879	879	14143	XP_429731.5	NADH dehydrogenase	NDUFA11	0	0	0	0	0	0	0	0	0	0	0	0	1	1	1	1	1	0	0	0	0	0	0	0	0	1	0	0	1	1	0	0	0	0	0	0	0	0	0	0
381	XP_015149252.1;NP_001265025.1;NP_001265026.1	ATP5C1	NP_001265025.1;NP_001265026.1;XP_015149252.1	381	381	27764	XP_015149252.1	ATP synthase subunit gamma, mitochondrial isoform X1	ATP5C1	0	0	0	0	0	1	0	1	1	0	1	1	4	5	3	5	5	0	0	0	0	0	0	0	4	1	0	3	3	3	2	3	4	0	0	0	0	0	0	0
795	XP_025003755.1;NP_001264938.1;NP_001264937.1	DNAJC5;DNAJC5B	XP_025003755.1	795	795	22033	XP_025003755.1	dnaJ homolog subfamily C member 5B	DNAJC5B	0	0	0	0	0	0	0	0	0	0	0	0	0	2	1	2	4	0	0	0	0	0	0	0	0	0	0	0	0	0	0	0	0	0	0	0	0	0	0	0
383	NP_001265077.1	PCP4	NP_001265077.1	383	383	6821.4	NP_001265077.1	calmodulin regulator protein PCP4	PCP4	0	0	0	0	0	0	0	0	0	0	0	0	0	1	1	1	1	0	1	0	0	0	1	0	0	0	0	0	1	1	1	1	0	0	0	0	0	1	0	0
585	XP_004945343.1;XP_001234300.1;XP_003642170.2	RPS15A	XP_001234300.1;XP_003642170.2;XP_004945343.1	585	585	14855	XP_004945343.1	40S ribosomal protein S15a isoform X2	RPS15A	0	0	0	0	0	0	0	0	0	0	1	0	2	2	3	3	3	0	0	0	0	0	0	0	0	0	0	0	1	1	1	1	0	0	0	0	0	0	0	0
41;552	NP_001004380.1;NP_990846.1	CAPZA2;CAPZA1	NP_001004380.1;NP_990846.1	41;552	41;552	32844	NP_001004380.1_family	family {F-actin-capping protein subunit alpha-2}	CAPZA2;CAPZA1	0	0	0	0	0	0	0	0	0	0	0	0	1	2	2	4	2	0	0	0	0	0	0	0	0	0	0	0	0	1	1	1	0	0	0	0	0	0	0	0
67	NP_001006236.1;XP_025004015.1;XP_015140166.1;XP_015140161.1	SLC25A3	NP_001006236.1;XP_015140161.1;XP_015140166.1;XP_025004015.1	67	67	37421	NP_001006236.1	phosphate carrier protein, mitochondrial	SLC25A3	0	0	0	0	0	0	0	1	1	0	1	1	1	1	1	1	1	0	0	0	0	0	0	0	1	0	0	0	1	1	1	1	1	0	0	0	0	0	0	0
268	XP_025000347.1;NP_001038129.1;XP_025000349.1;XP_025000348.1	TERAL2;VCP	NP_001038129.1;XP_025000347.1;XP_025000348.1;XP_025000349.1	268	268	89310	XP_025000347.1	transitional endoplasmic reticulum ATPase isoform X1	TERAL2	0	0	0	0	1	2	0	2	2	1	6	2	10	11	12	10	12	0	0	0	0	0	0	0	0	1	1	0	2	3	5	9	4	0	0	1	0	0	0	0
189	NP_001026014.1	SRSF6	NP_001026014.1	189	189	40171	NP_001026014.1	splicing factor, arginine/serine-rich 6	SRSF6	0	0	0	0	0	0	0	0	0	0	0	0	0	1	1	1	1	1	1	0	0	1	0	0	0	0	0	0	0	0	0	1	0	0	1	0	1	0	0	0
404	XP_015158064.1;XP_015158059.1;XP_001234019.1;NP_001289119.1	SMPX	NP_001289119.1;XP_001234019.1;XP_015158059.1;XP_015158064.1	404	404	9652.9	XP_015158064.1	small muscular protein isoform X1	SMPX	0	0	0	0	0	0	0	0	0	0	0	0	0	0	0	0	0	0	0	0	0	0	0	0	0	0	0	0	0	0	0	0	0	0	0	0	0	0	0	0
837	XP_417993.3	ATP5F1	XP_417993.3	837	837	28601	XP_417993.3	ATP synthase F(0) complex subunit B1, mitochondrial	ATP5F1	0	0	0	0	0	0	0	0	0	0	0	0	3	3	4	4	4	0	0	0	0	0	0	0	3	0	0	0	1	2	1	1	1	0	0	0	0	0	0	0
431	NP_989478.1	MATR3	NP_989478.1	431	431	100710	NP_989478.1	matrin-3	MATR3	0	0	0	0	0	0	0	0	1	0	1	2	6	10	10	11	10	0	0	0	0	0	1	0	0	0	0	2	2	1	4	6	5	0	0	0	0	0	0	0
558	NP_996761.1	CCT4	NP_996761.1	558	558	57736	NP_996761.1	T-complex protein 1 subunit delta	CCT4	0	0	0	0	0	1	0	0	0	0	1	1	5	7	6	7	7	0	0	0	0	0	0	0	0	1	1	1	2	1	2	5	1	0	0	1	0	2	0	0
393	NP_001280170.1	ATP6V1B2	NP_001280170.1	393	393	55635	NP_001280170.1	V-type proton ATPase subunit B	ATP6V1B2	0	0	0	0	0	0	0	0	1	0	3	0	5	6	6	7	8	0	0	0	0	0	0	0	0	0	0	0	0	0	0	0	1	0	0	2	0	1	0	0
816	XP_414844.1	NDUFB10	XP_414844.1	816	816	20497	XP_414844.1	NADH dehydrogenase	NDUFB10	0	0	0	0	0	0	0	0	0	0	0	0	1	2	2	2	2	0	0	0	0	0	0	0	1	0	0	0	0	0	1	1	0	0	0	0	0	0	0	0
378	NP_001264927.1;XP_015137082.1	SNRPD1	NP_001264927.1;XP_015137082.1	378	378	12393	NP_001264927.1	small nuclear ribonucleoprotein Sm D1	SNRPD1	0	0	0	0	0	0	0	0	0	0	0	0	1	2	1	2	2	0	0	0	0	0	0	0	0	0	0	0	0	0	0	0	0	0	0	0	0	0	0	0
766	XP_024997825.1	C1QBP	XP_024997825.1	766	766	37365	XP_024997825.1	complement component 1 Q subcomponent-binding protein, mitochondrial	C1QBP	0	1	0	0	0	1	0	1	2	1	2	1	2	2	2	2	2	0	0	0	0	0	0	0	1	1	1	1	2	2	2	2	1	0	1	0	0	0	0	0
408	XP_015137057.1;XP_015137056.1;XP_015137055.1;XP_004939468.1;NP_001292094.1	RPL15	NP_001292094.1;XP_004939468.1;XP_015137055.1;XP_015137056.1;XP_015137057.1	408	408	24132	XP_015137057.1	60S ribosomal protein L15 isoform X1	RPL15	0	0	0	0	0	0	0	0	0	0	0	0	2	3	2	3	3	0	0	0	0	0	0	0	0	0	0	0	1	2	2	2	1	0	0	0	0	0	0	0
144	XP_025006545.1;NP_001012604.1	ZC3H14	NP_001012604.1;XP_025006545.1	144	144	81539	XP_025006545.1	zinc finger CCCH domain-containing protein 14 isoform X1	ZC3H14	0	0	0	0	0	0	0	0	0	0	0	0	0	0	0	0	0	0	0	0	0	0	0	0	0	0	0	0	0	0	0	0	0	0	1	1	1	0	1	0
736	XP_015153297.1;XP_015153296.1;XP_024998878.1;XP_015153299.1;XP_015153298.1	SFPQ	XP_015153296.1;XP_015153297.1;XP_015153298.1;XP_015153299.1;XP_024998878.1	736	736	69532	XP_015153297.1	splicing factor, proline- and glutamine-rich isoform X1	SFPQ	0	0	0	0	0	0	0	1	4	2	2	2	5	6	6	7	8	0	0	0	0	0	0	0	0	0	0	1	3	4	4	7	3	0	1	1	0	0	0	0
794	XP_025002273.1	LOC107050604	XP_025002273.1	794	794	39914	XP_025002273.1	glucosidase 2 subunit beta, partial	LOC107050604	0	0	0	0	0	0	0	0	0	0	0	0	2	3	3	3	2	0	0	0	0	0	0	0	0	0	0	0	0	0	1	2	3	0	0	0	0	0	0	0
317	NP_001185711.1	COX7A2	NP_001185711.1	317	317	9596.3	NP_001185711.1	cytochrome c oxidase subunit 7A2, mitochondrial	COX7A2	0	0	0	0	0	0	0	0	0	0	1	0	1	2	1	1	1	0	0	0	0	0	0	0	1	0	0	0	0	1	0	1	1	0	0	0	0	0	0	0
602;754	XP_003642996.1;XP_004936845.1;XP_015133074.1;XP_015146708.1;XP_015146709.1;XP_015155646.2;XP_422470.2	RAB3B;RAB3A;RAB3C	XP_003642996.1;XP_004936845.1;XP_015133074.1;XP_015146708.1;XP_015146709.1;XP_422470.2;XP_015155646.2	602;754	602;754	25103	XP_422470.2_family	family {ras-related protein Rab-3B isoform X2}	RAB3B;RAB3A;RAB3C	0	0	0	0	0	1	0	1	0	1	1	1	1	2	2	2	2	0	0	0	0	0	0	0	0	0	0	0	0	0	0	0	0	0	1	0	0	0	0	0
285	XP_015149061.1;NP_001074354.1	PHB2	NP_001074354.1;XP_015149061.1	285	285	32081	XP_015149061.1	prohibitin-2 isoform X1	PHB2	0	0	0	0	0	0	0	0	1	0	0	0	3	5	5	5	5	0	0	0	0	0	0	0	2	1	1	0	1	1	1	1	1	0	0	0	0	1	0	0
575	XP_001232214.2	MRPL12	XP_001232214.2	575	575	20912	XP_001232214.2	39S ribosomal protein L12, mitochondrial	MRPL12	0	0	0	0	0	0	0	0	0	0	0	0	0	1	1	3	3	0	0	0	0	0	0	0	0	0	0	0	0	0	0	1	0	0	0	0	0	0	0	0
94	NP_001006405.1	TCP1	NP_001006405.1	94	94	60466	NP_001006405.1	T-complex protein 1 subunit alpha	TCP1	0	0	0	0	0	2	0	0	2	1	3	1	5	6	6	6	7	0	0	0	0	0	0	0	0	3	0	1	1	3	2	4	1	0	0	0	1	0	0	0
82	NP_001006345.1	RPL7	NP_001006345.1	82	82	28780	NP_001006345.1	60S ribosomal protein L7	RPL7	0	0	0	0	0	1	0	0	1	0	1	0	2	3	3	4	3	0	0	0	0	0	0	0	1	0	0	1	0	1	2	3	1	0	0	0	1	0	0	0
218	NP_001026437.1;XP_025008576.1	SEC22B	NP_001026437.1;XP_025008576.1	218	218	24717	NP_001026437.1	vesicle-trafficking protein SEC22b precursor	SEC22B	1	1	1	1	1	1	0	1	2	1	1	1	2	4	3	2	3	0	1	1	1	1	1	1	0	1	0	0	2	1	1	1	1	0	0	2	0	1	0	0
133	XP_015155941.1;XP_015155940.1;NP_001008479.1	RPTC15L;SUB1	NP_001008479.1;XP_015155940.1;XP_015155941.1	133	133	14307	XP_015155941.1	activated RNA polymerase II transcriptional coactivator p15	RPTC15L	0	0	0	0	0	0	0	0	0	0	0	0	0	1	1	1	1	0	0	0	0	0	0	0	0	0	0	0	0	0	0	0	0	0	0	0	0	1	0	0
432	NP_989479.1	S100A6	NP_989479.1	432	432	10276	NP_989479.1	protein S100-A6	S100A6	0	0	0	1	0	0	0	0	0	0	0	0	0	1	1	1	1	0	1	0	0	0	0	0	1	0	0	0	0	1	1	0	0	0	0	0	0	0	0	0
553	NP_990851.1	ATP1B1	NP_990851.1	553	553	34940	NP_990851.1	sodium/potassium-transporting ATPase subunit beta-1	ATP1B1	0	0	0	0	0	0	0	0	0	0	0	0	2	3	3	3	3	0	0	0	0	0	0	0	0	0	0	0	0	0	0	0	0	0	0	0	0	1	0	0
342	XP_025004261.1;XP_015138832.1;NP_001264016.1;XP_015138831.1;XP_025004260.1;XP_015138830.1;XP_025004259.1;NP_001335216.1;XP_025004257.1;XP_025004258.1	RTN4	NP_001264016.1;NP_001335216.1;XP_015138830.1;XP_015138831.1;XP_015138832.1;XP_025004257.1;XP_025004258.1;XP_025004259.1;XP_025004260.1;XP_025004261.1	342	342	21560	XP_025004261.1	reticulon-4 isoform X8	RTN4	0	0	0	0	0	0	0	0	0	1	0	0	2	2	1	3	3	0	0	0	0	0	0	0	0	0	0	0	0	0	0	0	0	0	0	0	0	0	0	0
315	NP_001185639.2	P4HB	NP_001185639.2	315	315	57475	NP_001185639.2	protein disulfide-isomerase precursor	P4HB	0	0	0	7	0	2	0	0	6	0	8	2	10	13	11	12	12	0	2	0	0	0	2	2	7	6	6	8	8	9	11	10	10	0	0	0	0	0	0	0
759	XP_015155831.1;XP_015155832.1;XP_015155830.1;XP_015155829.1;XP_015155828.1;XP_015155827.1;XP_015155826.1;XP_015155825.1;XP_015155824.1;XP_015155823.1;XP_015155822.1;XP_015155821.1;XP_015155820.1;XP_015155819.1;XP_015155818.1;XP_015155817.1;XP_025008185.1;XP_025008184.1;XP_004942599.1;XP_015144729.1;XP_004942596.1;XP_004942595.1;XP_004942594.1;XP_004942593.1;XP_004942592.1;XP_025008183.1;XP_025008…	LOC426023;PCBP2;PCBP3	XP_015155817.1;XP_015155818.1;XP_015155819.1;XP_015155820.1;XP_015155821.1;XP_015155822.1;XP_015155823.1;XP_015155824.1;XP_015155825.1;XP_015155826.1;XP_015155827.1;XP_015155828.1;XP_015155829.1;XP_015155830.1;XP_015155831.1;XP_015155832.1	759	759	33411	XP_015155831.1	poly(rC)-binding protein 2 isoform X15	LOC426023	0	0	0	1	0	1	0	0	1	1	2	1	3	3	3	5	4	0	1	1	0	0	0	0	2	2	2	2	2	1	3	4	2	0	0	0	0	0	0	0
283	XP_015150910.1;NP_001074340.1	ARHGDIA	NP_001074340.1;XP_015150910.1	283	283	23262	XP_015150910.1	rho GDP-dissociation inhibitor 1 isoform X1	ARHGDIA	0	0	0	0	0	0	0	0	0	0	0	0	1	4	2	4	4	0	0	0	0	0	0	0	0	0	0	0	1	0	1	0	1	0	0	0	0	0	0	0
376	NP_001264836.1	ALYREF	NP_001264836.1	376	376	26695	NP_001264836.1	THO complex subunit 4	ALYREF	0	0	0	0	0	0	0	0	0	0	1	1	3	3	3	3	3	0	0	0	0	0	0	0	0	0	0	0	0	2	2	2	1	0	0	0	0	0	0	0
780	XP_025001211.1	HNRNPUL2	XP_025001211.1	780	780	89889	XP_025001211.1	heterogeneous nuclear ribonucleoprotein U-like protein 2	HNRNPUL2	0	0	0	0	0	1	0	1	1	1	4	1	7	8	8	8	8	0	0	0	0	0	0	0	0	1	0	1	5	1	5	6	3	0	0	0	0	0	0	0
305	NP_001167000.1;XP_015152321.1;NP_990768.1	CAPZB	NP_001167000.1;NP_990768.1;XP_015152321.1	305	305	30610	NP_001167000.1	capping protein (actin filament) muscle Z-line, beta isoform 2	CAPZB	0	0	0	0	0	0	0	0	1	0	2	0	2	4	4	4	4	0	0	0	0	0	0	0	0	0	0	0	0	2	2	2	3	0	0	0	0	0	0	0
134	NP_001012551.1	CCT2	NP_001012551.1	134	134	57431	NP_001012551.1	T-complex protein 1 subunit beta	CCT2	0	1	0	0	0	0	0	0	1	2	1	3	5	8	6	8	8	0	0	0	1	0	0	0	1	1	2	2	2	4	3	4	3	0	0	0	0	1	0	0
55	NP_001006147.1	HSPA9	NP_001006147.1	55;119;488	55	73191	NP_001006147.1	stress-70 protein, mitochondrial precursor	HSPA9	0	0	0	0	0	1	0	1	0	0	3	0	7	9	9	9	9	0	0	0	0	0	0	0	4	2	2	1	5	6	6	7	5	0	0	0	0	0	0	0
800	XP_025008752.1	LOC107050717	XP_025008752.1	800	800	36818	XP_025008752.1	calumenin	LOC107050717	0	0	0	1	0	0	0	0	0	0	1	1	2	4	4	5	5	0	0	0	0	0	0	0	0	2	1	1	1	3	4	3	3	0	0	0	0	0	0	0
630	XP_025009881.1;XP_004943985.1;XP_413932.3	ANP32A	XP_004943985.1;XP_025009881.1;XP_413932.3	198;630	630	28490	XP_025009881.1	acidic leucine-rich nuclear phosphoprotein 32 family member A isoform X3	ANP32A	0	0	0	0	0	0	0	0	0	0	0	0	0	1	2	2	2	0	0	0	0	0	0	0	0	0	0	0	0	0	0	0	0	0	0	0	0	0	0	0
35	NP_001001783.1	RPS13	NP_001001783.1	35	35	17222	NP_001001783.1	40S ribosomal protein S13	RPS13	0	0	0	0	0	1	0	0	0	0	0	0	1	2	2	2	2	0	0	0	0	0	0	0	0	0	0	0	0	1	2	3	0	0	0	0	0	0	0	0
343	XP_025010588.1;NP_001264028.1;NP_001264027.1	RPL26L1	NP_001264027.1;NP_001264028.1;XP_025010588.1	343	343	17258	XP_025010588.1	60S ribosomal protein L26 isoform X1	RPL26L1	0	0	0	0	0	1	0	0	0	0	0	0	1	1	2	2	2	0	0	0	0	0	0	0	0	0	0	0	0	0	0	2	0	0	0	0	0	0	0	0
196	NP_001026100.1	RPL19	NP_001026100.1	196	196	23413	NP_001026100.1	60S ribosomal protein L19	RPL19	0	0	0	0	0	0	0	0	1	0	1	0	1	1	1	1	1	0	0	0	0	0	0	0	0	0	0	1	1	1	1	1	1	0	0	0	0	0	0	0
52	NP_001006128.1;CON__Q3ZBD7	CON__Q3ZBD7;GPI	NP_001006128.1	52	52	62216	NP_001006128.1	glucose-6-phosphate isomerase	GPI	0	0	0	0	0	2	0	1	2	0	3	1	5	6	6	7	8	0	0	0	0	0	0	0	0	1	1	2	2	3	4	5	4	0	0	0	0	0	0	0
36	XP_024998730.1;XP_024998729.1;XP_024998728.1;XP_024998727.1;XP_015153092.1;XP_015153089.1;NP_001001858.1	STMN1	NP_001001858.1;XP_015153089.1;XP_015153092.1;XP_024998727.1;XP_024998728.1;XP_024998729.1;XP_024998730.1	36	36	17082	XP_024998730.1	stathmin isoform X1	STMN1	0	0	0	0	0	0	0	0	1	0	1	0	2	3	3	4	4	0	3	0	0	0	0	1	2	4	2	4	4	6	5	6	4	0	0	0	0	0	0	0
374	NP_001264791.1	LSM3	NP_001264791.1	374	374	11859	NP_001264791.1	U6 snRNA-associated Sm-like protein LSm3	LSM3	0	0	0	0	0	0	0	0	0	0	0	0	0	1	1	1	1	0	0	0	0	0	0	0	0	0	0	0	0	0	1	0	0	0	0	0	0	0	0	0
377	NP_001264922.1	SCAMP1	NP_001264922.1	377	377	38130	NP_001264922.1	secretory carrier-associated membrane protein 1	SCAMP1	0	0	0	0	0	0	0	0	0	0	1	0	1	2	1	1	1	0	0	0	0	0	0	0	0	0	0	0	1	0	0	1	0	0	0	1	1	2	0	0
811	XP_414356.3	UQCRC1	XP_414356.3	811	811	52758	XP_414356.3	cytochrome b-c1 complex subunit 1, mitochondrial	UQCRC1	0	0	0	0	0	0	0	1	1	0	1	1	4	5	5	6	5	0	0	0	0	0	0	0	1	1	1	0	2	2	3	3	1	0	0	0	0	0	0	0
838	XP_418020.1;XP_024999551.1;XP_015154500.1	RPL10A	XP_015154500.1;XP_024999551.1;XP_418020.1	838	838	24708	XP_418020.1	60S ribosomal protein L10a isoform X1	RPL10A	0	0	0	0	0	0	0	0	0	0	1	0	3	4	3	4	4	0	0	0	0	0	0	0	0	1	0	0	2	1	2	0	1	0	0	0	0	0	0	0
475	NP_990158.1;XP_015135357.1	DDX5	NP_990158.1;XP_015135357.1	184;475;825	475	66736	NP_990158.1	probable ATP-dependent RNA helicase DDX5	DDX5	0	0	0	0	0	1	0	0	1	1	2	0	5	7	7	6	6	0	0	0	0	0	0	0	0	0	0	1	0	1	1	3	0	0	0	0	0	0	0	0
152	NP_001012828.1	UBE2N	NP_001012828.1	152	152	17066	NP_001012828.1	ubiquitin-conjugating enzyme E2 N	UBE2N	0	0	0	0	0	0	0	0	0	0	1	0	1	1	1	1	1	0	0	0	0	0	0	0	0	0	0	0	0	0	1	1	0	0	0	0	0	0	0	0
829	XP_417328.3;NP_001264544.1;XP_015147996.2	DYNLRB1;DYNLRB2	NP_001264544.1;XP_015147996.2;XP_417328.3	829	829	10912	XP_417328.3	dynein light chain roadblock-type 1	DYNLRB1	0	0	0	0	0	0	0	0	0	0	0	0	1	2	1	2	3	0	0	0	0	0	0	0	0	0	0	0	0	0	1	0	1	0	0	0	0	0	0	0
586	XP_025005074.1;XP_004940572.1;XP_001234709.1	RPS7	XP_001234709.1;XP_004940572.1;XP_025005074.1	586	586	22112	XP_025005074.1	40S ribosomal protein S7	RPS7	0	0	0	0	0	0	0	0	0	1	1	0	4	5	4	5	5	0	0	1	0	0	0	0	2	2	2	3	2	2	4	5	3	0	0	0	0	0	0	0
791	XP_025002026.1	LOC107049719	XP_025002026.1	791	791	27859	XP_025002026.1	proteasome subunit beta type-6	LOC107049719	0	0	0	0	0	0	0	0	0	0	0	0	3	4	3	3	3	0	0	0	0	0	0	0	0	0	0	1	1	0	1	0	1	0	0	0	0	0	0	0
753	XP_015155437.1	ATP5D	XP_015155437.1	753	753	42391	XP_015155437.1	ATP synthase subunit delta, mitochondrial	ATP5D	0	0	0	0	0	0	0	0	0	0	1	0	1	2	2	2	2	0	0	0	0	0	0	0	1	1	0	0	1	1	1	1	1	0	0	0	0	0	0	0
341	NP_001263253.1	ERP29	NP_001263253.1	341	341	28191	NP_001263253.1	endoplasmic reticulum resident protein 29 precursor	ERP29	0	0	0	0	0	0	0	0	0	1	3	1	3	3	3	3	3	0	0	0	0	0	0	0	0	0	0	0	1	1	3	3	3	0	0	0	0	0	0	0
27	XP_024997315.1;XP_015150608.1;XP_015150607.1;NP_001001305.1	SRSF2	NP_001001305.1;XP_015150607.1;XP_015150608.1;XP_024997315.1	27	27	25524	XP_024997315.1	serine/arginine-rich splicing factor 2 isoform X1	SRSF2	0	0	0	0	0	0	0	0	0	0	1	0	2	2	2	3	3	0	0	0	0	0	0	0	0	0	0	0	1	2	1	2	2	0	0	0	0	0	0	0
332	NP_001244226.1	RPS10	NP_001244226.1	332	332	18910	NP_001244226.1	40S ribosomal protein S10	RPS10	0	1	0	0	0	0	0	1	1	1	0	1	2	2	2	2	2	0	0	1	0	1	0	0	1	1	1	1	2	2	2	1	2	0	0	0	0	0	0	0
101;612	NP_001006469.1;XP_004937634.1;XP_004937637.1;XP_015138627.1;XP_015142076.1;XP_015142078.1;XP_015142079.1;XP_025006456.1;XP_025006457.1;XP_025006458.1;XP_025010158.1;XP_416106.1	NAP1L4;NAP1L1	NP_001006469.1;XP_015142076.1;XP_015142078.1;XP_015142079.1;XP_025006456.1;XP_025006457.1;XP_025006458.1;XP_025010158.1;XP_004937637.1;XP_004937634.1;XP_416106.1;XP_015138627.1	101;612	101;612	42895	XP_025006457.1_family	family {nucleosome assembly protein 1-like 4 isoform X5}	NAP1L4;NAP1L1	0	1	0	0	0	0	0	0	0	0	1	0	1	3	3	4	5	0	0	0	0	0	0	0	0	0	0	1	0	2	3	2	2	0	0	0	0	0	0	0
26;482;646;761	CON__P08729;CON__Q3KNV1;CON__Q9DCV7;NP_001001195.1;NP_990263.1;XP_015128103.2;XP_015155860.1	KRT7;CON__P08729;CON__Q3KNV1;CON__Q9DCV7;KRT5;KRT75L1;KRT8	NP_990263.1;XP_015155860.1;XP_015128103.2;NP_001001195.1	26;269;482;646;761	26;482;646;761	53803	NP_990263.1_family	family {keratin, type II cytoskeletal cochleal}	KRT7;CON__P08729;CON__Q3KNV1;CON__Q9DCV7;KRT5;KRT75L1;KRT8	0	0	0	0	0	0	0	0	7	0	1	0	6	11	10	10	11	0	1	0	0	0	0	0	0	0	0	6	1	5	10	11	9	0	0	0	0	0	0	0
340	NP_001263235.1	PTGES3	NP_001263235.1	340	340	18638	NP_001263235.1	prostaglandin E synthase 3	PTGES3	0	0	0	0	0	0	0	1	1	0	1	0	1	1	1	1	0	0	0	0	0	0	0	0	0	0	0	1	0	1	1	1	1	0	0	0	0	0	0	0
506	NP_990437.2	HMGN1	NP_990437.2	506	506	11152	NP_990437.2	non-histone chromosomal protein HMG-14B	HMGN1	0	0	0	0	0	0	0	0	0	0	0	0	1	2	1	1	1	0	0	0	0	0	0	0	0	0	0	0	0	0	0	1	1	0	0	0	0	0	0	0
197	NP_001026103.1	HNRNPM	NP_001026103.1	197	197	76022	NP_001026103.1	heterogeneous nuclear ribonucleoprotein M	HNRNPM	0	0	0	0	0	1	0	1	1	0	1	1	6	11	9	9	11	0	0	0	0	0	0	0	0	1	0	2	3	3	4	7	3	0	1	1	1	1	0	0
256	NP_001029994.1	XK	NP_001029994.1	256	256	50484	NP_001029994.1	membrane transport protein XK precursor	XK	0	0	0	0	0	0	0	0	0	0	0	0	0	0	0	0	0	0	0	0	0	0	0	0	0	0	0	0	0	0	0	0	0	0	0	0	0	0	0	0
148	NP_001012623.1	ARL6IP5	NP_001012623.1	148	148	21651	NP_001012623.1	PRA1 family protein 3	ARL6IP5	0	0	0	0	0	0	0	0	0	0	0	0	0	0	0	0	0	0	0	0	0	0	0	0	0	0	0	0	0	0	0	0	0	0	0	0	0	0	0	0
650	XP_025001373.1;XP_015128843.2	RTN3	XP_015128843.2;XP_025001373.1	650	650	24223	XP_025001373.1	reticulon-3 isoform X2	RTN3	0	0	0	0	0	0	0	0	0	0	1	0	1	1	1	1	1	0	0	0	0	0	0	0	0	0	0	0	0	1	1	1	0	0	0	0	0	0	0	0
51	NP_001005843.1	UQCRFS1	NP_001005843.1	51	51	29386	NP_001005843.1	cytochrome b-c1 complex subunit Rieske, mitochondrial precursor	UQCRFS1	0	0	0	0	0	0	0	0	0	0	0	0	1	2	1	2	2	0	0	0	0	0	0	0	1	0	0	0	0	0	0	0	0	0	0	0	0	0	0	0
557	NP_990859.1	DSTN	NP_990859.1	557	557	18532	NP_990859.1	destrin	DSTN	0	0	0	2	0	1	0	0	1	0	1	0	2	2	1	2	2	0	0	1	0	0	1	0	2	2	2	2	2	2	1	2	2	0	0	0	0	0	0	0
520	NP_990596.1	NCL	NP_990596.1	520	520	75640	NP_990596.1	nucleolin	NCL	0	0	0	0	0	1	0	0	0	0	2	1	5	5	4	4	5	0	0	0	0	0	1	0	1	1	1	3	4	4	6	6	5	0	0	0	0	0	0	0
738	XP_015153803.2;XP_024999298.1	CCT3;LOC101751456	XP_015153803.2;XP_024999298.1	738	738	60377	XP_015153803.2	T-complex protein 1 subunit gamma	CCT3	0	0	0	0	0	1	0	0	0	1	1	1	3	4	4	4	5	0	0	0	0	0	0	0	0	0	0	0	2	1	2	2	2	0	0	0	0	0	0	0
324	XP_015144132.1;NP_001238958.1	USMG5	NP_001238958.1;XP_015144132.1	324	324	6718.7	XP_015144132.1	up-regulated during skeletal muscle growth protein 5 isoform X1	USMG5	0	0	0	0	0	0	0	0	0	0	1	0	1	1	1	1	1	0	0	0	0	0	0	0	0	0	0	0	0	1	0	0	0	0	0	0	0	0	0	0
385	XP_015131691.1;XP_015131690.1;NP_001268429.1	RPL34	NP_001268429.1;XP_015131690.1;XP_015131691.1	385	385	13306	XP_015131691.1	60S ribosomal protein L34 isoform X1	RPL34	0	0	0	0	0	0	0	0	0	0	0	0	1	2	2	1	2	0	0	0	0	0	0	0	0	0	0	0	0	1	1	1	1	0	0	0	0	0	0	0
251	XP_025003110.1;NP_001026768.1;XP_015152220.1;XP_024998073.1;XP_015153392.2;XP_015152219.1	PABPC1;PABPC1L;PABPC4	NP_001026768.1;XP_025003110.1	251	251	70539	XP_025003110.1	polyadenylate-binding protein 1 isoform X1	PABPC1	0	0	0	0	0	0	0	1	1	0	1	0	6	12	9	11	12	0	0	0	0	0	0	0	0	2	0	1	1	1	3	8	3	0	0	0	1	0	0	0
296	XP_015142496.1;NP_001139804.1	NDUFS3	NP_001139804.1;XP_015142496.1	296	296	29232	XP_015142496.1	NADH dehydrogenase	NDUFS3	0	0	0	0	0	0	0	0	0	0	0	0	3	6	6	6	6	0	0	0	0	0	0	0	2	0	0	1	1	1	1	1	1	0	0	0	0	0	0	0
337	NP_001258868.1	PGRMC1	NP_001258868.1	337	337	21282	NP_001258868.1	membrane-associated progesterone receptor component 1	PGRMC1	0	0	0	0	0	0	0	1	0	0	2	1	1	2	2	2	2	0	0	0	0	0	0	0	0	0	0	0	0	0	2	1	0	0	0	0	0	0	0	0
525	NP_990616.1	LMNB2	NP_990616.1	525;527	525	67940	NP_990616.1	lamin-B2	LMNB2	0	0	0	0	0	0	0	0	0	0	0	0	5	11	7	9	9	0	0	0	0	0	1	0	0	1	1	0	4	5	8	8	6	0	0	0	0	1	0	0
755	XP_015155775.1;XP_015155774.1;XP_015155773.1	CS	XP_015155773.1;XP_015155774.1;XP_015155775.1	755	755	52036	XP_015155775.1	citrate synthase, mitochondrial isoform X3	CS	0	1	0	1	1	2	0	1	2	2	2	2	4	4	4	4	4	0	0	0	0	0	0	0	3	1	0	1	1	3	1	4	4	0	0	0	0	0	0	0
778	XP_025000291.1	SNRPD2	XP_025000291.1	778	778	13440	XP_025000291.1	LOW QUALITY PROTEIN: small nuclear ribonucleoprotein Sm D2	SNRPD2	0	0	0	0	0	1	0	0	0	0	0	0	0	2	2	1	1	0	0	0	0	0	0	0	0	0	0	0	0	0	0	0	0	0	0	0	0	0	0	0
846	XP_419952.1	PDIA6	XP_419952.1	846	846	48787	XP_419952.1	protein disulfide-isomerase A6	PDIA6	0	0	0	0	0	0	0	1	2	0	2	1	4	6	4	6	5	0	1	0	0	1	0	0	1	1	1	1	2	2	5	5	2	0	0	0	0	0	0	0
486	NP_990318.1	RPLP0	NP_990318.1	486	486	34285	NP_990318.1	60S acidic ribosomal protein P0	RPLP0	0	0	0	0	0	1	0	1	2	0	2	2	3	4	4	4	4	0	0	0	0	0	0	0	1	1	1	0	0	2	3	1	4	0	0	0	0	0	0	0
379	NP_001264944.1	PFDN4	NP_001264944.1	379	379	15400	NP_001264944.1	prefoldin subunit 4	PFDN4	0	0	0	0	0	0	0	0	0	0	0	0	0	0	0	1	1	0	0	0	0	0	0	0	0	0	0	0	0	0	0	0	0	0	0	0	0	0	0	0
97	NP_001006425.1;XP_015150886.1	JPT1	NP_001006425.1;XP_015150886.1	97	97	16179	NP_001006425.1	jupiter microtubule associated homolog 1	JPT1	0	0	0	0	0	0	0	0	0	0	0	0	0	0	0	1	0	0	0	0	0	0	0	0	0	0	0	0	0	0	0	0	0	0	0	0	0	0	0	0
365	NP_001264641.1	ATOX1	NP_001264641.1	365	365	7984	NP_001264641.1	copper transport protein ATOX1	ATOX1	0	0	0	0	0	0	0	0	0	0	0	0	1	1	1	1	1	0	0	0	0	0	0	0	0	0	0	0	0	0	0	0	0	0	0	0	0	0	0	0
677	XP_015137821.1;XP_419061.1	NDUFS6	XP_015137821.1;XP_419061.1	677	677	11664	XP_015137821.1	NADH dehydrogenase	NDUFS6	0	0	0	0	0	0	0	0	0	0	0	0	0	1	1	1	1	0	0	0	0	0	0	0	0	0	0	0	0	0	0	0	0	0	0	0	0	0	0	0
139	NP_001012581.1	CCT5	NP_001012581.1	139	139	59714	NP_001012581.1	T-complex protein 1 subunit epsilon	CCT5	0	0	0	0	0	0	0	0	0	0	2	0	5	5	6	7	7	0	0	0	0	0	0	0	0	0	0	0	0	1	2	3	0	0	1	0	0	1	0	0
628	XP_025008171.1;XP_025008170.1;XP_015145036.1;XP_015145035.1;XP_004942739.1	IDH1	XP_004942739.1;XP_015145035.1;XP_015145036.1;XP_025008170.1;XP_025008171.1	253;628	628	46602	XP_025008171.1	isocitrate dehydrogenase	IDH1	0	0	0	1	0	0	0	1	1	0	1	0	4	3	2	4	4	0	0	0	0	0	3	0	0	3	1	0	2	4	3	5	3	0	0	0	0	0	0	0
649	XP_015128751.1	LOC107049545	XP_015128751.1	649	649	13984	XP_015128751.1	cytochrome c oxidase subunit 5B, mitochondrial	LOC107049545	0	0	0	0	0	0	0	0	0	0	0	0	0	1	1	1	1	0	0	0	0	0	0	0	0	0	0	0	0	0	0	0	0	0	0	0	0	0	0	0
463	NP_989944.1	PSMA7	NP_989944.1	463	463	28072	NP_989944.1	proteasome subunit alpha type-7	PSMA7	0	0	0	0	0	0	0	0	2	0	1	0	1	4	5	3	5	0	0	0	0	0	0	0	0	0	0	0	0	0	0	0	1	0	0	0	0	0	0	0
554	NP_990852.1	ATP1A1	NP_990852.1	554	554	112230	NP_990852.1	sodium/potassium-transporting ATPase subunit alpha-1 precursor	ATP1A1	0	0	0	2	0	0	0	0	0	0	1	0	5	9	8	10	10	0	0	0	0	0	0	0	2	0	0	0	9	1	4	3	3	0	0	0	0	0	0	0
827	XP_416309.5	CKAP4	XP_416309.5	827	827	62443	XP_416309.5	cytoskeleton-associated protein 4	CKAP4	0	0	0	0	0	0	0	0	2	0	0	0	8	10	10	12	12	0	3	0	0	0	1	1	0	7	1	4	5	8	9	10	5	0	0	0	0	0	0	0
776	XP_025000145.1	GIPC3	XP_025000145.1	776	776	50317	XP_025000145.1	PDZ domain-containing protein GIPC3	GIPC3	0	0	0	0	0	0	0	1	0	0	1	0	1	4	4	4	4	0	0	0	0	0	0	0	0	0	0	0	0	0	0	0	0	0	0	0	0	0	0	0
492	NP_990340.2;CON__P35900;CON__Q9D312;CON__Q8N1A0;CON__Q99456	CON__P35900;CON__Q8N1A0;CON__Q99456;CON__Q9D312;KRT19	NP_990340.2	28;492;582;637	492	46038	NP_990340.2	keratin, type I cytoskeletal 19	KRT19	0	0	0	0	0	0	0	0	7	0	1	1	8	9	6	7	9	0	0	0	0	0	0	0	0	0	0	1	4	5	6	9	4	0	0	0	0	0	0	0
151	XP_025011820.1;NP_001012814.1	RAB14	NP_001012814.1;XP_025011820.1	151	151	19736	XP_025011820.1	ras-related protein Rab-14 isoform X1	RAB14	0	0	0	0	0	0	0	0	0	0	0	0	1	3	4	3	4	0	0	0	0	0	0	0	0	0	0	0	0	0	2	0	0	0	0	0	0	0	0	0
763	XP_015157911.1;XP_015157910.1;XP_015157909.1;XP_015157908.1;XP_015157907.1;XP_015157906.1;XP_024998664.1;XP_015157904.1;XP_024998663.1;XP_015157903.1;XP_024998661.1;XP_024998660.1;XP_024998659.1;XP_015157900.1	VDAC3	XP_015157900.1;XP_015157903.1;XP_015157904.1;XP_015157906.1;XP_015157907.1;XP_015157908.1;XP_015157909.1;XP_015157910.1;XP_015157911.1;XP_024998659.1;XP_024998660.1;XP_024998661.1;XP_024998663.1;XP_024998664.1	763	763	30403	XP_015157911.1	voltage-dependent anion-selective channel protein 3 isoform X6	VDAC3	0	0	0	0	0	0	0	0	0	0	1	0	3	4	3	4	4	0	0	0	0	0	1	0	0	1	1	0	2	0	2	3	1	0	0	0	0	0	0	0
87	XP_015136976.1;NP_001006363.1;XP_015155054.1;NP_989856.1	RAB5A;RAB5C	NP_001006363.1;NP_989856.1;XP_015136976.1;XP_015155054.1	87	87	23541	XP_015136976.1	ras-related protein Rab-5A isoform X1	RAB5A	0	0	0	0	0	0	0	0	0	0	0	0	1	2	1	2	2	0	0	0	0	0	0	0	0	0	0	0	1	0	1	1	0	0	0	0	0	0	0	0
712	XP_025008635.1;XP_015146317.1;XP_015146316.1;XP_015146315.1;XP_015146314.1;XP_015146313.1;XP_015146319.1;NP_001006535.1	FUBP1	NP_001006535.1;XP_015146313.1;XP_015146314.1;XP_015146315.1;XP_015146316.1;XP_015146317.1;XP_015146319.1;XP_025008635.1	712	712	67428	XP_025008635.1	far upstream element-binding protein 1 isoform X6	FUBP1	0	0	0	0	0	0	0	0	0	0	0	0	0	4	4	4	4	0	0	0	0	0	0	0	0	0	0	1	0	1	2	2	0	0	0	0	0	0	0	0
481	XP_015133156.1;XP_015133153.1;NP_990233.1	HMGB1	NP_990233.1;XP_015133153.1;XP_015133156.1	481	481	24909	XP_015133156.1	high mobility group protein B1 isoform X1	HMGB1	0	0	0	0	0	0	0	0	0	0	0	0	0	0	2	2	2	0	0	0	0	0	0	0	0	0	0	0	0	0	0	1	1	0	0	0	0	0	0	0
245	NP_001026712.2	CCT7	NP_001026712.2	245	245	59458	NP_001026712.2	T-complex protein 1 subunit eta	CCT7	0	0	0	0	0	0	0	0	0	0	3	1	4	6	5	6	7	0	0	0	0	0	0	0	0	0	0	0	0	0	1	1	2	0	0	0	1	1	1	1
588	XP_001236782.2	OTUB1	XP_001236782.2	588	588	31176	XP_001236782.2	ubiquitin thioesterase OTUB1	OTUB1	0	0	0	0	0	0	0	0	1	1	1	1	3	4	3	5	5	0	0	0	0	0	0	0	0	1	0	0	1	2	2	2	2	0	0	0	0	0	0	0
419;708	NP_001305958.1;XP_015145141.1	SLC17A8	NP_001305958.1;XP_015145141.1	419;708	419;708	65223	NP_001305958.1_family	family {vesicular glutamate transporter 3}	SLC17A8	0	0	0	0	0	0	0	0	0	0	0	0	1	2	3	3	3	0	0	0	0	0	0	0	0	0	0	0	0	0	0	0	0	0	0	1	0	1	0	0
689	XP_015140147.1;XP_015140146.1;XP_015140145.1;XP_015140142.1;XP_015140141.1;XP_015140140.1;XP_015140139.1;XP_015140138.1;XP_015140137.1;XP_015140135.1;XP_015140134.1;XP_015140133.1;XP_015140131.1;XP_025004575.1;XP_015140130.1;XP_015140128.1;XP_015140127.1;XP_015140126.1;XP_015140125.1;XP_025004577.1;XP_025004576.1;NP_001012969.1;XP_015140144.1;XP_015140136.1;XP_015140129.1;XP_015136245.2;XP_025002…	LOC772071;PICALM;SNAP91	NP_001012969.1;XP_015136214.2;XP_015136220.2;XP_015136224.2;XP_015136228.2;XP_015136232.2;XP_015136238.2;XP_015136245.2;XP_015136253.2;XP_015140125.1;XP_015140126.1;XP_015140127.1;XP_015140128.1;XP_015140129.1;XP_015140130.1;XP_015140131.1;XP_015140133.1;XP_015140134.1;XP_015140135.1;XP_015140136.1;XP_015140137.1;XP_015140138.1;XP_015140139.1;XP_015140140.1;XP_015140141.1;XP_015140142.1;XP_015140…	689	689	78622	XP_015140147.1	clathrin coat assembly protein AP180 isoform X19	SNAP91	0	0	0	0	1	0	0	1	0	0	0	0	2	3	4	4	4	0	0	0	0	0	0	0	0	0	0	0	0	0	0	1	1	0	0	0	1	0	0	0
301	XP_025003285.1;NP_001161207.1	EIF1;EIF1B	NP_001161207.1;XP_025003285.1	301	301	12823	XP_025003285.1	eukaryotic translation initiation factor 1b	EIF1B	0	0	0	0	0	0	0	0	0	0	1	0	1	1	1	2	2	0	0	0	0	0	0	0	0	0	0	0	0	0	1	0	0	0	0	0	0	0	0	0
176	XP_015149278.1;NP_001025791.2;XP_025010618.1	CANX	NP_001025791.2;XP_015149278.1;XP_025010618.1	176	176	68368	XP_015149278.1	calnexin isoform X1	CANX	0	0	0	0	0	0	0	1	1	0	1	0	1	5	5	4	5	0	0	0	0	0	0	0	0	0	0	0	0	1	1	1	1	0	0	0	0	0	0	0
694	XP_015141705.1	SNU13	XP_015141705.1	694	694	14230	XP_015141705.1	NHP2-like protein 1	SNU13	0	0	0	0	0	0	0	0	0	0	0	0	0	0	0	0	0	0	0	0	0	0	0	0	0	0	0	0	0	0	0	0	0	0	0	0	0	0	0	0
854	XP_421781.3;XP_025007516.1	SHTN1	XP_025007516.1;XP_421781.3	854	854	71078	XP_421781.3	shootin-1 isoform X1	SHTN1	0	0	0	0	0	0	0	0	0	0	1	0	2	6	6	12	11	0	0	0	0	0	0	0	0	0	0	0	0	0	0	0	0	0	0	0	0	0	0	0
263	NP_001034418.1	PRDX6	NP_001034418.1	263	263	24976	NP_001034418.1	peroxiredoxin-6	PRDX6	0	0	0	0	0	0	0	0	0	0	2	0	2	3	3	3	3	0	0	0	0	0	0	0	0	1	0	0	0	1	1	2	2	0	0	0	0	0	0	0
559	NP_996788.1;XP_015131646.1	CG-16	NP_996788.1;XP_015131646.1	559	559	14934	NP_996788.1	16 kDa beta-galactoside-binding lectin	CG-16	0	0	0	0	0	0	0	0	0	0	1	0	2	2	2	2	2	0	0	0	0	0	0	0	0	1	0	1	2	2	2	2	2	0	0	0	0	0	0	0
121	NP_001007480.1	RPL4	NP_001007480.1	121	121	46749	NP_001007480.1	60S ribosomal protein L4	RPL4	0	0	0	0	0	0	0	0	1	0	1	0	2	2	3	3	3	0	0	0	0	0	1	0	1	1	1	0	0	1	3	0	2	0	0	0	0	0	0	0
88	NP_001006370.1;XP_015131335.1	PDIA4	NP_001006370.1;XP_015131335.1	88	88	70986	NP_001006370.1	protein disulfide-isomerase A4	PDIA4	0	0	0	0	0	0	0	0	3	0	3	1	8	8	7	9	8	0	3	0	0	0	1	1	1	3	1	5	8	6	9	9	7	0	0	0	0	0	0	0
387	XP_025000375.1;XP_015132777.1;XP_001231654.1;NP_001269206.1;XP_015155902.1;XP_003643392.2;XP_025000376.1;XP_015155903.1	LOC107049046;LOC107055485;RPL17	NP_001269206.1;XP_001231654.1;XP_003643392.2;XP_015132777.1;XP_015155902.1;XP_015155903.1;XP_025000375.1;XP_025000376.1	387	387	21397	XP_025000375.1	60S ribosomal protein L17 isoform X2	LOC107049046	0	0	0	0	0	0	0	0	1	0	0	0	2	1	2	2	2	0	0	0	0	0	0	0	0	0	0	1	1	1	0	1	1	0	0	0	0	0	0	0
781	XP_025001213.1;XP_025001212.1	FAU	XP_025001212.1;XP_025001213.1	781	781	12948	XP_025001213.1	ubiquitin-like protein fubi and ribosomal protein S30 isoform X2	FAU	0	0	0	0	0	0	0	0	0	0	1	0	1	1	1	1	1	0	0	0	0	0	0	0	0	0	1	1	1	0	1	1	0	0	0	0	0	0	0	0
308	NP_001171209.1	FSCN2	NP_001171209.1	308	308	54832	NP_001171209.1	fascin-2	FSCN2	0	0	0	0	0	0	0	1	1	0	1	1	3	6	6	6	5	0	0	0	0	0	0	0	0	0	0	0	0	0	0	0	0	0	0	0	0	0	0	0
732	XP_015152530.1;XP_003642581.3	ACOT7	XP_003642581.3;XP_015152530.1	732	732	37667	XP_015152530.1	cytosolic acyl coenzyme A thioester hydrolase isoform X2	ACOT7	0	0	0	0	0	0	0	1	2	0	1	1	3	3	4	4	3	0	0	0	0	0	0	0	0	0	0	0	0	0	0	0	0	0	0	0	0	0	0	0
405	NP_001289124.1	TIMM13	NP_001289124.1	405	405	10958	NP_001289124.1	mitochondrial import inner membrane translocase subunit Tim13	TIMM13	0	0	0	0	0	0	0	0	0	0	0	0	1	1	1	1	1	0	0	0	0	0	0	0	0	0	0	0	0	0	1	0	0	0	0	0	0	0	0	0
202	NP_001026189.1;NP_001192026.1;XP_015151799.2;XP_015138077.1;XP_015151800.2	UBE2V1;UBE2V2	NP_001026189.1;NP_001192026.1;XP_015138077.1;XP_015151799.2;XP_015151800.2	202	202	16305	NP_001026189.1	ubiquitin-conjugating enzyme E2 variant 2	UBE2V2	0	0	0	0	0	0	0	0	0	0	0	0	0	1	1	1	1	0	0	0	0	0	0	0	0	0	0	0	0	0	0	0	0	0	0	0	0	0	0	0
473	NP_990111.1	NUDT16L1	NP_990111.1	473	473	33829	NP_990111.1	tudor-interacting repair regulator protein precursor	NUDT16L1	0	0	0	0	0	1	0	0	0	0	1	0	2	3	3	4	4	0	0	0	0	0	0	0	0	1	0	0	1	1	2	2	1	0	0	0	0	0	0	0
464	NP_989972.1	FKBP3	NP_989972.1	464	464	25031	NP_989972.1	peptidyl-prolyl cis-trans isomerase FKBP3	FKBP3	0	0	0	0	0	0	0	0	0	0	1	0	1	3	4	2	4	0	0	0	0	0	0	0	0	0	0	0	0	0	1	1	0	0	0	0	0	0	0	0
333	NP_001244262.1	RPL9	NP_001244262.1	333	333	21835	NP_001244262.1	60S ribosomal protein L9	RPL9	0	0	0	0	0	1	0	0	1	0	2	0	1	2	1	1	2	0	0	0	0	0	0	0	1	1	2	0	2	1	3	2	2	0	0	0	0	0	0	0
845	XP_419079.1	ERP44	XP_419079.1	845	845	46976	XP_419079.1	endoplasmic reticulum resident protein 44	ERP44	0	0	0	0	0	0	0	0	0	0	1	0	4	4	4	4	4	0	0	0	0	0	0	0	0	1	0	2	0	2	3	2	2	0	1	1	1	0	0	0
76	NP_001006296.1	VAPB	NP_001006296.1	76;679	76	27273	NP_001006296.1	vesicle-associated membrane protein-associated protein B/C	VAPB	0	0	0	0	0	0	0	0	0	0	0	0	0	2	2	2	3	0	0	0	0	0	0	0	0	0	0	0	0	0	1	1	0	0	0	0	0	0	0	0
390	XP_416445.1;NP_001278734.1	CYB5R3	NP_001278734.1;XP_416445.1	390	390	34088	XP_416445.1	cytochrome b5 reductase 3 isoform X1	CYB5R3	0	0	0	0	0	0	0	0	0	0	0	0	1	2	0	2	2	0	0	0	0	0	0	0	0	0	0	0	0	0	0	0	0	0	0	0	0	0	0	0
354	NP_001264372.1	PSMA6	NP_001264372.1	354	354	27470	NP_001264372.1	proteasome subunit alpha type-6	PSMA6	0	0	0	0	0	0	0	0	2	0	1	0	2	3	4	2	2	0	0	0	0	0	0	0	0	0	0	0	0	1	0	2	0	0	0	1	0	0	0	0
529	NP_990626.2	HMGB3	NP_990626.2	529	529	24952	NP_990626.2	high mobility group protein B3	HMGB3	0	0	0	0	0	0	0	0	0	0	0	0	1	1	1	1	1	0	0	0	0	0	0	0	0	0	0	0	0	0	1	1	1	0	0	0	0	0	0	0
154	XP_025003026.1;NP_001292022.1;NP_001012881.2;XP_015131363.1	RBM24;RBM38	NP_001012881.2;NP_001292022.1;XP_015131363.1;XP_025003026.1	154	154	20869	XP_025003026.1	RNA-binding protein 24 isoform X2	RBM24	0	0	0	0	0	0	0	0	0	0	0	0	2	3	2	3	3	0	0	0	0	0	0	0	0	0	0	0	0	0	0	0	0	0	0	0	0	0	0	0
573	XP_001231272.1;XP_004940113.1;XP_418427.1	KHDRBS3	XP_001231272.1;XP_004940113.1;XP_418427.1	573	573	38714	XP_001231272.1	KH domain-containing, RNA-binding, signal transduction-associated protein 3 isoform X3	KHDRBS3	0	0	0	0	0	0	0	0	0	0	0	0	0	2	2	2	2	0	0	0	0	0	0	0	0	0	0	0	0	0	0	0	0	0	0	0	0	0	0	0
869	XP_424903.3	RPS23	XP_424903.3	869	869	15807	XP_424903.3	40S ribosomal protein S23	RPS23	0	0	0	0	0	0	0	0	0	1	1	1	1	1	1	1	1	0	0	0	0	0	0	0	1	0	0	0	1	1	1	1	0	0	0	0	0	0	0	0
672	XP_015134771.1;XP_015134779.1;XP_015134776.1;XP_015134774.1;XP_015134772.1;XP_015134770.1;XP_015134768.1;XP_015134780.1;XP_015134777.1;XP_015134775.1;XP_015134773.1;XP_015134769.1;XP_015134778.1;NP_001036003.1	SPTAN1	NP_001036003.1;XP_015134768.1;XP_015134769.1;XP_015134770.1;XP_015134771.1;XP_015134772.1;XP_015134773.1;XP_015134774.1;XP_015134775.1;XP_015134776.1;XP_015134777.1;XP_015134778.1;XP_015134779.1;XP_015134780.1	672	672	289590	XP_015134771.1	spectrin alpha chain, non-erythrocytic 1 isoform X4	SPTAN1	0	0	0	0	0	3	0	1	1	0	2	1	16	27	25	35	41	0	0	0	0	0	0	0	2	6	1	1	6	11	9	16	7	0	0	0	0	0	0	0
810	XP_414333.2	TKT	XP_414333.2	810	810	68453	XP_414333.2	transketolase	TKT	0	0	0	0	0	0	0	1	1	0	2	0	2	6	6	6	5	0	0	1	0	0	0	0	1	1	0	0	2	3	2	5	3	0	0	0	0	0	0	0
276	XP_025009186.1;XP_015147181.1;NP_001073228.1	PFN2	NP_001073228.1;XP_015147181.1;XP_025009186.1	276	276	12628	XP_025009186.1	profilin-2 isoform X2	PFN2	0	0	0	0	0	0	0	0	0	0	0	0	0	1	0	0	1	0	0	0	0	0	0	0	0	0	0	0	0	0	1	1	1	0	0	0	0	0	0	0
170	NP_001025760.1;XP_015148323.1;XP_015148322.1;XP_015148321.1;XP_015148320.1;XP_015148319.1;XP_015148318.1;XP_015148317.1;XP_015148316.1;XP_015148315.1;NP_001265024.1	TWF1;TWF2	NP_001025760.1;XP_015148315.1;XP_015148316.1;XP_015148317.1;XP_015148318.1;XP_015148319.1;XP_015148320.1;XP_015148321.1;XP_015148322.1;XP_015148323.1	170	170	39835	NP_001025760.1	twinfilin-2	TWF2	0	0	0	0	0	0	0	0	0	0	1	0	2	2	2	3	3	0	0	0	0	0	0	0	0	0	0	0	0	0	0	0	0	0	0	0	0	0	0	0
817	XP_414938.2	CARHSP1	XP_414938.2	817	817	16484	XP_414938.2	calcium-regulated heat-stable protein 1	CARHSP1	0	0	0	0	0	0	0	0	0	0	0	0	0	1	1	1	1	0	0	0	0	0	0	0	0	0	0	0	0	0	0	0	0	0	0	0	0	0	0	0
790	XP_025002025.1	SLC25A11	XP_025002025.1	790	790	33165	XP_025002025.1	mitochondrial 2-oxoglutarate/malate carrier protein	SLC25A11	0	0	0	0	0	0	0	1	1	0	0	0	2	3	3	3	4	0	0	0	0	0	0	0	0	0	0	0	0	0	1	0	0	0	0	0	0	0	0	0
665	XP_015134085.1;XP_015134084.1;XP_422671.2;XP_025009521.1;XP_025009520.1;XP_004937052.1;XP_025006551.1;XP_025006550.1;XP_025006542.1;XP_015136342.1;XP_015136341.1;XP_015136339.1;NP_001155844.1	PAK1;PAK2;PAK3	XP_015134084.1;XP_015134085.1	665	665	60626	XP_015134085.1	serine/threonine-protein kinase PAK 3	PAK3	0	0	0	0	0	0	0	0	0	0	1	0	1	3	4	6	5	0	0	0	0	0	0	0	0	0	0	0	0	0	0	0	0	0	0	0	0	0	0	0
717	XP_015148407.1	MANF	XP_015148407.1	717	717	20386	XP_015148407.1	mesencephalic astrocyte-derived neurotrophic factor	MANF	0	0	0	0	0	1	0	0	0	0	0	0	1	0	2	2	1	0	0	0	0	0	0	0	0	0	0	0	0	0	0	1	0	0	0	0	0	0	0	0
105	NP_001006491.1	PSMA3	NP_001006491.1	105	105	28481	NP_001006491.1	proteasome subunit alpha type-3	PSMA3	0	0	0	0	0	0	0	0	0	0	0	0	2	3	3	2	3	0	0	0	0	0	0	0	0	0	0	0	0	0	0	0	0	0	0	0	0	0	0	0
78;688	NP_001006309.3;NP_001026254.1;XP_015140106.2;XP_015140107.2;XP_015140108.1;XP_015140109.2;XP_015140110.2;XP_015153029.1;XP_015153031.1;XP_015153032.1;XP_024998751.1;XP_025004527.1;XP_025004528.1	HNRNPR;SYNCRIP	NP_001006309.3;XP_015153029.1;XP_015153031.1;XP_015153032.1;XP_024998751.1;XP_015140108.1;XP_015140110.2;XP_025004528.1;XP_015140109.2;XP_015140107.2;XP_015140106.2;NP_001026254.1;XP_025004527.1	78;688	78;688	59758	XP_015153032.1_family	family {heterogeneous nuclear ribonucleoprotein R isoform X4}	HNRNPR;SYNCRIP	0	0	0	0	1	1	0	0	2	2	2	1	3	3	2	5	4	0	0	0	1	0	0	0	0	0	1	0	1	2	2	1	2	0	0	0	0	0	0	0
331	NP_001244213.1	ARPC4	NP_001244213.1	331	331	19706	NP_001244213.1	actin-related protein 2/3 complex subunit 4	ARPC4	0	0	0	0	0	0	0	0	0	0	1	0	1	2	1	2	2	0	0	0	0	0	0	0	0	1	0	1	1	1	1	1	0	0	0	0	0	0	0	0
395	NP_001289021.1	SNRPG	NP_001289021.1	395	395	8462	NP_001289021.1	small nuclear ribonucleoprotein G	SNRPG	0	0	0	0	0	0	0	0	0	0	0	0	0	1	1	0	0	0	0	0	0	0	0	0	0	0	0	0	0	0	0	0	0	0	0	0	0	0	0	0
345	NP_001264093.1	RPS2	NP_001264093.1	345	345	30673	NP_001264093.1	40S ribosomal protein S2	RPS2	0	0	0	0	0	0	0	0	0	0	0	0	3	2	2	3	3	0	0	0	0	0	0	0	0	1	0	1	1	0	2	1	0	0	0	0	0	0	0	0
618	XP_025003220.1;XP_015137306.1;XP_418734.6;XP_004939441.3;XP_015137307.1	SCRN1	XP_004939441.3;XP_015137306.1;XP_015137307.1;XP_025003220.1;XP_418734.6	618	618	46040	XP_025003220.1	secernin-1 isoform X2	SCRN1	0	0	0	0	0	1	0	1	0	0	1	0	1	1	2	3	2	0	0	0	0	0	0	0	0	1	0	0	0	0	1	1	1	0	0	0	0	0	0	0
120	NP_001007474.1	DAD1	NP_001007474.1	120	120	12926	NP_001007474.1	dolichyl-diphosphooligosaccharide--protein glycosyltransferase subunit DAD1	DAD1	0	0	0	0	0	0	0	0	0	0	0	0	1	3	1	1	2	0	0	0	0	0	0	0	0	0	0	0	0	0	0	1	0	0	0	0	0	0	0	0
299	NP_001161201.1	TBCA	NP_001161201.1	299	299	12707	NP_001161201.1	tubulin-specific chaperone A	TBCA	0	0	0	0	0	0	0	0	0	0	0	0	0	0	0	1	1	0	0	0	0	0	0	0	0	0	0	0	0	0	0	0	0	0	0	0	0	0	0	0
539	NP_990699.1	EEF2	NP_990699.1	539	539	95377	NP_990699.1	elongation factor 2	EEF2	0	0	0	1	0	1	0	0	2	0	3	2	6	7	7	7	8	0	0	0	0	0	0	0	2	4	3	2	5	6	8	6	5	1	1	2	2	0	1	0
368	NP_001264708.1	ACAT1	NP_001264708.1	368	368	44090	NP_001264708.1	acetyl-CoA acetyltransferase, mitochondrial	ACAT1	0	0	0	0	0	0	0	0	1	0	1	0	1	3	2	3	4	0	0	0	0	0	0	0	2	1	0	0	0	2	2	2	2	0	0	0	0	0	0	0
823	XP_416113.1	RPS16	XP_416113.1	823	823	16413	XP_416113.1	40S ribosomal protein S16	RPS16	0	0	0	1	0	1	0	1	1	0	1	1	1	2	2	2	2	0	0	1	0	0	0	0	0	1	1	1	1	1	2	2	1	0	0	0	0	0	0	0
760	XP_015155849.1;XP_015155848.2	COPZ1	XP_015155848.2;XP_015155849.1	760	760	20100	XP_015155849.1	coatomer subunit zeta-1 isoform X2	COPZ1	0	0	0	0	0	0	0	0	0	0	0	0	0	0	0	0	0	0	0	0	0	0	0	0	0	0	0	0	0	0	0	0	0	0	0	0	0	0	0	0
803	XP_025010486.1	PRRT3	XP_025010486.1	803	803	32864	XP_025010486.1	proline-rich transmembrane protein 3	PRRT3	0	0	0	0	0	0	0	0	0	1	0	0	0	1	1	1	1	0	0	0	0	0	0	0	0	0	0	0	0	0	0	0	0	0	0	0	0	0	0	0
516	NP_990556.1	RPS6	NP_990556.1	516	516	28654	NP_990556.1	40S ribosomal protein S6	RPS6	0	0	0	0	0	0	0	0	0	0	1	0	1	2	2	2	2	0	0	0	0	0	0	0	0	0	0	1	1	1	0	1	1	0	0	0	0	0	0	0
477	NP_990183.1;XP_015153087.1	RBBP4	NP_990183.1;XP_015153087.1	477	477	47606	NP_990183.1	histone-binding protein RBBP4	RBBP4	0	0	0	0	0	0	0	0	0	0	0	0	1	2	2	2	2	0	0	0	0	0	0	0	0	0	0	0	1	0	2	2	2	0	0	0	0	0	0	0
30	XP_025006310.1;NP_001001466.1;XP_015142756.1	RTN1	NP_001001466.1;XP_025006310.1	30	30	66778	XP_025006310.1	reticulon-1 isoform X1	RTN1	0	0	0	0	0	0	0	0	0	0	1	0	6	6	4	7	6	0	0	0	0	0	0	0	0	0	0	0	0	0	3	4	2	0	1	1	1	0	0	0
704	XP_426529.3;XP_025007431.1;XP_015144247.1;XP_015144246.1	SFXN3	XP_015144246.1;XP_015144247.1;XP_025007431.1;XP_426529.3	704	704	35378	XP_426529.3	sideroflexin-3	SFXN3	0	0	0	0	0	0	0	0	0	0	0	0	1	2	2	2	2	0	0	0	0	0	0	0	0	0	0	0	0	0	0	0	0	0	0	1	0	0	0	0
461	XP_015152305.1;NP_989916.1	PARK7	NP_989916.1;XP_015152305.1	461	461	19931	XP_015152305.1	protein/nucleic acid deglycase DJ-1 isoform X1	PARK7	0	0	0	0	0	0	0	0	0	0	0	0	2	2	2	2	2	0	0	0	0	0	0	0	0	0	0	0	0	0	0	1	0	0	0	1	0	0	0	0
206	NP_001026268.1	RAB10	NP_001026268.1	206	206	22549	NP_001026268.1	ras-related protein Rab-10	RAB10	0	0	0	0	0	0	0	0	1	0	1	0	1	2	2	2	2	0	0	0	0	0	0	0	0	0	0	0	0	1	1	2	1	0	0	0	0	0	0	0
132	NP_001008472.1	GLRX5	NP_001008472.1	132	132	17425	NP_001008472.1	glutaredoxin-related protein 5, mitochondrial	GLRX5	0	0	0	0	0	0	0	0	0	0	0	0	1	1	1	1	0	0	0	0	0	0	0	0	0	0	0	0	0	0	0	0	0	0	0	0	0	0	0	0
534	NP_990653.1	RPLP1	NP_990653.1	534	534	11477	NP_990653.1	60S acidic ribosomal protein P1	RPLP1	0	0	0	0	0	0	0	0	0	0	1	0	1	1	1	1	1	0	0	0	0	0	0	0	0	0	0	0	0	1	1	1	0	0	0	0	0	0	0	0
81	NP_001006342.1	MYDGF	NP_001006342.1	81	81	18563	NP_001006342.1	myeloid-derived growth factor precursor	MYDGF	0	0	0	0	0	0	0	0	0	0	0	0	0	0	0	0	0	0	0	0	0	0	0	0	0	0	0	0	0	0	0	0	0	0	0	0	0	0	0	0
535	XP_015149238.1;XP_015149237.1;XP_015149236.1;NP_990659.1;XP_015149234.1;XP_015149233.1;XP_015149232.1;XP_015149231.1	HNRNPAB	NP_990659.1;XP_015149231.1;XP_015149232.1;XP_015149233.1;XP_015149234.1;XP_015149236.1;XP_015149237.1;XP_015149238.1	535	535	31861	XP_015149238.1	heterogeneous nuclear ribonucleoprotein A/B isoform X2	HNRNPAB	0	0	0	0	0	0	0	1	2	1	2	1	2	2	2	2	2	0	0	0	1	0	1	0	1	2	0	1	2	2	2	2	2	0	0	0	0	0	0	0
318	NP_001186100.1	NDUFV3	NP_001186100.1	318	318	10677	NP_001186100.1	NADH dehydrogenase	NDUFV3	0	0	0	0	0	0	0	0	0	0	0	0	0	1	1	1	0	0	0	0	0	0	0	0	0	0	0	0	0	0	0	0	0	0	0	0	0	0	0	0
191	NP_001026030.1;XP_015151879.1	NSFL1C	NP_001026030.1;XP_015151879.1	191	191	40640	NP_001026030.1	NSFL1 cofactor p47	NSFL1C	0	0	0	0	0	0	0	0	0	0	0	0	1	5	4	5	5	0	0	0	0	0	0	0	0	0	0	0	0	0	2	0	0	0	0	0	0	0	0	0
142	NP_001012594.1	HSPA4L	NP_001012594.1	142	142	94811	NP_001012594.1	heat shock 70 kDa protein 4L	HSPA4L	0	0	0	0	0	1	0	1	0	0	3	1	4	10	10	10	10	0	0	0	0	0	0	0	0	0	0	0	0	0	0	0	1	0	0	0	0	0	0	0
58	XP_025010625.1;XP_025010624.1;NP_001006153.1	SKP1	NP_001006153.1;XP_025010624.1;XP_025010625.1	58	58	18658	XP_025010625.1	S-phase kinase-associated protein 1 isoform X1	SKP1	0	0	0	0	0	0	0	0	0	0	0	0	0	1	0	1	1	0	0	0	0	0	0	0	0	0	0	0	0	0	0	0	0	0	0	0	0	0	0	0
198	NP_001026105.1;XP_015155299.1	ANP32B	NP_001026105.1;XP_015155299.1	198;630	198	29943	NP_001026105.1	acidic leucine-rich nuclear phosphoprotein 32 family member B	ANP32B	0	0	0	0	0	0	0	0	0	0	0	0	1	2	2	2	2	0	0	0	0	0	0	0	0	0	0	0	1	1	2	1	1	0	0	0	0	0	0	0
777	XP_025000170.1	NDUFA7	XP_025000170.1	777	777	12542	XP_025000170.1	NADH dehydrogenase	NDUFA7	0	0	0	0	0	0	0	0	0	0	0	0	0	1	0	1	1	0	0	0	0	0	0	0	0	0	0	0	0	0	0	0	0	0	0	0	0	0	0	0
62	XP_015134968.1;XP_015134967.1;XP_025011842.1;XP_015134966.1;NP_001006200.1;XP_015134965.1;XP_015134964.1;XP_015134962.1	SH3GLB2	NP_001006200.1;XP_015134962.1;XP_015134964.1;XP_015134965.1;XP_015134966.1;XP_015134967.1;XP_015134968.1;XP_025011842.1	62	62	41640	XP_015134968.1	endophilin-B2 isoform X7	SH3GLB2	0	0	0	0	0	0	0	0	0	0	0	0	0	3	3	3	4	0	0	0	0	0	0	0	0	0	0	0	0	0	0	0	0	0	0	0	0	0	0	0
556	XP_015140912.1;NP_990855.1;XP_025005305.1;XP_015140911.1	PAICS	NP_990855.1;XP_015140911.1;XP_015140912.1;XP_025005305.1	556	556	47240	XP_015140912.1	multifunctional protein ADE2 isoform X3	PAICS	0	0	0	0	0	0	0	0	1	0	1	0	2	3	3	5	4	0	0	0	1	0	0	0	0	0	0	0	0	0	0	0	0	0	0	0	0	0	0	0
654	XP_015130124.1	RBM8A	XP_015130124.1	654	654	19913	XP_015130124.1	RNA-binding protein 8A	RBM8A	0	0	0	0	0	0	0	0	0	0	0	0	0	2	1	2	1	0	0	0	0	0	0	0	0	0	0	0	0	0	0	0	0	0	0	0	0	0	0	0
311	NP_001185549.1	PDHB	NP_001185549.1	311	311	38877	NP_001185549.1	pyruvate dehydrogenase E1 component subunit beta, mitochondrial	PDHB	0	0	0	0	0	0	0	0	0	0	1	0	1	1	2	1	3	0	0	0	0	0	0	0	1	0	0	0	1	0	0	0	0	0	0	0	0	0	0	0
611	XP_004937428.2	MAP1B	XP_004937428.2	611	611	275110	XP_004937428.2	microtubule-associated protein 1B	MAP1B	0	0	0	0	0	0	0	0	1	0	1	0	2	11	10	14	16	0	0	0	0	0	0	0	0	0	0	0	0	0	2	2	1	0	0	0	0	0	0	0
771	XP_024998636.1	MAT2A	XP_024998636.1	771	771	23105	XP_024998636.1	S-adenosylmethionine synthase	MAT2A	0	0	0	0	0	0	0	0	1	0	0	0	0	2	1	2	2	0	0	0	0	0	0	0	0	0	0	0	1	0	0	0	1	0	0	0	0	0	0	0
451	NP_989700.1	HMGA1	NP_989700.1	451	451	10429	NP_989700.1	high mobility group protein HMG-I/HMG-Y	HMGA1	0	0	0	0	0	0	0	0	0	0	0	0	0	1	1	0	1	0	0	0	0	0	0	0	0	0	0	0	0	0	0	0	0	0	0	0	0	0	0	0
303	NP_001161477.1	ACYP1	NP_001161477.1	303	303	11150	NP_001161477.1	acylphosphatase-1	ACYP1	0	0	0	0	0	0	0	0	0	0	0	0	0	2	1	2	2	0	0	0	0	0	0	0	0	0	0	0	0	0	0	0	0	0	0	0	0	0	0	0
361	NP_001264516.1;XP_015139167.1	COX7A2L	NP_001264516.1;XP_015139167.1	361	361	12614	NP_001264516.1	cytochrome c oxidase subunit VIIa polypeptide 2 like isoform 1	COX7A2L	0	0	0	0	0	0	0	0	0	0	0	0	1	1	1	1	1	0	0	0	0	0	0	0	0	0	0	0	0	0	0	0	0	0	0	0	0	0	0	0
369	XP_025006141.1;XP_025006133.1;XP_015131067.1;XP_025006132.1;NP_001264722.1;NP_001264721.1;NP_001264720.1	ESD	NP_001264720.1;NP_001264721.1;NP_001264722.1;XP_015131067.1;XP_025006132.1;XP_025006133.1;XP_025006141.1	369	369	28215	XP_025006141.1	S-formylglutathione hydrolase isoform X2	ESD	0	0	0	0	0	0	0	0	0	0	0	0	1	2	2	3	3	0	0	0	0	0	0	0	0	0	0	0	0	0	0	0	0	0	0	0	0	0	0	0
382	NP_001265037.1	NDUFA6	NP_001265037.1	382	382	14396	NP_001265037.1	NADH dehydrogenase	NDUFA6	0	0	0	0	0	0	0	0	0	0	0	0	1	1	1	1	1	0	0	0	0	0	0	0	1	0	0	0	0	0	0	0	0	0	0	0	0	0	0	0
599	XP_003642446.1;XP_003642445.1;NP_001074330.1	EIF4H	NP_001074330.1;XP_003642445.1;XP_003642446.1	599	599	25423	XP_003642446.1	eukaryotic translation initiation factor 4H isoform X2	EIF4H	0	0	0	0	0	0	0	0	0	0	0	0	1	2	2	2	2	0	0	0	0	0	0	0	0	0	0	0	0	0	0	0	0	0	0	0	0	0	0	0
727	XP_015151519.2	PITPNA	XP_015151519.2	727	727	31820	XP_015151519.2	phosphatidylinositol transfer protein alpha isoform	PITPNA	0	0	0	0	0	0	0	0	0	0	0	0	1	2	3	2	3	0	0	0	0	0	0	0	0	0	0	0	0	0	0	0	0	0	0	0	0	1	0	0
306	NP_001170800.2;XP_024999742.1	LASP1	NP_001170800.2;XP_024999742.1	306	306	29636	NP_001170800.2	LIM and SH3 domain protein 1	LASP1	0	0	0	0	0	0	0	0	0	0	0	0	2	4	4	2	4	0	0	0	0	0	0	0	0	0	0	0	1	2	3	1	1	0	0	0	0	0	0	0
351	NP_001264324.1;XP_015134171.1	ECHS1	NP_001264324.1;XP_015134171.1	351	351	31574	NP_001264324.1	enoyl-CoA hydratase, mitochondrial precursor	ECHS1	0	0	0	0	0	0	0	0	0	0	0	0	2	2	2	2	2	0	0	0	0	0	0	0	0	0	0	0	0	0	0	1	0	0	0	0	0	0	0	0
178	NP_001025820.1	EIF4A3	NP_001025820.1	178;458	178	46815	NP_001025820.1	eukaryotic initiation factor 4A-III	EIF4A3	0	0	0	0	0	0	0	0	0	0	0	0	2	5	2	5	4	0	0	0	0	0	0	0	0	0	0	0	1	2	0	1	0	0	0	0	0	0	0	0
445	NP_989634.1;XP_015135785.1;XP_003640618.4	ME1;ME3	NP_989634.1	445	445	62000	NP_989634.1	NADP-dependent malic enzyme	ME1	0	0	0	0	0	0	0	2	2	1	2	1	3	3	4	4	4	0	0	0	0	0	0	0	0	0	0	1	0	0	0	0	1	0	0	0	0	0	0	0
195	NP_001026082.2;XP_024998954.1;XP_015153483.1	PAFAH1B2	NP_001026082.2;XP_015153483.1;XP_024998954.1	195	195	26806	NP_001026082.2	platelet-activating factor acetylhydrolase IB subunit beta	PAFAH1B2	0	0	0	0	0	0	0	0	1	0	1	0	2	2	2	2	2	0	0	0	0	0	0	0	0	0	1	0	0	0	1	2	2	0	0	0	0	0	0	0
819	XP_415461.1	C9ORF58	XP_415461.1	819	819	16291	XP_415461.1	allograft inflammatory factor 1-like	C9ORF58	0	0	0	0	0	0	0	0	0	0	0	0	2	2	2	1	1	0	0	0	0	0	0	0	0	0	0	0	0	0	2	2	1	0	0	0	0	0	0	0
652	XP_015129803.1	LOC107050599	XP_015129803.1	652	652	33195	XP_015129803.1	serine/threonine-protein phosphatase 2A 65 kDa regulatory subunit A alpha isoform	LOC107050599	0	0	0	0	0	0	0	0	2	1	1	0	2	1	4	4	3	0	0	0	0	0	0	0	0	1	1	1	1	1	1	1	0	0	0	0	0	0	0	0
657	XP_025011502.1;XP_015130900.1	MLEC	XP_015130900.1;XP_025011502.1	657	657	23754	XP_025011502.1	malectin isoform X2	MLEC	0	0	0	0	0	0	0	0	0	0	0	0	0	2	2	3	3	0	0	0	0	0	0	0	0	0	0	0	0	0	0	0	0	0	0	0	0	0	0	0
621	XP_004939993.1;XP_418310.3;XP_004939992.1	IMPA1	XP_004939992.1;XP_004939993.1;XP_418310.3	621	621	30142	XP_004939993.1	inositol monophosphatase 1 isoform X3	IMPA1	0	0	0	0	0	0	0	0	0	0	0	0	1	2	1	2	2	0	0	0	0	0	0	0	0	0	0	0	0	0	1	0	0	0	0	0	0	0	0	0
676	XP_025003092.1;XP_025003091.1;XP_015137051.1;XP_015137050.1;XP_015137049.1;NP_001026682.1	PFKP	NP_001026682.1;XP_015137049.1;XP_015137050.1;XP_015137051.1;XP_025003091.1;XP_025003092.1	676	676	86177	XP_025003092.1	ATP-dependent 6-phosphofructokinase, platelet type isoform X4	PFKP	0	0	0	0	0	0	0	0	1	1	1	1	1	4	4	5	5	0	0	0	0	0	0	0	0	0	0	0	0	0	1	1	1	0	0	0	0	0	0	0
412	NP_001292399.1	ETFA	NP_001292399.1	412	412	35365	NP_001292399.1	electron transfer flavoprotein subunit alpha, mitochondrial	ETFA	0	0	0	0	0	0	0	0	1	0	1	0	1	3	3	3	2	0	0	0	0	0	0	0	1	1	0	0	1	2	1	1	2	0	0	0	0	0	0	0
346	NP_001264271.1;NP_001264273.1;XP_015143699.1;NP_001264272.1	RPS24	NP_001264271.1;NP_001264272.1;NP_001264273.1;XP_015143699.1	346	346	15337	NP_001264271.1	40S ribosomal protein S24 isoform 1	RPS24	0	0	1	1	0	1	0	1	1	1	1	1	1	1	1	1	1	0	1	1	1	0	0	0	1	1	1	0	1	1	1	1	1	0	0	0	0	0	0	0
465	NP_989986.2;XP_025010135.1;XP_015155804.1;XP_015155796.1;XP_015155789.1;XP_015155780.1;XP_015155772.1	U2AF1	NP_989986.2;XP_015155772.1;XP_015155780.1;XP_015155789.1;XP_015155796.1;XP_015155804.1;XP_025010135.1	465	465	27701	NP_989986.2	splicing factor U2AF 35 kDa subunit	U2AF1	0	0	0	0	0	0	0	0	0	0	0	0	0	2	2	1	2	0	0	0	0	0	0	0	0	0	0	0	0	0	1	1	0	0	0	0	0	0	0	0
603	XP_015135692.1;XP_004949117.1;XP_003643038.1	RFX3	XP_003643038.1;XP_004949117.1;XP_015135692.1	603	603	80986	XP_015135692.1	transcription factor RFX3 isoform X2	RFX3	0	0	0	0	0	0	0	0	0	0	0	0	0	0	0	0	0	0	0	0	0	0	0	0	0	0	0	0	0	0	0	0	0	0	0	0	1	0	0	0
853	XP_421624.1	EIF3F	XP_421624.1	853	853	35257	XP_421624.1	eukaryotic translation initiation factor 3 subunit F	EIF3F	0	0	0	0	0	0	0	0	0	0	0	0	1	2	2	2	2	0	0	0	0	0	0	0	0	1	0	0	0	1	1	0	1	0	0	0	0	0	0	0
399	NP_001289066.1	NDUFA2	NP_001289066.1	399	399	11071	NP_001289066.1	NADH dehydrogenase	NDUFA2	0	0	0	0	0	0	0	0	0	0	0	0	0	0	0	0	0	0	0	0	0	0	0	0	0	0	0	0	0	0	0	0	0	0	0	0	0	0	0	0
422	NP_001308526.1	RPL24	NP_001308526.1	422	422	17791	NP_001308526.1	60S ribosomal protein L24	RPL24	0	0	0	0	0	0	0	0	0	0	0	0	1	1	1	1	1	0	0	0	0	0	0	0	0	0	0	0	0	0	0	1	1	0	0	0	0	0	0	0
648	XP_015128617.2;XP_015128618.1	HSD17B10;NAA10L	XP_015128617.2;XP_015128618.1	648	648	27171	XP_015128617.2	3-hydroxyacyl-CoA dehydrogenase type-2 isoform X1	NAA10L	0	0	0	0	0	0	0	0	0	0	1	0	1	1	1	2	1	0	0	0	0	0	0	0	1	0	0	0	1	0	1	1	0	0	0	0	0	0	0	0
38	NP_001004376.1;CON__P01966	CON__P01966;HBA1	NP_001004376.1	38	38	15429	NP_001004376.1	hemoglobin subunit alpha-A	HBA1	0	0	0	0	0	0	0	0	0	0	0	0	0	2	0	0	0	0	1	0	2	0	0	1	2	0	2	1	0	0	0	2	0	0	0	0	0	0	0	0
85	XP_025002965.1;NP_001006360.1	TRA2A	NP_001006360.1;XP_025002965.1	85	85	20369	XP_025002965.1	transformer-2 protein homolog alpha isoform X1	TRA2A	0	0	0	0	0	0	0	0	0	0	0	0	1	1	1	1	1	0	0	0	0	0	0	0	0	0	0	0	0	0	1	0	0	0	0	0	0	0	0	0
670	XP_015134526.1	SCAMP2	XP_015134526.1	670	670	36969	XP_015134526.1	secretory carrier-associated membrane protein 2	SCAMP2	0	0	0	0	0	0	0	0	0	0	0	0	0	1	1	2	1	0	0	0	0	0	0	0	0	0	0	0	0	0	0	0	0	0	0	0	0	0	0	0
856	XP_421855.2	DUSP19	XP_421855.2	856	856	23579	XP_421855.2	dual specificity protein phosphatase 19	DUSP19	0	0	0	0	0	0	0	0	0	0	0	0	0	1	0	1	1	0	0	0	0	0	0	0	0	0	0	0	0	0	0	0	0	0	0	0	0	0	0	0
769	XP_024998137.1;XP_024998136.1;XP_024998135.1;XP_024998134.1	LOC107057310	XP_024998134.1;XP_024998135.1;XP_024998136.1;XP_024998137.1	769	769	41071	XP_024998137.1	protein NDRG3 isoform X2	LOC107057310	0	0	0	0	0	0	0	0	0	0	0	0	0	1	0	1	1	0	0	0	0	0	0	0	0	0	0	0	0	0	0	0	0	0	0	0	0	0	0	0
518	NP_990581.1	SNRPE	NP_990581.1	518	518	10803	NP_990581.1	small nuclear ribonucleoprotein E	SNRPE	0	0	0	0	0	0	0	0	0	0	0	0	0	0	1	1	1	0	0	0	0	0	0	0	0	0	0	0	0	0	1	0	1	0	0	0	0	0	0	0
514	NP_990512.1	STMN2	NP_990512.1	514	514	20882	NP_990512.1	stathmin-2	STMN2	0	0	0	0	0	0	0	0	0	0	0	0	1	1	1	1	1	0	0	0	0	0	0	0	0	0	0	0	0	1	1	1	1	0	0	0	0	0	0	0
840	XP_418328.1	DECR1	XP_418328.1	840	840	35746	XP_418328.1	2,4-dienoyl-CoA reductase, mitochondrial	DECR1	0	0	0	0	0	0	0	0	0	0	1	0	0	2	2	2	2	0	0	0	0	0	0	0	0	1	0	0	0	0	0	1	0	0	0	0	0	0	0	0
398	NP_001289039.1	TIMM8A	NP_001289039.1	398	398	10686	NP_001289039.1	mitochondrial import inner membrane translocase subunit Tim8 A	TIMM8A	0	0	0	0	0	0	0	0	0	0	0	0	1	1	1	1	1	0	0	0	0	0	0	0	0	0	0	0	1	0	1	0	1	0	0	0	0	0	0	0
455	XP_025010550.1;NP_989824.1;XP_015149473.1	DPYSL3	NP_989824.1;XP_015149473.1;XP_025010550.1	455;456	455	61893	XP_025010550.1	dihydropyrimidinase-related protein 3 isoform X2	DPYSL3	0	0	0	0	0	0	0	0	0	1	1	0	2	3	3	3	3	0	0	0	0	0	1	0	0	1	0	0	1	2	1	3	1	0	0	0	0	0	0	0
192	NP_001026031.1;XP_015151889.2	MAPRE1	NP_001026031.1;XP_015151889.2	192	192	29143	NP_001026031.1	microtubule-associated protein RP/EB family member 1	MAPRE1	0	0	0	0	0	0	0	0	0	0	0	0	0	1	0	2	2	0	0	0	0	0	0	0	0	0	0	0	0	0	1	1	0	0	0	0	0	0	0	0
401	XP_025007952.1;XP_015144907.1;NP_001289096.1;XP_025007951.1	NDUFB3	NP_001289096.1;XP_015144907.1;XP_025007951.1;XP_025007952.1	401	401	11154	XP_025007952.1	NADH dehydrogenase	NDUFB3	0	0	0	0	0	0	0	0	0	0	0	0	0	1	1	1	0	0	0	0	0	0	0	0	0	0	0	0	0	0	0	0	0	0	0	0	0	0	0	0
883	YP_009555270.1	ND4	YP_009555270.1	883	883	51145	YP_009555270.1	NADH dehydrogenase subunit 4 (mitochondrion)	ND4	0	0	0	0	0	0	0	0	0	0	0	0	0	0	0	0	0	0	0	0	0	0	0	0	0	0	0	0	0	0	0	0	0	0	0	0	0	0	0	0
68	NP_001006241.1	RPL3	NP_001006241.1	68	68	46085	NP_001006241.1	60S ribosomal protein L3	RPL3	0	0	0	0	0	0	0	0	0	0	0	0	1	3	4	3	4	0	0	0	0	0	0	0	0	0	0	0	0	0	0	1	1	0	0	0	0	0	0	0
261	XP_015140324.1;NP_001034380.1	ACP1	NP_001034380.1;XP_015140324.1	261	261	18085	XP_015140324.1	low molecular weight phosphotyrosine protein phosphatase isoform X1	ACP1	0	0	0	0	0	0	0	0	0	0	0	0	0	1	2	2	2	0	0	0	0	0	0	0	0	0	0	0	0	0	0	1	0	0	0	0	0	0	0	0
274	NP_001073196.1;XP_025005330.1	RBMX	NP_001073196.1;XP_025005330.1	274	274	41451	NP_001073196.1	RNA-binding motif protein, X chromosome	RBMX	0	0	0	0	0	0	0	0	2	0	2	0	1	3	2	3	4	0	0	0	0	0	0	0	1	1	0	0	1	2	2	3	1	0	0	0	0	0	0	0
319	XP_015138837.1;XP_015138836.1;NP_001186354.1;XP_015138839.1;XP_025001281.1	SPTBN1;SPTBN2	NP_001186354.1;XP_015138836.1;XP_015138837.1;XP_015138839.1	319	319	272380	XP_015138837.1	spectrin beta chain, non-erythrocytic 1 isoform X2	SPTBN1	0	0	0	0	0	0	0	0	0	0	1	0	7	16	11	18	16	0	0	0	0	0	0	0	1	0	0	0	1	6	8	11	1	0	0	0	0	0	0	0
77	NP_001006303.1;XP_024998290.1	PGD	NP_001006303.1;XP_024998290.1	77	77	53292	NP_001006303.1	6-phosphogluconate dehydrogenase, decarboxylating	PGD	0	0	0	0	0	0	0	0	0	0	0	0	1	3	2	3	3	0	0	0	0	0	0	0	0	0	0	0	1	0	1	1	0	0	0	0	0	0	0	0
880	XP_429769.2;XP_025004167.1	ACBD7	XP_025004167.1;XP_429769.2	880	880	9856.3	XP_429769.2	acyl-CoA-binding domain-containing protein 7 isoform X2	ACBD7	0	0	0	2	0	0	0	0	0	0	0	0	0	1	0	2	2	0	0	0	0	0	0	0	0	0	0	0	0	1	1	1	1	0	0	0	0	0	0	0
425	XP_025001045.1;NP_001334874.1;XP_025001044.1	DCTN2	NP_001334874.1;XP_025001044.1;XP_025001045.1	425	425	44919	XP_025001045.1	dynactin subunit 2 isoform X2	DCTN2	0	0	0	0	0	0	0	0	0	0	0	0	0	4	3	4	4	0	0	0	0	0	0	0	0	0	0	0	0	0	0	0	0	0	0	0	0	0	0	0
796	XP_025003973.1;XP_025003972.1;XP_025003971.1;XP_025003970.1;XP_025003969.1;XP_025003967.1;XP_025003965.1;XP_025003964.1;XP_025003968.1;XP_025003963.1;XP_025003962.1;XP_025003966.1;XP_025003961.1	EEF1D	XP_025003961.1;XP_025003962.1;XP_025003963.1;XP_025003964.1;XP_025003965.1;XP_025003966.1;XP_025003967.1;XP_025003968.1;XP_025003969.1;XP_025003970.1;XP_025003971.1;XP_025003972.1;XP_025003973.1	796	796	29759	XP_025003973.1	elongation factor 1-delta isoform X8	EEF1D	0	0	0	0	0	0	0	0	0	0	0	0	1	0	1	1	1	0	0	0	0	0	0	0	0	1	0	0	1	1	0	0	0	0	0	0	0	0	0	0
34	NP_001001777.1	GSTA3	NP_001001777.1	34;474	34	25298	NP_001001777.1	glutathione S-transferase	GSTA3	0	0	0	0	0	0	0	0	0	0	0	0	0	0	0	0	0	0	0	0	0	0	0	0	0	0	0	0	0	0	0	0	0	0	0	0	0	0	0	0
662	XP_424788.5;XP_015133051.1	NDUFS4	XP_015133051.1;XP_424788.5	662	662	32669	XP_424788.5	NADH dehydrogenase	NDUFS4	0	0	0	0	0	0	0	0	0	0	0	0	0	0	1	0	0	0	0	0	0	0	0	0	0	0	0	0	0	0	0	0	0	0	0	0	0	0	0	0
822	XP_415925.1	TXNDC17	XP_415925.1	822	822	14228	XP_415925.1	thioredoxin domain-containing protein 17	TXNDC17	0	0	0	0	0	0	0	0	0	0	0	0	1	1	1	1	1	0	0	0	0	0	0	0	0	0	0	0	0	0	0	0	0	0	0	0	0	0	0	0
874	XP_426543.4	PRDX3	XP_426543.4	874	874	30992	XP_426543.4	thioredoxin-dependent peroxide reductase, mitochondrial	PRDX3	0	0	0	0	0	0	0	0	0	0	0	0	1	2	2	2	2	0	0	0	0	0	0	0	0	0	0	0	0	0	1	0	0	0	0	0	0	0	0	0
71	NP_001006250.1	FKBP4	NP_001006250.1	71	71	50431	NP_001006250.1	peptidyl-prolyl cis-trans isomerase FKBP4	FKBP4	0	0	0	0	0	0	0	0	0	0	0	0	0	2	2	3	2	0	0	0	0	0	0	0	0	0	0	0	0	1	0	0	0	0	0	0	0	0	0	0
116	NP_001006578.2	OXCT1	NP_001006578.2	116	116	56185	NP_001006578.2	succinyl-CoA:3-ketoacid coenzyme A transferase 1, mitochondrial	OXCT1	0	0	0	0	0	0	0	0	0	0	0	0	0	2	2	2	2	0	0	0	0	0	0	0	0	0	0	0	0	1	1	0	1	0	0	0	0	0	0	0
647	XP_015128489.1;XP_015128487.1;XP_015128495.2;XP_015128493.1;XP_015128494.1	LOC100859276;RBM4B	XP_015128487.1;XP_015128489.1;XP_015128493.1;XP_015128495.2	647	647	40873	XP_015128489.1	RNA-binding protein 4B isoform X1	LOC100859276	0	0	0	0	0	0	0	0	0	0	0	0	1	2	2	3	3	0	0	0	0	0	0	0	0	0	0	0	0	0	0	0	0	0	0	0	0	0	0	0
785	XP_025001433.1	STIP1	XP_025001433.1	785	785	62002	XP_025001433.1	LOW QUALITY PROTEIN: stress-induced-phosphoprotein 1	STIP1	0	0	0	0	0	0	0	0	0	0	0	0	2	3	3	3	4	0	0	0	0	0	0	0	0	0	0	0	1	0	0	2	0	0	0	0	0	0	0	0
749	XP_015155007.1	PSMB3	XP_015155007.1	749	749	23085	XP_015155007.1	proteasome subunit beta type-3	PSMB3	0	0	0	0	0	0	0	0	0	0	1	0	1	1	0	1	1	0	0	0	0	0	0	0	1	1	0	1	1	0	1	1	1	0	0	0	0	0	0	0
635	XP_015154047.1;XP_024999255.1;XP_024999256.1;XP_024999254.1;XP_015154045.1;XP_004948273.1;XP_424013.3;XP_015154044.1	CHTOP	XP_004948273.1;XP_015154044.1;XP_015154045.1;XP_015154047.1;XP_024999254.1;XP_024999255.1;XP_024999256.1;XP_424013.3	635	635	10434	XP_015154047.1	chromatin target of PRMT1 protein isoform X5	CHTOP	0	0	0	0	0	0	0	0	0	0	0	0	0	0	1	0	1	0	0	0	0	0	0	0	0	0	0	0	0	0	0	0	0	0	0	0	0	0	0	0
46	XP_015134372.1;NP_001005808.2	IDH3A	NP_001005808.2;XP_015134372.1	46	46	38954	XP_015134372.1	isocitrate dehydrogenase	IDH3A	0	0	0	0	0	1	0	0	0	0	0	0	3	2	3	3	3	0	0	0	0	0	0	0	1	1	0	0	1	0	1	1	3	0	0	0	0	0	0	0
239;549	CON__Q3SX09;NP_001004390.1;NP_001026660.1;NP_001075173.2;NP_990820.1	HBBA;CON__Q3SX09;HBBR;HBE;HBE1	NP_990820.1;NP_001026660.1	239;549	239;549	16466	NP_990820.1_family	family {hemoglobin subunit beta}	HBBA;CON__Q3SX09;HBBR;HBE;HBE1	0	0	0	0	0	0	0	0	0	0	0	0	0	1	0	0	0	0	1	0	2	0	0	0	2	0	2	1	0	0	0	0	0	0	0	0	0	0	0	0
578	XP_025008155.1;XP_025008153.1;XP_025008152.1;XP_025008151.1;XP_015144788.1;XP_015144787.1;XP_001232694.1	LOC107048987;LOC112532770;MT	XP_001232694.1;XP_015144787.1;XP_015144788.1;XP_025008151.1;XP_025008152.1;XP_025008153.1;XP_025008155.1	578	578	30318	XP_025008155.1	putative methyltransferase DDB_G0268948	LOC107048987	0	0	0	0	0	0	0	0	0	0	0	0	0	1	1	1	1	0	0	0	0	0	0	0	0	0	0	0	0	1	0	0	0	0	0	0	0	0	0	0
300	NP_001161203.1	TST	NP_001161203.1	300	300	32886	NP_001161203.1	thiosulfate sulfurtransferase	TST	0	0	0	0	0	0	0	0	0	0	0	0	0	0	1	2	2	0	0	0	0	0	0	0	0	0	0	0	1	0	0	0	0	0	0	0	0	0	0	0
394	NP_001280240.1;XP_015134621.1	ATP6V0D1	NP_001280240.1;XP_015134621.1	394	394	40321	NP_001280240.1	V-type proton ATPase subunit d 1	ATP6V0D1	0	0	0	0	0	0	0	0	0	0	0	0	1	1	1	2	2	0	0	0	0	0	0	0	0	0	0	0	0	0	0	0	0	0	0	0	0	0	0	0
671	XP_015134677.1	TPPP3	XP_015134677.1	671	671	19283	XP_015134677.1	tubulin polymerization-promoting protein family member 3	TPPP3	0	0	0	0	0	0	0	0	0	0	0	0	0	1	0	3	3	0	0	0	0	0	0	0	0	0	0	0	0	0	0	0	0	0	0	0	0	0	0	0
480	NP_990232.2	EEF1B2	NP_990232.2	480	480	24718	NP_990232.2	elongation factor 1-beta	EEF1B2	0	0	0	0	0	0	0	0	1	0	0	0	1	1	1	1	1	0	0	0	0	0	0	0	0	0	0	0	0	1	1	0	0	0	0	0	0	0	0	0
675	XP_015136646.1;XP_025003136.1;XP_015136654.1;XP_015136653.1;XP_015136652.1;XP_015136651.1;XP_025003135.1;XP_015136650.1;XP_015136649.1;XP_015136648.1;XP_015136643.1;XP_015136644.1	MAP4	XP_015136643.1;XP_015136644.1;XP_015136646.1;XP_015136648.1;XP_015136649.1;XP_015136650.1;XP_015136651.1;XP_015136652.1;XP_015136653.1;XP_015136654.1;XP_025003135.1;XP_025003136.1	675	675	238800	XP_015136646.1	microtubule-associated protein 4 isoform X3	MAP4	0	0	0	1	0	1	0	0	1	1	3	1	2	7	7	7	6	0	0	0	0	0	0	0	0	1	0	1	1	2	2	2	1	0	0	1	0	0	0	0
113	XP_015153812.1;NP_001006564.2	ANP32E	NP_001006564.2;XP_015153812.1	113	113	28854	XP_015153812.1	acidic leucine-rich nuclear phosphoprotein 32 family member E isoform X1	ANP32E	0	0	0	0	0	0	0	0	0	0	0	0	1	1	0	1	1	0	0	0	0	0	0	0	0	0	0	0	0	1	1	0	0	0	0	0	0	0	0	0
740	XP_015153968.1;XP_024999267.1;XP_024999266.1;XP_024999265.1;XP_024999262.1;XP_024999261.1;XP_015153969.2;XP_024999264.1;XP_024999263.1;XP_024999260.1	ILF2	XP_015153968.1;XP_015153969.2;XP_024999260.1;XP_024999261.1;XP_024999262.1;XP_024999263.1;XP_024999264.1;XP_024999265.1;XP_024999266.1;XP_024999267.1	740	740	38801	XP_015153968.1	interleukin enhancer-binding factor 2 isoform X5	ILF2	0	0	0	0	0	0	0	0	0	0	0	0	0	1	1	1	1	0	0	0	0	0	0	0	0	0	0	0	1	0	0	1	0	0	0	0	0	0	0	0
304	NP_001161480.1	DDOST	NP_001161480.1	304	304	48765	NP_001161480.1	dolichyl-diphosphooligosaccharide--protein glycosyltransferase 48 kDa subunit	DDOST	0	0	0	0	0	0	0	0	0	0	0	0	2	3	3	3	4	0	0	0	0	0	0	0	0	1	1	0	1	0	2	2	0	0	0	0	0	0	0	0
476	XP_025000013.1;NP_990164.1;XP_015155156.1;XP_015155155.1;XP_015155153.1	ELAVL1	NP_990164.1;XP_015155153.1;XP_015155155.1;XP_015155156.1;XP_025000013.1	476	476	32776	XP_025000013.1	ELAV-like protein 1 isoform X4	ELAVL1	0	0	0	0	0	0	0	0	0	0	0	1	1	1	1	1	1	0	0	0	0	0	0	0	0	1	0	1	0	0	1	0	1	0	0	0	0	0	0	0
89	NP_001006375.1;XP_015131377.1;XP_015131376.1	SSR1	NP_001006375.1;XP_015131376.1;XP_015131377.1	89	89	32186	NP_001006375.1	translocon-associated protein subunit alpha precursor	SSR1	0	0	0	0	0	0	0	0	0	0	0	0	1	1	1	1	1	0	0	0	0	0	0	0	0	1	1	0	1	1	1	1	1	0	0	0	0	0	0	0
220	NP_001026495.1	SARNP	NP_001026495.1	220	220	23462	NP_001026495.1	SAP domain-containing ribonucleoprotein	SARNP	0	0	0	0	0	0	0	0	0	0	0	0	1	1	1	2	2	0	0	0	0	0	0	0	0	0	0	0	0	0	0	0	0	0	0	0	0	0	0	0
468	XP_015132297.1;NP_990009.1	TRA2B	NP_990009.1;XP_015132297.1	468	468	33607	XP_015132297.1	transformer-2 protein homolog beta isoform X1	TRA2B	0	0	0	0	0	0	0	0	1	0	0	0	2	2	2	2	2	0	0	0	0	0	0	0	0	0	0	0	0	1	1	1	1	0	0	0	0	0	0	0
636	XP_004948460.2	PFDN2	XP_004948460.2	636	636	16489	XP_004948460.2	prefoldin subunit 2	PFDN2	0	0	0	0	0	0	0	0	0	0	0	0	0	1	1	1	1	0	0	0	0	0	0	0	0	0	0	0	0	0	0	0	0	0	0	0	0	0	0	0
31	XP_015151501.1;XP_415770.2;NP_001001531.1	FUS;TAF15	NP_001001531.1;XP_015151501.1;XP_415770.2	31	31	49451	XP_015151501.1	TATA-binding protein-associated factor 2N isoform X2	TAF15	0	0	0	0	0	0	0	0	1	0	0	0	0	1	1	1	1	0	0	0	0	0	0	0	0	0	0	0	0	1	0	1	0	0	0	0	0	0	0	0
353	NP_001264368.1	ATP6V1D	NP_001264368.1	353	353	28236	NP_001264368.1	V-type proton ATPase subunit D	ATP6V1D	0	0	0	0	0	0	0	0	0	0	0	0	0	2	1	2	2	0	0	0	0	0	0	0	0	0	0	0	0	0	0	0	0	0	0	0	0	0	0	0
757	XP_015155794.1	PA2G4	XP_015155794.1	757	757	43779	XP_015155794.1	proliferation-associated protein 2G4	PA2G4	0	0	0	0	0	0	0	0	0	0	0	0	0	3	3	4	4	0	0	0	0	0	0	0	0	0	0	0	0	0	0	2	0	0	0	0	0	0	0	0
184	NP_001025971.1;XP_015157021.1	DDX3X	NP_001025971.1;XP_015157021.1	184;475;825	184	72048	NP_001025971.1	ATP-dependent RNA helicase DDX3X	DDX3X	0	0	0	0	0	0	0	0	1	0	2	0	4	6	3	9	8	0	0	0	0	0	0	0	0	0	0	1	0	1	4	4	3	0	0	0	0	0	0	0
214	NP_001026348.1	TALDO1	NP_001026348.1	214	214	37611	NP_001026348.1	transaldolase	TALDO1	0	0	0	0	0	0	0	0	0	0	0	0	1	1	1	1	2	0	0	0	0	0	0	0	0	0	0	0	0	0	0	1	0	0	0	0	0	0	0	0
718	XP_015148866.1	RPN1	XP_015148866.1	718	718	67677	XP_015148866.1	dolichyl-diphosphooligosaccharide--protein glycosyltransferase subunit 1	RPN1	0	0	0	0	0	0	0	0	0	0	0	0	4	5	4	4	5	0	0	0	0	0	1	0	0	0	0	1	3	0	2	2	2	1	1	1	1	0	0	1
53	XP_025009971.1;XP_015148088.1;XP_015148086.1;NP_001006132.1	AP1G1	NP_001006132.1;XP_015148086.1;XP_015148088.1;XP_025009971.1	53	53	91412	XP_025009971.1	AP-1 complex subunit gamma-1 isoform X1	AP1G1	0	0	0	0	0	0	0	0	0	0	1	0	4	4	4	4	4	0	0	0	0	0	0	0	0	0	0	0	0	0	0	0	0	0	0	0	0	0	0	0
180	XP_015131195.1;NP_001025898.1	DLD	NP_001025898.1;XP_015131195.1	180	180	53974	XP_015131195.1	dihydrolipoyl dehydrogenase, mitochondrial isoform X1	DLD	0	0	0	0	0	0	0	0	0	0	0	0	1	1	2	3	3	0	0	0	0	0	0	0	1	0	0	0	0	0	0	0	0	0	0	0	0	0	0	0
695	XP_015141727.1	AKR1B10L3	XP_015141727.1	323;375;695	695	35663	XP_015141727.1	aldose reductase	AKR1B10L3	0	0	0	0	0	0	0	0	0	0	0	0	0	2	2	2	2	0	0	0	0	0	0	0	0	0	0	0	0	0	0	0	0	0	0	0	0	0	0	0
633	XP_024998612.1;XP_004947704.3	ANXA4	XP_004947704.3;XP_024998612.1	633	633	35509	XP_024998612.1	annexin A4	ANXA4	0	0	0	0	0	0	0	0	0	0	0	0	0	2	1	2	2	0	0	0	0	0	0	0	0	0	0	0	0	0	0	0	0	0	0	0	0	0	0	0
406	NP_001292020.1	MIF	NP_001292020.1	406	406	12484	NP_001292020.1	macrophage migration inhibitory factor	MIF	0	0	0	0	0	0	0	0	1	0	1	0	1	1	1	1	1	0	0	0	0	0	0	0	0	0	0	1	1	0	1	1	1	0	0	0	0	0	0	0
194	XP_015153165.1;XP_015153164.1;XP_024998766.1;XP_015153163.1;XP_015153161.1;NP_001026077.1	SRSF10	NP_001026077.1;XP_015153161.1;XP_015153163.1;XP_015153164.1;XP_015153165.1;XP_024998766.1	194	194	20426	XP_015153165.1	serine/arginine-rich splicing factor 10 isoform X6	SRSF10	0	0	0	0	0	0	0	0	0	0	0	0	1	2	1	2	1	0	0	0	0	0	0	0	0	0	0	0	0	0	0	0	1	0	0	0	0	0	0	0
830	XP_417331.5	AHCY	XP_417331.5	830	830	47735	XP_417331.5	adenosylhomocysteinase	AHCY	0	0	0	0	0	0	0	0	0	0	0	0	0	2	2	4	4	0	0	0	0	0	0	0	0	0	0	0	0	0	0	1	0	0	0	0	0	0	0	0
834	XP_417777.2	PSMB2	XP_417777.2	834	834	22708	XP_417777.2	proteasome subunit beta type-2	PSMB2	0	0	0	0	0	0	0	0	0	0	0	0	0	0	0	0	0	0	0	0	0	0	0	0	0	0	0	0	0	0	0	0	0	0	0	0	0	0	0	0
147	XP_025009147.1;XP_025009146.1;XP_015146909.1;XP_015146908.1;NP_001012619.1;XP_025009145.1;XP_015146907.1;XP_015146906.1;XP_015140747.1;XP_025005605.1;XP_025005604.1;XP_025005603.1;XP_004940924.1;XP_003641173.1;XP_025005602.1	FMR1;FXR1	NP_001012619.1;XP_015146906.1;XP_015146907.1;XP_015146908.1;XP_015146909.1;XP_025009145.1;XP_025009146.1;XP_025009147.1	147	147	69911	XP_025009147.1	fragile X mental retardation syndrome-related protein 1 isoform X7	FXR1	0	0	0	0	0	0	0	0	0	0	0	0	2	3	2	2	3	0	0	0	0	0	0	0	0	0	0	0	0	0	0	1	0	0	0	0	0	0	0	0
33	XP_015140311.1;XP_015140310.1;NP_001001776.1	GSTA2	NP_001001776.1;XP_015140310.1;XP_015140311.1	33	33	25413	XP_015140311.1	glutathione S-transferase isoform X1	GSTA2	0	0	0	0	0	0	0	0	0	0	0	0	1	1	0	1	1	0	0	0	0	0	0	0	0	0	0	0	0	0	2	1	1	0	0	0	0	0	0	0
452	NP_989728.1	PSMB7	NP_989728.1	452	452	29876	NP_989728.1	proteasome subunit beta type-7	PSMB7	0	0	0	0	0	0	0	0	0	0	0	0	1	1	1	1	1	0	0	0	0	0	0	0	0	0	0	0	0	0	0	0	0	0	0	0	0	0	0	0
347	XP_025003377.1;NP_001264284.1	LSM8	NP_001264284.1;XP_025003377.1	347	347	9047.4	XP_025003377.1	LSM8 homolog, U6 small nuclear RNA associated isoform X1	LSM8	0	0	0	0	0	0	0	0	0	0	0	0	1	1	0	1	1	0	0	0	0	0	0	0	0	0	0	0	0	0	0	0	0	0	0	0	0	0	0	0
247	NP_001026735.1	CMPK1	NP_001026735.1	247	247	22172	NP_001026735.1	UMP-CMP kinase	CMPK1	0	0	0	0	0	0	0	0	0	0	1	0	2	2	1	2	2	0	0	0	0	0	0	0	0	0	0	0	0	0	1	1	1	0	0	0	0	0	0	0
108	XP_025007955.1;XP_015144921.1;NP_001006518.1	NDUFS1	NP_001006518.1;XP_015144921.1;XP_025007955.1	108	108	79594	XP_025007955.1	NADH-ubiquinone oxidoreductase 75 kDa subunit, mitochondrial isoform X1	NDUFS1	0	0	0	0	0	0	0	0	0	0	0	0	2	3	3	3	2	0	0	0	0	0	0	0	0	0	0	0	0	0	2	0	0	0	0	1	0	0	0	0
437	NP_989542.1	SOD2	NP_989542.1	437	437	24946	NP_989542.1	superoxide dismutase	SOD2	0	0	0	0	0	0	0	0	0	0	0	0	0	2	2	2	1	0	0	0	0	0	0	0	0	0	0	0	0	0	0	0	0	0	0	0	0	0	0	0
264	NP_001034420.2	PRPF19	NP_001034420.2	264	264	55079	NP_001034420.2	pre-mRNA-processing factor 19	PRPF19	0	0	0	0	0	0	0	0	0	0	0	0	0	1	1	2	1	0	0	0	0	0	0	0	0	0	0	0	0	0	0	0	0	0	0	0	0	0	0	0
857	XP_422248.4	ALDH9A1	XP_422248.4	857	857	63674	XP_422248.4	4-trimethylaminobutyraldehyde dehydrogenase	ALDH9A1	0	0	0	0	0	0	0	0	0	0	0	0	1	4	2	3	3	0	0	0	0	0	0	0	0	1	0	0	0	0	2	3	2	0	0	0	0	0	0	0
747	XP_015154960.1	NPEPPS	XP_015154960.1	747	747	98631	XP_015154960.1	puromycin-sensitive aminopeptidase	NPEPPS	0	0	0	0	0	0	0	0	0	0	1	0	1	7	4	7	6	0	0	0	0	0	0	0	0	0	0	0	0	1	0	1	0	0	0	0	0	0	0	0
190	NP_001026029.1	TPD52L2	NP_001026029.1	190	190	22181	NP_001026029.1	tumor protein D54	TPD52L2	0	0	0	0	0	0	0	0	0	0	0	0	1	2	1	2	2	0	0	0	0	0	0	0	0	0	0	0	0	0	1	0	1	0	0	0	0	0	0	0
741	XP_015154133.1;XP_015154135.1	FDPS	XP_015154133.1;XP_015154135.1	741	741	40450	XP_015154133.1	farnesyl pyrophosphate synthase isoform X1	FDPS	0	0	0	1	0	0	0	0	0	0	0	0	0	2	1	2	4	0	0	0	0	0	0	0	0	0	0	0	0	0	1	0	0	0	0	0	0	0	0	0
207	NP_001026298.1	VMA21	NP_001026298.1	207	207	11578	NP_001026298.1	vacuolar ATPase assembly integral membrane protein VMA21	VMA21	0	0	0	0	0	0	0	0	0	0	0	0	0	0	1	0	1	0	0	0	0	0	0	0	0	0	0	0	0	0	0	0	0	0	0	0	0	0	0	0
56	NP_001006150.1;XP_015149269.1	G3BP1	NP_001006150.1;XP_015149269.1	56	56	52440	NP_001006150.1	ras GTPase-activating protein-binding protein 1	G3BP1	0	0	0	0	0	0	0	0	1	0	1	1	2	3	3	2	3	0	0	0	0	0	0	0	0	1	0	0	0	1	2	1	2	0	0	0	0	0	0	0
344	NP_001264077.1;NP_001264075.1;NP_001264076.1;XP_025010596.1	PFDN1	NP_001264075.1;NP_001264076.1;NP_001264077.1;XP_025010596.1	344	344	13430	NP_001264077.1	prefoldin subunit 1 isoform 3	PFDN1	0	0	0	0	0	0	0	0	0	0	0	0	0	0	0	1	1	0	0	0	0	0	0	0	0	0	0	0	0	0	0	0	0	0	0	0	0	0	0	0
528	XP_015136453.1;XP_015136452.1;NP_990622.1	SERPINH1	NP_990622.1;XP_015136452.1;XP_015136453.1	528	528	45682	XP_015136453.1	serpin H1 isoform X1	SERPINH1	0	0	0	1	0	0	0	0	1	0	1	0	2	3	1	4	5	0	2	0	0	1	0	0	0	3	3	3	7	5	7	6	4	0	0	0	0	0	0	0
90	NP_001006382.1	FH	NP_001006382.1	90	90	54299	NP_001006382.1	fumarate hydratase, mitochondrial	FH	0	0	0	0	0	0	0	0	0	0	1	0	0	2	3	2	2	0	0	0	0	0	0	0	1	0	0	0	0	1	1	1	2	0	0	0	0	0	0	0
423	NP_001308528.1	RPL23	NP_001308528.1	423	423	14865	NP_001308528.1	60S ribosomal protein L23	RPL23	0	0	0	0	0	0	0	0	0	0	0	0	0	1	0	1	0	0	0	0	0	0	0	0	0	0	0	0	0	0	0	0	0	0	0	0	0	0	0	0
47	NP_001005823.1	SNRPA1	NP_001005823.1	47	47	28430	NP_001005823.1	U2 small nuclear ribonucleoprotein A\'	SNRPA1	0	0	0	0	0	0	0	0	0	0	0	0	0	1	0	1	1	0	0	0	0	0	0	0	0	0	0	0	0	0	0	0	0	0	0	0	0	0	0	0
462	NP_989930.1	SNRPL	NP_989930.1	462	462	24588	NP_989930.1	small nuclear ribonucleoprotein-associated protein B\'	SNRPL	0	0	0	0	0	0	0	0	0	0	1	0	1	2	2	2	2	0	0	0	0	0	0	0	0	1	0	1	1	1	0	1	1	0	0	0	0	0	0	0
161	XP_015145257.1;XP_025008379.1;XP_025008378.1;XP_428938.5;XP_025008377.1;XP_025008376.1;XP_015145254.1;XP_025008375.1;XP_025008374.1;XP_015145251.1;NP_001012967.1;XP_015145250.1	SLC25A12;SLC25A13	NP_001012967.1;XP_015145250.1;XP_015145251.1;XP_015145254.1;XP_015145257.1;XP_025008374.1;XP_025008375.1;XP_025008376.1;XP_025008377.1;XP_025008378.1;XP_025008379.1;XP_428938.5	161	161	62445	XP_015145257.1	calcium-binding mitochondrial carrier protein Aralar1 isoform X8	SLC25A12	0	0	0	0	0	0	0	0	0	0	0	0	1	2	1	1	2	0	0	0	0	0	0	0	0	0	0	0	0	0	0	0	0	0	0	0	0	0	0	0
204	XP_015139152.1;NP_001026220.1	LPGAT1	NP_001026220.1;XP_015139152.1	204	204	34499	XP_015139152.1	acyl-CoA:lysophosphatidylglycerol acyltransferase 1 isoform X1	LPGAT1	0	0	0	0	0	0	0	0	0	0	0	0	0	1	1	1	2	0	0	0	0	0	0	0	0	0	0	0	0	0	0	0	0	0	0	0	0	0	0	0
709	XP_025008405.1;XP_015145242.1	XIRP2	XP_015145242.1;XP_025008405.1	709	709	91011	XP_025008405.1	xin actin-binding repeat-containing protein 2 isoform X2	XIRP2	0	0	0	0	0	0	0	0	0	0	0	0	0	3	2	3	3	0	0	0	0	0	0	0	0	0	0	0	0	0	0	0	0	0	0	0	0	0	0	0
868	XP_424463.1	TXNL1	XP_424463.1	868	868	32353	XP_424463.1	thioredoxin-like protein 1	TXNL1	0	0	0	0	0	0	0	0	0	0	0	0	0	0	0	1	1	0	0	0	0	0	0	0	0	0	0	0	0	0	0	0	0	0	0	0	0	0	0	0
581;787	XP_001233250.1;XP_003642306.1;XP_004945882.1;XP_004945886.1;XP_004945888.1;XP_015135032.1;XP_015135033.1;XP_015135034.1;XP_015135035.1;XP_015135036.1;XP_015135037.1;XP_015135038.1;XP_024997201.1;XP_024997202.1;XP_025001517.1	DNM1;DNM2L	XP_001233250.1;XP_003642306.1;XP_004945882.1;XP_004945886.1;XP_004945888.1;XP_015135032.1;XP_015135033.1;XP_015135034.1;XP_015135035.1;XP_015135036.1;XP_015135037.1;XP_015135038.1;XP_024997201.1;XP_024997202.1;XP_025001517.1	581;787	581;787	95349	XP_004945888.1_family	family {dynamin-1 isoform X11}	DNM1;DNM2L	0	0	0	0	0	0	0	0	0	0	0	0	0	4	4	4	4	0	0	0	0	0	0	0	0	0	0	0	0	0	0	0	0	0	0	0	0	0	0	0
469	XP_015155073.1;NP_990055.1;XP_015155072.1;XP_015155071.1;XP_015155070.1;XP_015155069.1;XP_015155068.1	ATP6V0A1	NP_990055.1;XP_015155068.1;XP_015155069.1;XP_015155070.1;XP_015155071.1;XP_015155072.1;XP_015155073.1	469	469	95382	XP_015155073.1	V-type proton ATPase 116 kDa subunit a isoform X6	ATP6V0A1	0	0	0	0	0	0	0	0	0	0	0	0	1	2	1	2	2	0	0	0	0	0	0	0	0	0	0	0	0	0	0	0	0	0	0	1	0	0	0	0
775	XP_024999761.1	LOC107051050	XP_024999761.1	775	775	39524	XP_024999761.1	ubiquitin-like modifier-activating enzyme 1	LOC107051050	0	0	0	0	0	1	0	0	0	0	0	0	1	1	1	1	1	0	0	0	0	0	0	0	0	1	0	0	1	0	1	0	0	0	0	0	0	0	0	0
629	XP_422189.2;XP_015145846.1;XP_015145845.1;XP_004943162.1;XP_004943161.1;XP_004943159.2	DDX59	XP_004943159.2;XP_004943161.1;XP_004943162.1;XP_015145845.1;XP_015145846.1;XP_422189.2	629	629	69296	XP_422189.2	probable ATP-dependent RNA helicase DDX59	DDX59	0	0	0	0	0	0	0	0	1	0	0	0	1	1	1	1	1	0	0	0	0	0	0	0	1	0	0	0	1	1	1	1	0	0	1	0	0	1	0	0
182	NP_001025928.1	ST13	NP_001025928.1	182	182	40158	NP_001025928.1	hsc70-interacting protein	ST13	0	0	0	0	0	0	0	0	0	0	1	0	1	1	1	1	1	0	0	0	0	0	0	0	0	1	0	0	0	0	0	0	0	0	0	0	0	0	0	0
533	NP_990652.1	GOT1	NP_990652.1	533	533	45935	NP_990652.1	aspartate aminotransferase, cytoplasmic	GOT1	0	0	0	0	0	0	0	0	0	0	0	0	0	2	1	2	2	0	0	0	0	0	0	0	0	0	0	0	0	0	0	0	0	0	0	0	0	0	0	0
802	XP_025010390.1	H1FX	XP_025010390.1	802	802	46542	XP_025010390.1	uncharacterized protein H1FX	H1FX	0	0	0	0	0	0	0	0	1	0	0	0	2	2	2	2	2	0	0	0	0	0	0	0	0	0	0	1	1	1	2	2	2	0	0	0	0	0	0	0
358	NP_001264454.1	NDUFB6	NP_001264454.1	358	358	14917	NP_001264454.1	NADH dehydrogenase	NDUFB6	0	0	0	0	0	0	0	0	0	0	0	0	0	1	0	1	1	0	0	0	0	0	0	0	0	0	0	0	0	0	0	0	0	0	0	0	0	0	0	0
797	XP_025003991.1;XP_025003990.1;XP_025003989.1;XP_025003988.1	ARHGAP39L	XP_025003988.1;XP_025003989.1;XP_025003990.1;XP_025003991.1	797	797	122360	XP_025003991.1	rho GTPase-activating protein 39 isoform X4	ARHGAP39L	1	1	1	1	1	1	1	1	1	1	1	1	1	1	1	1	1	1	1	1	1	1	1	1	0	1	1	1	1	1	0	1	1	1	1	1	0	1	0	0
60	NP_001006183.1	RANBP1	NP_001006183.1	60	60	24171	NP_001006183.1	ran-specific GTPase-activating protein	RANBP1	0	0	0	0	0	0	0	0	0	0	0	0	0	1	0	1	0	0	0	0	0	0	0	0	0	0	0	0	0	0	1	1	0	0	0	0	0	0	0	0
211	NP_001026314.1;XP_025005414.1;XP_015131754.1	HNRNPD	NP_001026314.1;XP_015131754.1;XP_025005414.1	211	211	29355	NP_001026314.1	heterogeneous nuclear ribonucleoprotein D0	HNRNPD	0	0	0	0	0	0	0	0	0	0	0	0	0	0	0	0	1	0	0	0	0	0	0	0	0	0	0	0	0	0	0	0	0	0	0	0	0	0	0	0
250	NP_001026759.1	PGLS	NP_001026759.1	250	250	26213	NP_001026759.1	6-phosphogluconolactonase	PGLS	0	0	0	0	0	0	0	0	1	0	0	0	1	2	0	1	2	0	0	0	0	0	0	0	0	0	0	1	0	1	0	1	0	0	0	0	0	0	0	0
357	NP_001264446.1	GLTP	NP_001264446.1	357	357	24064	NP_001264446.1	glycolipid transfer protein	GLTP	0	0	0	0	0	0	0	1	0	1	1	1	1	1	1	1	1	0	0	0	0	0	0	0	0	0	0	1	0	0	1	0	1	0	0	0	0	0	0	0
169	XP_015148090.2;NP_001025754.1;XP_015148091.2	KARS	NP_001025754.1;XP_015148090.2;XP_015148091.2	169	169	65980	XP_015148090.2	lysine--tRNA ligase isoform X2	KARS	0	0	0	0	0	0	0	0	0	0	0	0	2	3	1	4	3	0	0	0	0	0	0	0	0	0	0	1	1	0	1	0	0	0	0	0	0	0	0	0
783	XP_025001344.1	CNPY2	XP_025001344.1	783	783	21189	XP_025001344.1	protein canopy homolog 2	CNPY2	0	0	0	0	0	0	0	0	0	0	0	0	0	1	1	1	1	0	0	0	0	0	0	0	0	0	0	0	0	0	0	0	0	0	0	0	0	0	0	0
842	XP_418444.3	NDUFB9	XP_418444.3	842	842	21327	XP_418444.3	NADH dehydrogenase	NDUFB9	0	0	0	0	0	0	0	0	0	0	0	0	0	2	1	0	1	0	0	0	0	0	0	0	0	0	0	0	0	0	0	0	0	0	0	0	0	0	0	0
128	NP_001007906.1	PSMB1	NP_001007906.1	128	128	25984	NP_001007906.1	proteasome subunit beta type-1	PSMB1	0	0	0	0	0	0	0	0	1	0	0	0	0	1	1	2	2	0	0	0	0	0	0	0	0	0	0	0	0	0	1	1	0	0	0	0	0	0	0	0
653	XP_015130068.1	NDUFB7	XP_015130068.1	653	653	14763	XP_015130068.1	NADH dehydrogenase	NDUFB7	0	0	0	0	0	0	0	0	0	0	0	0	0	0	1	1	1	0	0	0	0	0	0	0	0	0	0	0	0	0	0	0	0	0	0	0	0	0	0	0
697	XP_015142068.1;NP_001006468.1	NUCB2	NP_001006468.1;XP_015142068.1	697	697	54193	XP_015142068.1	nucleobindin-2 isoform X1	NUCB2	0	0	0	0	0	0	0	1	0	0	0	0	3	5	3	5	5	0	0	0	0	0	0	0	0	0	0	0	1	2	2	2	0	0	0	0	0	0	0	0
587	XP_001236427.2	HDGF	XP_001236427.2	587	587	26248	XP_001236427.2	hepatoma-derived growth factor	HDGF	0	0	0	0	0	0	0	0	0	0	0	1	1	1	2	2	2	0	0	0	0	0	0	0	0	0	1	1	1	1	1	1	1	0	0	0	0	0	0	0
579	XP_001232700.1	PPA1	XP_001232700.1	579	579	32637	XP_001232700.1	inorganic pyrophosphatase	PPA1	0	0	0	0	0	0	0	0	0	0	0	0	0	2	1	3	3	0	0	0	0	0	0	0	0	0	0	0	0	1	0	0	0	0	0	0	0	0	0	0
498	XP_015140578.1;NP_990387.2	HADHA	NP_990387.2;XP_015140578.1	498	498	81357	XP_015140578.1	trifunctional enzyme subunit alpha, mitochondrial isoform X1	HADHA	0	0	0	0	0	0	0	1	0	0	2	0	4	7	4	6	6	0	0	0	0	0	0	0	1	0	0	2	1	2	0	3	3	0	0	0	0	0	0	0
661	XP_424973.1;XP_015132932.1	NUDT2	XP_015132932.1;XP_424973.1	661	661	16953	XP_424973.1	bis(5\'-nucleosyl)-tetraphosphatase	NUDT2	0	0	0	0	0	0	0	0	0	0	0	0	0	1	0	1	0	0	0	0	0	0	0	0	0	0	0	0	0	0	0	0	0	0	0	0	0	1	0	0
792	XP_025002075.1	U2AF2	XP_025002075.1	792	792	52440	XP_025002075.1	LOW QUALITY PROTEIN: splicing factor U2AF 65 kDa subunit	U2AF2	0	0	0	0	0	0	0	0	0	0	0	0	0	1	0	1	1	0	0	0	0	0	0	0	0	0	0	0	0	0	0	0	0	0	0	0	0	0	0	0
122	NP_001007491.1	AIFM1	NP_001007491.1	122	122	64521	NP_001007491.1	apoptosis-inducing factor 1, mitochondrial	AIFM1	0	0	0	0	0	0	0	0	0	0	0	0	1	2	2	3	4	0	0	0	0	0	0	0	0	0	0	0	0	0	0	0	0	0	0	0	0	0	0	0
163	XP_025010188.1;XP_025010187.1;NP_990035.1;NP_001025020.1	RHOA;RHOC	NP_001025020.1;NP_990035.1;XP_025010187.1;XP_025010188.1	163	163	21782	XP_025010188.1	transforming protein RhoA isoform X1	RHOA	0	0	0	0	0	0	0	0	0	0	0	0	0	1	0	0	1	0	0	0	0	0	0	0	0	0	0	0	0	0	0	0	0	0	0	0	0	0	0	0
109	NP_001006528.1	DARS	NP_001006528.1	109	109	57203	NP_001006528.1	aspartate--tRNA ligase, cytoplasmic	DARS	0	0	0	0	0	0	0	0	0	0	0	0	0	3	1	2	3	0	0	0	0	0	0	0	0	0	0	0	0	0	0	0	0	0	0	0	0	0	0	0
420	NP_001305959.1	TMED7	NP_001305959.1	420	420	24794	NP_001305959.1	transmembrane emp24 domain-containing protein 7 precursor	TMED7	0	0	0	0	0	0	0	0	0	0	1	0	0	1	1	1	1	0	0	0	0	0	0	0	0	0	0	0	0	0	0	1	0	0	0	0	0	0	0	0
79	XP_024998755.1;NP_001006311.1	NUDC	NP_001006311.1;XP_024998755.1	79	79	38358	XP_024998755.1	nuclear migration protein nudC isoform X1	NUDC	0	0	0	0	0	0	0	0	0	0	0	0	0	2	2	1	1	0	0	0	0	0	0	0	0	0	0	0	0	0	0	0	0	0	0	0	0	0	0	0
619	XP_015137234.1;XP_015137233.1;XP_004939511.1;XP_015137232.1;XP_418797.2	LZTFL1	XP_004939511.1;XP_015137232.1;XP_015137233.1;XP_015137234.1;XP_418797.2	619	619	32342	XP_015137234.1	leucine zipper transcription factor-like protein 1 isoform X3	LZTFL1	0	0	0	0	0	0	0	0	0	0	0	0	0	1	0	0	0	0	0	0	0	0	0	0	0	0	0	0	0	0	0	0	0	0	0	0	0	0	0	0
309	NP_001171603.1	FSCN1	NP_001171603.1	309	309	54171	NP_001171603.1	fascin	FSCN1	0	0	0	1	0	0	0	0	0	0	1	0	3	2	2	3	3	0	0	2	0	0	0	0	0	3	1	1	1	3	3	3	2	0	0	0	0	0	0	0
162	NP_001019627.1	NSF	NP_001019627.1	162	162	82176	NP_001019627.1	vesicle-fusing ATPase	NSF	0	0	0	0	0	0	0	0	0	0	1	0	2	4	4	5	4	0	0	0	0	0	0	0	0	0	0	0	0	0	0	0	0	0	0	0	0	0	0	0
129	NP_001007949.1	ACTR1A	NP_001007949.1	129	129	42645	NP_001007949.1	alpha-centractin	ACTR1A	0	0	0	0	0	0	0	0	1	0	1	0	2	3	2	2	3	0	0	0	0	0	0	0	0	0	0	1	0	1	1	1	2	0	0	0	0	0	0	0
537	XP_001233329.2;NP_990672.1;XP_015138070.1	MYL12A;MYL12B	NP_990672.1;XP_001233329.2;XP_015138070.1	537	537	19883	XP_001233329.2	myosin regulatory light chain 2, smooth muscle minor isoform	MYL12B	0	0	0	0	0	0	0	0	0	0	0	0	0	1	1	1	1	0	0	0	0	0	0	0	0	0	0	0	1	0	0	0	1	0	0	0	0	0	0	0
523	NP_990614.2	LAMP1	NP_990614.2	523	523	44619	NP_990614.2	lysosome-associated membrane glycoprotein 1 precursor	LAMP1	0	0	0	0	0	1	0	0	0	0	1	1	1	1	1	1	1	0	0	0	0	0	0	0	0	0	0	1	1	0	1	1	1	0	0	0	0	0	0	0
330	XP_015133306.1;NP_001244186.1;XP_015133299.1;XP_015133290.1	DCLK1	NP_001244186.1;XP_015133290.1;XP_015133299.1;XP_015133306.1	330	330	40400	XP_015133306.1	serine/threonine-protein kinase DCLK1 isoform X4	DCLK1	0	0	0	0	0	1	0	0	0	0	0	0	0	2	2	2	2	0	0	0	0	0	0	0	0	0	0	1	0	0	1	1	1	0	0	0	0	0	0	0
815	XP_414797.1	PDAP1	XP_414797.1	815	815	20600	XP_414797.1	28 kDa heat- and acid-stable phosphoprotein	PDAP1	0	0	0	0	0	0	0	0	0	0	0	0	0	0	0	1	1	0	0	0	0	0	0	0	0	0	0	0	0	0	0	0	0	0	0	0	0	0	0	0
606	XP_003643470.1	PFDN5	XP_003643470.1	606	606	17259	XP_003643470.1	prefoldin subunit 5	PFDN5	0	0	0	0	0	0	0	0	0	0	0	0	0	1	1	1	1	0	0	0	0	0	0	0	0	0	0	0	0	0	0	1	0	0	0	0	0	0	0	0
825	XP_416260.2	DDX17	XP_416260.2	184;475;825	825	73041	XP_416260.2	probable ATP-dependent RNA helicase DDX17	DDX17	0	0	0	0	0	0	0	0	0	0	0	0	1	4	2	3	4	0	0	0	0	0	0	0	0	1	0	0	0	1	2	1	1	0	0	0	0	0	0	0
466	NP_990000.1	ALDH1A3	NP_990000.1	466	466	56311	NP_990000.1	aldehyde dehydrogenase family 1 member A3	ALDH1A3	0	0	0	0	0	0	0	0	2	0	1	0	0	1	2	0	4	0	0	0	0	1	0	0	0	1	0	1	5	3	8	7	4	0	0	0	0	0	0	0
472	XP_015133119.1;NP_990082.1	RDX	NP_990082.1;XP_015133119.1	472	472	52562	XP_015133119.1	radixin isoform X1	RDX	0	0	0	0	0	0	0	0	0	0	0	0	0	3	3	3	3	0	0	0	0	0	0	0	0	0	0	0	0	0	1	1	0	0	0	0	0	0	0	0
598	XP_024997546.1;XP_024997536.1;XP_004946234.2;XP_024997545.1;XP_024997544.1;XP_004946233.2;XP_024997543.1;XP_024997542.1;XP_024997535.1;XP_004946232.2;XP_024997541.1;XP_024997540.1;XP_004946231.2;XP_004946230.2;XP_024997539.1;XP_004946229.2;XP_024997538.1;XP_004946228.2;XP_024997537.1;XP_015135401.1;XP_004946235.1;XP_003642366.3	ZNF207	XP_003642366.3;XP_004946228.2;XP_004946229.2;XP_004946230.2;XP_004946231.2;XP_004946232.2;XP_004946233.2;XP_004946234.2;XP_004946235.1;XP_015135401.1;XP_024997535.1;XP_024997536.1;XP_024997537.1;XP_024997538.1;XP_024997539.1;XP_024997540.1;XP_024997541.1;XP_024997542.1;XP_024997543.1;XP_024997544.1;XP_024997545.1;XP_024997546.1	598	598	47896	XP_024997546.1	BUB3-interacting and GLEBS motif-containing protein ZNF207 isoform X8	ZNF207	0	0	0	0	0	0	0	0	0	0	0	0	0	2	0	1	1	0	0	0	0	0	0	0	0	0	0	0	0	0	0	0	0	0	0	0	0	0	0	0
826	XP_416300.2	RTCB	XP_416300.2	826	826	55242	XP_416300.2	tRNA-splicing ligase RtcB homolog	RTCB	0	0	0	0	0	0	0	0	0	0	0	0	1	1	2	3	3	0	0	0	0	0	0	0	0	0	0	0	0	0	0	0	0	0	0	0	0	0	0	0
73	NP_001006286.1	CHMP4B	NP_001006286.1	73	73	25155	NP_001006286.1	charged multivesicular body protein 4b	CHMP4B	0	0	0	0	0	0	0	0	0	0	0	0	0	1	0	0	0	0	0	0	0	0	0	0	0	0	0	0	0	0	0	0	0	0	0	0	0	0	0	0
282	NP_001074334.1	SRI	NP_001074334.1	282	282	21879	NP_001074334.1	sorcin	SRI	0	0	0	0	0	0	0	0	0	0	0	0	0	1	1	1	1	0	0	0	0	0	0	0	0	0	0	0	0	0	0	0	0	0	0	0	0	0	0	0
216	NP_001026418.1;XP_015144660.1;XP_015144659.1	NDUFA10	NP_001026418.1;XP_015144659.1;XP_015144660.1	216	216	41431	NP_001026418.1	NADH dehydrogenase	NDUFA10	0	0	0	0	0	0	0	0	0	0	0	0	0	3	2	2	3	0	0	0	0	0	0	0	0	0	0	0	0	0	0	0	1	0	0	0	0	0	0	0
429	XP_025002758.1;XP_025002757.1;XP_025002756.1;NP_989447.1	BASP1	NP_989447.1;XP_025002756.1;XP_025002757.1;XP_025002758.1	429	429	25438	XP_025002758.1	brain acid soluble protein 1 homolog isoform X1	BASP1	0	0	0	0	0	0	0	0	0	0	0	0	0	0	3	1	1	0	0	0	0	0	0	0	0	1	0	0	0	2	2	3	2	0	0	0	0	0	0	0
491	XP_025010580.1;XP_025010579.1;XP_025010578.1;NP_990338.1	H2AFY	NP_990338.1;XP_025010578.1;XP_025010579.1;XP_025010580.1	491	491	39082	XP_025010580.1	core histone macro-H2A.1 isoform X3	H2AFY	0	0	0	0	0	0	0	0	0	0	0	0	1	1	1	2	2	0	0	0	0	0	0	0	0	0	0	0	0	0	1	0	0	0	0	0	0	0	0	0
663	XP_025003671.1;XP_025003670.1;XP_025003669.1;XP_025003668.1;XP_025003667.1;XP_025003666.1;XP_419165.2;XP_015133467.1	OSBPL1A	XP_015133467.1;XP_025003666.1;XP_025003667.1;XP_025003668.1;XP_025003669.1;XP_025003670.1;XP_025003671.1;XP_419165.2	663	663	51331	XP_025003671.1	oxysterol-binding protein-related protein 1 isoform X4	OSBPL1A	0	0	0	0	0	0	0	1	1	1	1	1	1	1	1	3	3	0	0	0	0	0	0	0	0	0	0	0	0	0	0	0	0	0	0	0	0	0	0	0
297	XP_015133410.2;NP_001153170.1	HSPH1	NP_001153170.1;XP_015133410.2	297	297	91319	XP_015133410.2	heat shock protein 105 kDa isoform X1	HSPH1	0	0	0	0	0	0	0	0	0	0	0	0	1	4	3	5	4	0	0	0	0	0	0	0	0	0	0	0	0	0	0	0	0	0	0	0	0	0	0	0
74	NP_001006288.1;XP_015151844.1	RPN2	NP_001006288.1;XP_015151844.1	74	74	68899	NP_001006288.1	dolichyl-diphosphooligosaccharide--protein glycosyltransferase subunit 2 precursor	RPN2	0	0	0	0	0	0	0	0	0	0	0	0	0	1	0	1	1	0	0	0	0	0	0	0	0	0	0	0	0	0	0	0	0	0	0	0	0	0	0	0
666	XP_015134153.1;NP_989432.1	HK1	NP_989432.1;XP_015134153.1	666	666	103340	XP_015134153.1	hexokinase-1 isoform X1	HK1	0	0	0	0	0	0	0	0	0	0	0	0	2	4	4	4	3	0	0	0	0	0	0	0	0	0	0	0	0	0	0	0	1	0	0	0	0	0	0	0
193	NP_001026049.1	TARDBP	NP_001026049.1	193	193	44589	NP_001026049.1	TAR DNA-binding protein 43	TARDBP	0	0	0	0	0	0	0	0	0	0	0	0	0	0	1	1	1	0	0	0	0	0	0	0	0	0	0	0	0	0	0	0	0	0	0	0	0	0	0	0
102	NP_001006474.1	API5	NP_001006474.1	102	102	58608	NP_001006474.1	apoptosis inhibitor 5	API5	0	0	0	0	0	0	0	0	0	0	0	0	0	2	2	3	3	0	0	0	0	0	0	0	0	0	0	0	0	0	0	0	0	0	0	0	0	0	0	0
99	NP_001006462.1;XP_015141394.1;XP_015141393.1;XP_015141392.1	IMMT	NP_001006462.1;XP_015141392.1;XP_015141393.1;XP_015141394.1	99	99	79249	NP_001006462.1	MICOS complex subunit MIC60	IMMT	0	0	0	0	0	0	0	0	0	0	0	0	1	2	2	1	4	0	0	0	0	0	0	0	0	0	0	0	0	0	0	0	0	0	0	0	0	0	0	0
596	XP_025010392.1;XP_003642026.1	RAB7A	XP_003642026.1;XP_025010392.1	596	596	23548	XP_025010392.1	ras-related protein Rab-7a	RAB7A	0	0	0	0	0	0	0	0	0	0	0	0	1	1	1	1	1	0	0	0	0	0	0	0	0	0	0	0	0	0	0	1	1	0	0	0	0	0	0	0
45	NP_001004402.1	WDR1	NP_001004402.1	45	45	66566	NP_001004402.1	WD repeat-containing protein 1	WDR1	0	0	0	0	0	0	0	0	0	0	0	0	1	3	2	3	3	0	0	0	0	0	0	0	0	0	0	0	0	0	0	0	0	0	0	0	0	0	0	0
503	XP_025005749.1;XP_025005746.1;XP_015141128.1;NP_990423.1;XP_025005748.1;XP_025005747.1	ADH1L;ADH6;LOC112529921	NP_990423.1;XP_015141128.1;XP_025005746.1;XP_025005747.1;XP_025005748.1;XP_025005749.1	503	503	40030	XP_025005749.1	alcohol dehydrogenase 1-like	ADH1L	0	0	0	0	0	0	0	0	0	0	0	0	1	1	2	1	2	0	0	0	0	0	0	0	0	0	0	0	0	0	0	0	0	0	0	0	0	0	0	0
310	NP_001184255.1	ATP6V1H	NP_001184255.1	310	310	55478	NP_001184255.1	V-type proton ATPase subunit H	ATP6V1H	0	0	0	0	0	0	0	0	0	0	0	0	0	1	1	2	2	0	0	0	0	0	0	0	0	0	0	0	0	0	0	0	0	0	0	0	0	0	0	0
866	XP_424380.1	ERLIN2	XP_424380.1	866	866	38216	XP_424380.1	erlin-2	ERLIN2	0	0	0	0	0	0	0	0	0	0	0	0	0	0	0	0	1	0	0	0	0	0	0	0	0	0	0	0	0	0	0	0	0	0	0	0	0	0	0	0
698	XP_025007175.1;XP_025007174.1;XP_015142684.1	HSD17B12	XP_015142684.1;XP_025007174.1;XP_025007175.1	698	698	42670	XP_025007175.1	very-long-chain 3-oxoacyl-CoA reductase	HSD17B12	0	0	0	0	0	0	0	0	0	0	0	0	1	1	1	1	1	0	0	0	0	0	0	0	0	0	0	0	0	0	0	0	0	0	0	0	0	0	0	0
852	XP_421292.1	AHSA1	XP_421292.1	852	852	38045	XP_421292.1	activator of 90 kDa heat shock protein ATPase homolog 1	AHSA1	0	0	0	0	0	0	0	0	0	0	0	0	0	0	0	0	1	0	0	0	0	0	0	0	0	0	0	0	0	0	0	0	0	0	0	0	0	0	0	0
867	XP_424422.2	ALDH7A1	XP_424422.2	867	867	58053	XP_424422.2	alpha-aminoadipic semialdehyde dehydrogenase	ALDH7A1	0	0	0	0	0	0	0	0	0	0	0	0	1	0	1	1	1	0	0	0	0	0	0	0	0	0	0	0	0	0	0	0	0	0	0	0	0	0	0	0
748	XP_015154971.1;XP_015154970.2;XP_024999890.1	SCRN2	XP_015154970.2;XP_015154971.1;XP_024999890.1	748	748	46756	XP_015154971.1	secernin-2 isoform X3	SCRN2	0	0	0	0	0	0	0	0	0	0	0	0	0	0	0	0	0	0	0	0	0	0	0	0	0	0	0	0	0	0	0	0	0	0	0	0	0	0	0	0
248	NP_001026753.1	PSMF1	NP_001026753.1	248	248	29142	NP_001026753.1	proteasome inhibitor PI31 subunit	PSMF1	0	0	0	0	0	0	0	0	0	0	0	0	1	1	2	2	2	0	0	0	0	0	0	0	0	0	0	0	0	0	1	0	1	0	0	0	0	0	0	0
338	XP_025011196.1;NP_001258902.1;XP_025011195.1;NP_001258903.1	ATP2A2	NP_001258902.1;NP_001258903.1;XP_025011195.1;XP_025011196.1	338	338	100700	XP_025011196.1	sarcoplasmic/endoplasmic reticulum calcium ATPase 2 isoform X2	ATP2A2	0	0	0	0	0	1	0	0	0	0	0	0	2	2	2	2	2	0	0	0	0	0	0	0	0	0	0	0	0	0	1	0	0	0	0	0	0	0	0	0
235	NP_001026643.2	SF3A1	NP_001026643.2	235	235	88486	NP_001026643.2	splicing factor 3A subunit 1	SF3A1	0	0	0	0	0	0	0	0	0	0	0	0	0	5	2	5	5	0	0	0	0	0	0	0	0	0	0	0	0	0	0	0	0	0	0	0	0	0	0	0
750	XP_024999710.1;XP_015155066.1;XP_015155065.1;XP_015155064.1;XP_015155063.1;XP_015155062.1;XP_015155061.1;XP_015155060.1;XP_015155059.1;XP_015155058.1;XP_015155056.1;XP_015155055.1;NP_001025711.1	ACLY	NP_001025711.1;XP_015155055.1;XP_015155056.1;XP_015155058.1;XP_015155059.1;XP_015155060.1;XP_015155061.1;XP_015155062.1;XP_015155063.1;XP_015155064.1;XP_015155065.1;XP_015155066.1;XP_024999710.1	750	750	120140	XP_024999710.1	ATP-citrate synthase isoform X3	ACLY	0	0	0	0	0	0	0	0	0	0	0	0	1	3	2	5	3	0	0	0	0	0	0	0	0	0	0	0	0	0	0	0	0	0	0	0	0	0	0	0
806	XP_025010791.1	HNRNPA0	XP_025010791.1	806	806	30799	XP_025010791.1	heterogeneous nuclear ribonucleoprotein A0	HNRNPA0	0	0	0	0	0	0	0	0	0	0	0	0	1	1	1	1	1	0	0	0	0	0	0	0	0	0	0	1	0	0	1	1	0	0	0	0	0	0	0	0
223	XP_015142295.1;XP_015142294.1;NP_001026536.1	CAPRIN1	NP_001026536.1;XP_015142294.1;XP_015142295.1	223	223	74507	XP_015142295.1	caprin-1 isoform X2	CAPRIN1	0	0	0	0	0	0	0	0	0	0	0	0	0	1	0	2	1	0	0	0	0	0	0	0	0	0	0	0	0	0	0	0	0	1	0	0	0	0	0	0
459	NP_989894.1	DDX1	NP_989894.1	459	459	82483	NP_989894.1	ATP-dependent RNA helicase DDX1	DDX1	0	0	0	0	0	0	0	0	0	0	0	0	1	1	1	2	2	0	0	0	0	0	0	0	0	0	0	0	0	0	0	1	0	0	0	0	0	0	0	0
513	NP_990508.1	CTSD	NP_990508.1	513	513	43298	NP_990508.1	cathepsin D precursor	CTSD	0	0	0	0	0	0	0	0	0	0	0	0	0	1	1	1	1	0	0	0	0	0	0	0	0	0	0	0	0	0	0	1	0	0	0	0	0	0	0	0
91	NP_001006385.1	CNDP2	NP_001006385.1	91	91	53078	NP_001006385.1	cytosolic non-specific dipeptidase	CNDP2	0	0	0	0	0	0	0	0	0	0	0	0	2	2	0	2	2	0	0	0	0	0	0	0	0	0	0	1	0	0	1	2	0	0	0	0	0	0	0	0
187	NP_001026004.1	RPS11	NP_001026004.1	187	187	18346	NP_001026004.1	40S ribosomal protein S11	RPS11	0	0	0	0	0	0	0	0	0	0	0	0	0	2	0	1	1	0	0	0	0	0	0	0	0	0	0	0	0	0	0	1	0	0	0	0	0	0	0	0
112	NP_001006560.1;XP_015152741.1	HP1BP3	NP_001006560.1;XP_015152741.1	112	112	61851	NP_001006560.1	heterochromatin protein 1-binding protein 3	HP1BP3	0	0	0	0	0	0	0	0	0	0	0	0	1	3	1	2	3	0	0	0	0	0	0	0	0	0	0	0	0	0	1	1	0	0	0	0	0	0	0	0
106	XP_015144176.1;XP_015144175.1;XP_015144174.1;XP_015144173.1;XP_015144172.1;NP_001006506.1	BUB3	NP_001006506.1;XP_015144172.1;XP_015144173.1;XP_015144174.1;XP_015144175.1;XP_015144176.1	106	106	37091	XP_015144176.1	mitotic checkpoint protein BUB3 isoform X2	BUB3	0	0	0	0	0	0	0	0	0	0	0	0	0	1	0	2	2	0	0	0	0	0	0	0	0	0	0	0	0	0	0	0	0	0	0	0	0	0	0	0
448	XP_024997649.1;XP_024997648.1;XP_015151147.1;XP_015151146.1;XP_015151145.1;NP_989655.1	PAFAH1B1	NP_989655.1;XP_015151145.1;XP_015151146.1;XP_015151147.1;XP_024997648.1;XP_024997649.1	448	448	46664	XP_024997649.1	lissencephaly-1 homolog isoform X1	PAFAH1B1	0	0	0	0	0	0	0	0	0	0	0	0	0	0	0	0	0	0	0	0	0	0	0	0	0	0	0	0	0	0	0	0	0	0	0	0	0	0	0	0
494	NP_990374.1	PADIL	NP_990374.1	494	494	74552	NP_990374.1	protein-arginine deiminase type-3	PADIL	0	0	0	0	0	0	0	0	0	0	0	0	0	3	2	4	4	0	0	0	0	0	0	0	0	0	0	0	0	0	0	0	0	0	0	0	0	0	0	0
360	NP_001264514.1	ECI1	NP_001264514.1	360	360	34294	NP_001264514.1	enoyl-CoA delta isomerase 1, mitochondrial	ECI1	0	0	0	0	0	0	0	0	0	0	0	0	0	0	1	1	1	0	0	0	0	0	0	0	0	0	0	0	0	0	0	0	0	0	0	0	0	0	0	0
273	NP_001072967.1	ARCN1	NP_001072967.1	273	273	57170	NP_001072967.1	coatomer subunit delta	ARCN1	0	0	0	0	0	0	0	0	0	0	1	0	2	3	3	2	3	0	0	0	0	0	0	0	0	0	0	1	1	1	1	0	1	0	0	0	0	0	0	0
258	NP_001033782.2;XP_015146511.1	PGM1	NP_001033782.2;XP_015146511.1	258	258	61548	NP_001033782.2	phosphoglucomutase-1	PGM1	0	0	0	0	0	0	0	0	0	0	0	0	3	3	1	2	3	0	0	0	0	0	0	0	0	0	0	0	0	1	2	1	1	0	0	1	1	1	1	1
65	NP_001006225.1	PSMC2	NP_001006225.1	65	65	48661	NP_001006225.1	26S proteasome regulatory subunit 7	PSMC2	0	0	0	0	0	0	0	0	0	0	0	0	1	4	2	2	2	0	0	0	0	0	0	0	0	0	0	0	0	0	0	0	0	0	0	0	0	0	0	0
185	XP_015130897.1;NP_001025994.2	SUGT1	NP_001025994.2;XP_015130897.1	185	185	37083	XP_015130897.1	protein SGT1 homolog isoform X1	SUGT1	0	0	0	0	0	0	0	0	0	0	0	0	0	1	0	0	0	0	0	0	0	0	0	0	0	0	0	0	0	0	0	0	0	0	0	0	0	0	0	0
155	NP_001012893.1	SCCPDH	NP_001012893.1	155	155	46854	NP_001012893.1	saccharopine dehydrogenase-like oxidoreductase	SCCPDH	0	0	0	1	0	0	0	0	1	0	0	0	2	2	0	3	3	0	0	0	0	0	0	0	5	1	1	0	5	4	2	1	2	0	0	0	0	0	0	0
328	XP_015131814.1;XP_015131816.1;XP_015131815.1;XP_015131812.1;XP_025005527.1;NP_001239327.1	ARFIP1	NP_001239327.1;XP_015131812.1;XP_015131814.1;XP_015131815.1;XP_015131816.1;XP_025005527.1	328	328	41695	XP_015131814.1	arfaptin-1 isoform X3	ARFIP1	0	0	0	0	0	0	0	0	0	0	0	0	0	1	2	2	2	0	0	0	0	0	0	0	0	0	0	0	0	0	0	0	0	0	0	0	0	0	0	0
137	NP_001012568.1	PSME3	NP_001012568.1	137	137	29481	NP_001012568.1	proteasome activator complex subunit 3	PSME3	0	0	0	0	0	0	0	0	0	0	0	0	0	1	0	1	1	0	0	0	0	0	0	0	0	0	0	0	0	0	0	0	0	0	0	0	0	0	0	0
417	NP_001305371.1	PFKL	NP_001305371.1	417	417	83966	NP_001305371.1	ATP-dependent 6-phosphofructokinase, liver type	PFKL	0	0	0	0	0	1	0	0	0	0	0	0	1	3	3	3	3	0	0	0	0	0	0	0	0	0	0	0	0	0	0	0	0	0	0	0	0	0	0	0
228	XP_015132779.1;NP_001026570.1	LMAN1	NP_001026570.1;XP_015132779.1	228	228	56518	XP_015132779.1	protein ERGIC-53 isoform X1	LMAN1	0	0	0	0	0	0	0	0	0	0	0	0	0	0	1	0	0	0	0	0	0	0	0	0	0	0	0	0	0	0	0	0	0	0	0	0	0	0	0	0
380	NP_001264999.1	ATG3	NP_001264999.1	380	380	35669	NP_001264999.1	ubiquitin-like-conjugating enzyme ATG3	ATG3	0	0	0	0	0	0	0	0	0	0	0	0	0	1	0	1	1	0	0	0	0	0	0	0	0	0	0	0	0	0	0	0	0	0	0	0	0	0	0	0
107	NP_001006511.1	ACADL	NP_001006511.1	107	107	47889	NP_001006511.1	long-chain specific acyl-CoA dehydrogenase, mitochondrial	ACADL	0	0	0	0	0	0	0	0	0	0	0	0	1	1	1	1	1	0	0	0	0	0	0	0	0	0	0	0	1	1	0	1	1	0	0	0	0	0	0	0
638	XP_015155208.1;XP_004948789.1;XP_015155210.1;XP_015155209.1;XP_423726.3;XP_004948788.1;XP_004948787.1	SAFB;SAFB2	XP_004948787.1;XP_004948788.1;XP_004948789.1;XP_015155208.1;XP_015155209.1;XP_015155210.1;XP_423726.3	638	638	94507	XP_015155208.1	scaffold attachment factor B2 isoform X4	SAFB2	0	0	0	0	0	0	0	0	0	0	0	0	0	1	1	0	1	0	0	0	0	0	0	0	0	0	0	0	0	0	0	0	0	0	0	0	0	0	0	0
669	XP_015134524.1	MPI	XP_015134524.1	669	669	45847	XP_015134524.1	mannose-6-phosphate isomerase	MPI	0	0	0	0	0	0	0	0	0	0	0	0	0	0	0	0	0	0	0	0	0	0	0	0	0	0	0	0	0	0	0	0	0	0	0	0	0	0	0	0
744	XP_015154576.1;XP_015154575.1;XP_015154574.1;XP_024999669.1;XP_417961.2	TMCC2	XP_015154574.1;XP_015154575.1;XP_015154576.1;XP_024999669.1;XP_417961.2	744	744	51666	XP_015154576.1	transmembrane and coiled-coil domains protein 2 isoform X5	TMCC2	0	0	0	0	0	0	0	0	0	0	0	0	0	0	1	1	1	0	0	0	0	0	0	0	0	0	0	0	0	0	0	0	0	0	0	0	0	0	0	0
597	XP_003642101.3	LMAN2	XP_003642101.3	597	597	37538	XP_003642101.3	vesicular integral-membrane protein VIP36	LMAN2	0	0	0	0	0	0	0	0	0	0	0	0	0	1	1	0	1	0	0	0	0	0	0	0	0	0	0	0	0	0	0	1	0	0	0	0	0	0	0	0
186	NP_001026002.1;XP_025006360.1	PSPC1	NP_001026002.1;XP_025006360.1	186	186	58470	NP_001026002.1	paraspeckle component 1	PSPC1	0	0	0	0	0	0	0	0	0	0	0	0	1	2	2	2	2	0	0	0	0	0	0	0	0	0	0	0	0	1	1	2	0	0	0	0	0	0	0	0
693	XP_015141129.1	EIF4E	XP_015141129.1	693	693	25044	XP_015141129.1	eukaryotic translation initiation factor 4E	EIF4E	0	0	0	0	0	0	0	0	0	0	0	0	0	1	0	1	1	0	0	0	0	0	0	0	0	0	0	0	0	0	0	0	0	0	0	0	0	0	0	0
509	NP_990453.1	PPP1CB	NP_990453.1	509	509	37186	NP_990453.1	serine/threonine-protein phosphatase PP1-beta catalytic subunit	PPP1CB	0	0	0	0	0	0	0	0	0	0	0	0	0	1	0	1	1	0	0	0	0	0	0	0	0	0	0	0	0	0	0	0	0	0	0	0	0	0	0	0
640	XP_004949084.1;XP_015132897.1;XP_414699.3	KATNAL2	XP_004949084.1;XP_015132897.1;XP_414699.3	640	640	58673	XP_004949084.1	katanin p60 ATPase-containing subunit A-like 2 isoform X3	KATNAL2	0	0	0	0	0	0	0	0	0	0	1	0	1	1	1	1	1	0	0	0	0	0	0	0	0	0	0	0	0	0	1	1	1	0	0	0	0	0	0	0
496	XP_024998252.1;XP_015152313.1;XP_015152312.1;XP_015152311.1;NP_990379.1	CDC42	NP_990379.1;XP_015152311.1;XP_015152312.1;XP_015152313.1;XP_024998252.1	496	496	21310	XP_024998252.1	cell division control protein 42 homolog isoform X2	CDC42	0	0	0	0	0	0	0	0	0	0	0	0	0	1	0	1	1	0	0	0	0	0	0	0	1	1	0	1	1	1	1	0	1	0	0	0	0	0	0	0
325	NP_001238997.1	SLC25A22	NP_001238997.1	325	325	34774	NP_001238997.1	mitochondrial glutamate carrier 1	SLC25A22	0	0	0	0	0	0	0	0	0	0	0	0	0	1	1	1	2	0	0	0	0	0	0	0	0	0	0	0	0	0	0	0	0	0	0	1	0	0	0	0
645	XP_025002343.1;XP_025002342.1;XP_416798.1;XP_025002341.1;XP_025002340.1;XP_015128020.1	APOO	XP_015128020.1;XP_025002340.1;XP_025002341.1;XP_025002342.1;XP_025002343.1;XP_416798.1	645	645	23914	XP_025002343.1	MICOS complex subunit MIC26 isoform X3	APOO	0	0	0	0	0	0	0	0	0	0	0	0	0	1	0	1	1	0	0	0	0	0	0	0	0	0	0	0	0	0	0	0	0	0	0	0	0	0	0	0
183	XP_025005241.1;XP_015154922.1;NP_001025966.1	CBR1	NP_001025966.1;XP_015154922.1;XP_025005241.1	183	183	30326	XP_025005241.1	carbonyl reductase	CBR1	0	0	0	0	0	0	0	0	0	0	0	0	1	1	0	1	0	0	0	0	0	0	0	0	0	0	0	0	0	0	0	0	0	0	0	0	0	0	0	0
526	NP_990617.1	LMNB1	NP_990617.1	526	526	66529	NP_990617.1	lamin-B1	LMNB1	0	0	0	0	0	0	0	0	0	0	0	0	0	4	1	2	3	0	0	0	0	0	0	0	0	0	0	0	0	0	0	2	0	0	0	0	0	0	0	0
43	XP_015137039.1;NP_001004398.1	AMPH	NP_001004398.1;XP_015137039.1	43	43	69127	XP_015137039.1	amphiphysin isoform X1	AMPH	0	0	0	0	0	0	0	0	0	0	0	0	0	1	0	1	1	0	0	0	0	0	0	0	0	0	0	0	0	0	0	0	0	0	0	0	0	0	0	0
233	NP_001026616.1	DCTN3	NP_001026616.1	233	233	21049	NP_001026616.1	dynactin subunit 3	DCTN3	0	0	0	0	0	0	0	0	0	0	0	0	0	0	0	1	1	0	0	0	0	0	0	0	0	0	0	0	0	0	0	0	0	0	0	0	0	0	0	0
104	NP_001006477.1;XP_025006491.1	EIF2S1	NP_001006477.1;XP_025006491.1	104	104	33059	NP_001006477.1	eukaryotic translation initiation factor 2 subunit 1	EIF2S1	0	0	0	0	0	0	0	0	0	0	0	0	0	1	1	0	0	0	0	0	0	0	0	0	0	0	0	0	0	0	0	0	0	0	0	0	0	0	0	0
244	NP_001026711.1	UBE2K	NP_001026711.1	244	244	22434	NP_001026711.1	ubiquitin-conjugating enzyme E2 K	UBE2K	0	0	0	0	0	0	0	0	0	0	0	0	0	1	1	1	1	0	0	0	0	0	0	0	0	0	0	0	0	0	1	0	0	0	0	0	0	0	0	0
174	NP_001025786.1	CLINT1	NP_001025786.1	174	174	71097	NP_001025786.1	clathrin interactor 1	CLINT1	0	0	0	0	0	0	0	0	0	0	0	0	0	2	2	3	3	0	0	0	0	0	0	0	0	0	0	0	0	0	0	1	0	0	0	0	0	0	0	0
808	XP_413746.5	DNAJA4	XP_413746.5	808	808	44802	XP_413746.5	dnaJ homolog subfamily A member 4 isoform X1	DNAJA4	0	0	0	0	0	0	0	0	0	0	0	0	1	1	1	1	1	0	0	0	0	0	0	0	0	0	0	0	0	0	0	0	0	0	0	0	0	0	0	0
272	XP_025010894.1;NP_001072963.1	ARPC1A	NP_001072963.1;XP_025010894.1	272	272	41689	XP_025010894.1	actin-related protein 2/3 complex subunit 1A isoform X2	ARPC1A	0	0	0	0	0	0	0	0	0	0	0	0	0	1	1	1	1	0	0	0	0	0	0	0	0	0	0	0	0	0	0	0	0	0	0	0	0	0	0	0
642	XP_025000691.1;XP_425028.2;XP_004949251.1;XP_025000692.1;XP_004949250.1;XP_024999176.1;NP_001026544.1	UBQLN1;UBQLN4	NP_001026544.1;XP_004949250.1;XP_004949251.1;XP_024999176.1;XP_025000691.1;XP_025000692.1;XP_425028.2	642	642	60071	XP_025000691.1	ubiquilin-1 isoform X3	UBQLN1	0	0	0	0	0	0	0	0	0	0	0	0	0	1	0	1	1	0	0	0	0	0	0	0	0	0	0	0	0	0	0	0	0	0	0	0	0	0	0	0
722	XP_015149155.1	MAT2B	XP_015149155.1	722	722	37448	XP_015149155.1	methionine adenosyltransferase 2 subunit beta	MAT2B	0	0	0	0	0	0	0	0	0	0	0	0	1	1	1	1	1	0	0	0	0	0	0	0	0	0	0	0	0	0	0	0	0	0	0	0	0	0	0	0
875	XP_428222.5	EFHD2	XP_428222.5	875	875	24563	XP_428222.5	EF-hand domain-containing protein D2	EFHD2	0	0	0	0	0	0	0	0	0	0	0	0	0	1	1	0	1	0	0	0	0	0	0	0	0	0	0	0	0	0	0	2	0	0	0	0	0	0	0	0
582;637	XP_001233972.1;XP_004948661.2;XP_025000006.1;XP_418162.6	LOC772080;KRTC42L;LOC100857659	XP_001233972.1;XP_418162.6;XP_025000006.1;XP_004948661.2	492;582;637	582;637	51163	XP_001233972.1_family	family {keratin, type I cytoskeletal 19}	LOC772080;KRTC42L;LOC100857659	0	0	0	0	0	0	0	0	0	0	0	0	0	1	0	0	0	0	0	0	0	0	1	1	1	0	0	0	0	0	0	0	0	0	0	0	0	0	0	0
210	XP_015131753.1;NP_001026313.1	HNRNPDL	NP_001026313.1;XP_015131753.1	210	210	33443	XP_015131753.1	heterogeneous nuclear ribonucleoprotein D-like isoform X1	HNRNPDL	0	0	0	0	0	0	0	0	0	0	0	0	0	2	1	1	1	0	0	0	0	0	0	0	0	0	0	0	0	0	0	0	0	0	0	0	0	0	0	0
392	NP_001280159.1;NP_001280137.1	RCN2	NP_001280137.1;NP_001280159.1	392	392	35710	NP_001280159.1	reticulocalbin-2 isoform 2 precursor	RCN2	0	0	0	0	0	0	0	0	0	0	0	0	0	1	1	2	1	0	0	0	0	0	0	0	0	0	0	0	0	0	1	0	0	0	0	0	0	0	0	0
86	NP_001006362.1	HIBADH	NP_001006362.1	86	86	35284	NP_001006362.1	3-hydroxyisobutyrate dehydrogenase, mitochondrial	HIBADH	0	0	0	0	0	0	0	0	0	0	0	0	0	0	1	1	1	0	0	0	0	0	0	0	0	0	0	0	0	0	0	0	0	0	0	0	0	0	0	0
208	NP_001026310.1;XP_015131732.1;XP_015131731.1;XP_015131730.1;XP_015131729.1;XP_015131728.1	USO1	NP_001026310.1;XP_015131728.1;XP_015131729.1;XP_015131730.1;XP_015131731.1;XP_015131732.1	208	208	106160	NP_001026310.1	general vesicular transport factor p115	USO1	0	0	0	0	0	0	0	0	0	0	0	0	2	3	3	4	4	0	0	0	0	0	0	0	0	0	0	0	1	2	0	2	1	0	0	0	0	0	0	0
832	XP_417628.2	AKR7A2	XP_417628.2	832	832	36624	XP_417628.2	aflatoxin B1 aldehyde reductase member 2	AKR7A2	0	0	0	0	0	0	0	0	0	0	0	0	1	1	1	2	2	0	0	0	0	0	0	0	0	0	1	0	0	0	0	0	0	0	0	0	0	0	0	0
418	NP_001305921.1	ILF3	NP_001305921.1	418	418	95017	NP_001305921.1	interleukin enhancer-binding factor 3	ILF3	0	0	0	0	0	0	0	0	0	0	0	0	0	2	1	3	3	0	0	0	0	0	0	0	0	0	0	0	0	0	0	0	0	0	0	0	0	0	0	0
614	XP_004938164.1;XP_024998561.1;XP_416477.3;XP_015148200.1	M6PR	XP_004938164.1;XP_015148200.1;XP_024998561.1;XP_416477.3	614	614	34578	XP_004938164.1	cation-dependent mannose-6-phosphate receptor isoform X4	M6PR	0	0	0	0	0	0	0	0	0	0	0	0	0	1	0	1	0	0	0	0	0	0	0	0	0	0	0	0	0	0	0	0	0	0	0	0	0	0	0	0
370	XP_015148613.1;NP_001264770.1	SEC13	NP_001264770.1;XP_015148613.1	370	370	35180	XP_015148613.1	protein SEC13 homolog isoform X1	SEC13	0	0	0	0	0	0	0	0	0	0	0	0	1	0	0	1	1	0	0	0	0	0	0	0	0	0	0	0	0	0	0	0	0	0	0	0	0	0	0	0
862	XP_422796.3	SLC7A14	XP_422796.3	862	862	83865	XP_422796.3	probable cationic amino acid transporter	SLC7A14	0	0	0	0	0	0	0	1	0	0	1	0	1	1	0	1	1	0	0	0	0	0	0	0	0	0	0	0	0	0	0	0	0	0	0	0	0	0	0	0
70	NP_001006247.2	STRAP	NP_001006247.2	70	70	38140	NP_001006247.2	serine-threonine kinase receptor-associated protein	STRAP	0	0	0	0	0	0	0	0	0	0	0	0	0	1	0	2	2	0	0	0	0	0	0	0	0	0	0	0	0	0	0	0	0	0	0	0	0	0	0	0
836	XP_417933.3	DLAT	XP_417933.3	836	836	66522	XP_417933.3	dihydrolipoyllysine-residue acetyltransferase component of pyruvate dehydrogenase complex, mitochondrial	DLAT	0	0	0	0	0	0	0	0	0	0	0	0	0	1	1	1	1	0	0	0	0	0	0	0	0	0	0	0	0	0	0	0	0	0	0	0	0	0	0	0
249	NP_001026754.1	NDUFV1	NP_001026754.1	249	249	50099	NP_001026754.1	NADH dehydrogenase	NDUFV1	0	0	0	0	0	0	0	0	0	0	0	0	0	1	0	1	2	0	0	0	0	0	0	0	0	0	0	0	0	0	0	0	0	0	0	0	0	0	0	0
742	XP_015154137.1;XP_015154136.1	SCAMP3	XP_015154136.1;XP_015154137.1	742	742	36910	XP_015154137.1	secretory carrier-associated membrane protein 3	SCAMP3	0	0	0	0	0	0	0	0	0	0	0	0	0	1	0	0	1	0	0	0	0	0	0	0	0	0	0	0	0	0	0	0	0	0	0	0	0	0	0	0
384	XP_015150237.1;NP_001265082.1	JPT2	NP_001265082.1;XP_015150237.1	384	384	20212	XP_015150237.1	jupiter microtubule associated homolog 2 isoform X1	JPT2	0	0	0	0	0	0	0	0	0	0	0	0	0	0	0	1	1	0	0	0	0	0	0	0	0	0	0	0	0	0	0	1	1	0	0	0	0	0	0	0
510	NP_990457.1;XP_015142745.1;NP_989458.1;XP_025006297.1;XP_015142744.1;XP_025006296.1;XP_015142743.1;NP_990654.1	ACTN1;ACTN2;ACTN4	NP_990457.1	510	510	104210	NP_990457.1	alpha-actinin-4	ACTN4	0	0	0	0	0	0	0	0	1	0	1	0	2	6	4	7	8	0	0	0	0	0	0	0	0	2	0	0	4	0	3	3	2	0	0	0	0	0	0	0
700	XP_025006552.1;XP_025006553.1;XP_015142946.1;XP_015142944.1	VRK1	XP_015142944.1;XP_015142946.1;XP_025006552.1;XP_025006553.1	700	700	60147	XP_025006552.1	serine/threonine-protein kinase VRK1 isoform X2	VRK1	0	0	0	0	0	0	0	0	0	0	0	0	1	1	1	1	1	0	0	0	0	0	0	0	0	0	0	0	1	0	0	0	0	0	0	0	0	0	0	0
140	XP_015150877.1;NP_001012588.1	LRRC59	NP_001012588.1;XP_015150877.1	140	140	34900	XP_015150877.1	leucine-rich repeat-containing protein 59 isoform X1	LRRC59	0	0	0	0	0	0	0	0	0	0	0	0	0	1	1	1	1	0	0	0	0	0	0	0	0	0	0	0	0	0	0	1	0	0	0	0	0	1	0	0
501	NP_990404.1	TSN	NP_990404.1	501	501	25960	NP_990404.1	translin	TSN	0	0	0	0	0	0	0	0	0	0	0	0	0	2	1	1	1	0	0	0	0	0	0	1	1	2	1	1	0	0	1	0	1	0	0	0	0	0	0	0
814	XP_414655.2	HSPA4	XP_414655.2	814	814	94239	XP_414655.2	heat shock 70 kDa protein 4	HSPA4	0	0	0	0	0	0	0	0	0	0	0	0	0	3	4	4	4	0	0	0	0	0	0	0	0	0	0	0	0	0	0	2	0	0	0	0	0	0	0	0
130	NP_001007957.1	TMED5	NP_001007957.1	130	130	25674	NP_001007957.1	transmembrane emp24 domain-containing protein 5 precursor	TMED5	0	0	0	0	0	0	0	0	0	0	0	0	0	0	0	0	0	0	0	0	0	0	0	0	0	0	0	0	0	0	0	0	0	0	0	0	0	0	0	0
493	NP_990351.1	PSMA1	NP_990351.1	493	493	28925	NP_990351.1	proteasome subunit alpha type-1	PSMA1	0	0	0	0	0	0	0	0	0	0	0	0	0	1	1	1	1	0	0	0	0	0	0	0	0	0	0	0	0	0	0	0	0	0	0	0	0	0	0	0
302;804	NP_001161474.1;XP_004948504.1;XP_015132216.1;XP_015132268.1;XP_015132387.1;XP_015132441.1;XP_015132485.1;XP_015132542.1;XP_015132613.1;XP_015154447.1;XP_015154448.1;XP_015154449.1;XP_015154450.1;XP_024999487.1;XP_025006957.1;XP_025010530.1;XP_418055.4	ATP2B2;ATP2B1;ATP2B4	XP_004948504.1;XP_015154447.1;XP_015154448.1;XP_015154449.1;XP_015154450.1;XP_024999487.1;XP_025010530.1;XP_418055.4;XP_015132542.1;XP_015132485.1;NP_001161474.1;XP_015132441.1;XP_025006957.1;XP_015132387.1;XP_015132268.1;XP_015132216.1;XP_015132613.1	302;804	302;804	141440	XP_025010530.1_family	family {plasma membrane calcium-transporting ATPase 2}	ATP2B2;ATP2B1;ATP2B4	0	0	0	0	0	0	0	0	0	0	0	0	0	1	1	2	2	0	0	0	0	0	0	0	0	0	0	0	0	0	0	0	0	0	0	0	0	0	0	0
724	XP_015149939.1;XP_414851.3	SLC9A3R2	XP_015149939.1;XP_414851.3	724	724	32040	XP_015149939.1	Na(+)/H(+) exchange regulatory cofactor NHE-RF2 isoform X2	SLC9A3R2	0	0	0	0	0	0	0	0	0	0	0	0	0	1	1	1	1	0	0	0	0	0	0	0	0	0	0	0	0	0	0	0	0	0	0	0	0	0	0	0
872	XP_426283.3	PPID	XP_426283.3	872	872	40478	XP_426283.3	peptidyl-prolyl cis-trans isomerase D	PPID	0	0	0	0	0	0	0	0	0	0	0	0	1	3	1	1	1	0	0	0	0	0	0	0	1	0	0	0	0	0	1	0	0	0	0	0	0	0	0	0
584	XP_015141729.1;XP_015141728.1;XP_015141725.1;XP_015141724.1;XP_015141723.1;XP_015141722.1;XP_001234167.2;XP_015141721.1;XP_015141726.1	NELL1	XP_001234167.2;XP_015141721.1;XP_015141722.1;XP_015141723.1;XP_015141724.1;XP_015141725.1;XP_015141726.1;XP_015141728.1;XP_015141729.1	584	584	81011	XP_015141729.1	protein kinase C-binding protein NELL1 isoform X9	NELL1	0	0	0	0	0	0	0	0	0	0	0	0	0	2	1	3	3	0	0	0	0	0	0	0	0	1	0	0	0	0	0	0	0	0	0	0	0	0	0	0
607	XP_004934529.3;XP_004934528.3;XP_004934527.3;XP_004934526.3;XP_004934525.3;XP_015151502.2;XP_415772.4	AP1B1;AP2B1	XP_004934525.3;XP_004934526.3;XP_004934527.3;XP_004934528.3;XP_004934529.3;XP_015151502.2;XP_415772.4	607	607	103160	XP_004934529.3	AP-1 complex subunit beta-1 isoform X5	AP1B1	0	0	0	0	0	0	0	0	0	0	0	0	0	2	1	3	3	0	0	0	0	0	0	0	0	0	0	0	0	0	0	0	0	0	0	0	0	0	0	0
253	NP_001026770.1	IDH2	NP_001026770.1	253;628	253	50469	NP_001026770.1	isocitrate dehydrogenase	IDH2	0	0	0	0	0	0	0	0	0	0	0	0	0	1	1	1	1	0	0	0	0	0	0	0	1	1	0	0	1	1	1	1	1	0	0	0	0	0	0	0
484	NP_990289.1	PSMC1	NP_990289.1	484	484	49203	NP_990289.1	26S proteasome regulatory subunit 4	PSMC1	0	0	0	0	0	0	0	0	0	0	0	0	0	1	1	1	1	0	0	0	0	0	0	0	0	0	0	0	0	0	0	0	0	0	0	0	0	0	0	0
861	XP_422716.3	MB21D2	XP_422716.3	861	861	55729	XP_422716.3	protein MB21D2	MB21D2	0	0	0	0	0	0	0	0	0	0	0	0	0	0	0	1	1	0	0	0	0	0	0	0	0	0	0	0	0	0	0	1	1	0	0	0	0	0	0	0
683	XP_015139309.1;XP_419464.3	PRKCE	XP_015139309.1;XP_419464.3	683	683	79343	XP_015139309.1	protein kinase C epsilon type isoform X2	PRKCE	0	0	0	0	0	0	0	0	0	0	1	0	0	1	0	0	1	0	0	0	0	0	0	0	0	0	0	0	0	0	0	0	0	0	0	0	0	0	0	0
745	XP_015154772.1	PSMD11	XP_015154772.1	745	745	47406	XP_015154772.1	26S proteasome non-ATPase regulatory subunit 11	PSMD11	0	0	0	0	0	0	0	0	1	0	0	0	1	1	1	2	2	0	0	0	0	0	0	0	0	0	0	0	1	1	0	1	1	0	0	0	0	0	0	0
350	XP_015140825.1;NP_001264306.1	MPST	NP_001264306.1;XP_015140825.1	350	350	33222	XP_015140825.1	3-mercaptopyruvate sulfurtransferase isoform X1	MPST	0	0	0	0	0	0	0	0	0	0	0	0	0	0	1	1	1	0	0	0	0	0	0	0	0	0	0	0	0	0	0	0	0	0	0	0	0	0	0	0
335	NP_001258086.1	FARSA	NP_001258086.1	335	335	56005	NP_001258086.1	phenylalanine--tRNA ligase alpha subunit	FARSA	0	0	0	0	0	0	0	0	0	0	0	0	0	1	0	1	1	0	0	0	0	0	0	0	0	0	0	0	0	0	1	0	0	0	0	0	0	0	0	0
391	NP_001278998.1	PSMC5	NP_001278998.1	391	391	46172	NP_001278998.1	26S proteasome regulatory subunit 8	PSMC5	0	0	0	0	0	0	0	0	0	0	0	0	0	1	0	1	1	0	0	0	0	0	0	0	0	0	0	0	0	0	1	1	0	0	0	0	0	0	0	0
212	NP_001026323.1	ADH5	NP_001026323.1	212	212	39591	NP_001026323.1	alcohol dehydrogenase class-3	ADH5	0	0	0	0	0	0	0	0	0	0	0	0	0	1	1	1	1	0	0	0	0	0	0	0	0	1	0	0	1	1	1	1	1	0	0	0	0	0	0	0
772	XP_024998718.1;XP_424381.4	PROSC	XP_024998718.1;XP_424381.4	772	772	28955	XP_024998718.1	pyridoxal phosphate homeostasis protein isoform X2	PROSC	0	0	0	0	0	0	0	0	0	0	0	0	0	1	0	0	0	0	0	0	0	0	0	0	0	0	0	0	0	0	0	0	0	0	0	0	0	0	0	0
801	XP_025009699.1;XP_025009696.1;XP_025009695.1;XP_025009694.1;XP_025009700.1;XP_025009698.1;XP_025009697.1	AP3B2	XP_025009694.1;XP_025009695.1;XP_025009696.1;XP_025009699.1;XP_025009700.1	801	801	115600	XP_025009699.1	AP-3 complex subunit beta-2 isoform X6	AP3B2	0	0	0	0	0	0	0	0	0	0	0	0	0	2	2	2	1	0	0	0	0	0	0	0	0	0	0	0	0	0	0	0	0	0	0	0	0	0	0	0
262	NP_001034400.1	COPS5	NP_001034400.1	262	262	37865	NP_001034400.1	COP9 signalosome complex subunit 5	COPS5	0	0	0	0	0	0	0	0	0	0	0	0	0	1	0	1	1	0	0	0	0	0	0	0	0	0	0	0	0	0	0	0	0	0	0	0	0	0	0	0
641	XP_015135812.1;XP_004949210.1;XP_424829.2;XP_015135811.1;XP_004949208.2	APBA1	XP_004949208.2;XP_004949210.1;XP_015135811.1;XP_015135812.1;XP_424829.2	641	641	88299	XP_015135812.1	amyloid-beta A4 precursor protein-binding family A member 1 isoform X3	APBA1	0	0	0	0	0	0	0	0	0	0	0	0	0	1	0	1	1	0	0	0	0	0	0	0	0	0	0	0	0	0	0	0	0	0	0	0	0	0	0	0
690	XP_015140472.2;XP_015140471.2	MAPRE3	XP_015140471.2;XP_015140472.2	690	690	30238	XP_015140472.2	microtubule-associated protein RP/EB family member 3 isoform X3	MAPRE3	0	0	0	0	0	0	0	0	0	0	0	0	0	1	1	0	1	0	0	0	0	0	0	0	0	0	0	0	0	0	0	0	0	0	0	0	0	0	0	0
820	XP_415570.4	DPP7	XP_415570.4	820	820	59632	XP_415570.4	dipeptidyl peptidase 2	DPP7	0	0	0	0	0	0	0	0	0	0	0	0	0	1	1	0	1	0	0	0	0	0	0	0	0	0	0	0	0	0	0	0	0	0	0	0	0	0	0	0
716	XP_015147250.1;XP_015147249.1	OTOL1	XP_015147249.1;XP_015147250.1	716	716	47818	XP_015147250.1	otolin-1 isoform X2	OTOL1	0	0	0	0	0	0	0	0	1	0	1	0	1	1	1	1	1	0	0	0	0	0	0	0	0	0	0	0	0	0	1	1	0	0	0	0	0	0	0	0
835	XP_417833.3	GALE	XP_417833.3	835	835	38311	XP_417833.3	UDP-glucose 4-epimerase	GALE	0	0	0	0	0	0	0	0	0	0	0	0	0	0	0	1	1	0	0	0	0	0	0	0	0	0	0	0	0	0	0	0	0	0	0	0	0	0	0	0
115	NP_001006568.1;XP_015152419.1	DDX19B	NP_001006568.1;XP_015152419.1	115	115	53901	NP_001006568.1	ATP-dependent RNA helicase DDX19B	DDX19B	0	0	0	0	0	0	0	0	0	0	0	0	0	1	1	1	1	0	0	0	0	0	0	0	0	0	0	0	0	0	0	0	0	0	0	0	0	0	0	0
444	NP_989632.1	UFD1L	NP_989632.1	444	444	34562	NP_989632.1	ubiquitin recognition factor in ER-associated degradation protein 1	UFD1L	0	0	0	0	0	0	0	0	0	0	0	0	0	1	1	1	0	0	0	0	0	0	0	0	0	0	0	0	0	0	0	0	0	0	0	0	0	0	0	0
136	NP_001012562.1;XP_015158045.1	PDHA1	NP_001012562.1;XP_015158045.1	136	136	44442	NP_001012562.1	pyruvate dehydrogenase E1 component subunit alpha, somatic form, mitochondrial precursor	PDHA1	0	0	0	0	0	0	0	0	0	0	0	0	0	1	0	1	1	0	0	0	0	0	0	0	0	0	0	0	0	0	0	0	0	0	0	0	0	0	0	0
242	XP_025005514.1;XP_015133799.1;XP_015133798.1;NP_001026703.1;XP_015133797.1;XP_015133796.1	NONO	NP_001026703.1;XP_015133796.1;XP_015133797.1;XP_015133798.1;XP_015133799.1;XP_025005514.1	242	242	53048	XP_025005514.1	non-POU domain-containing octamer-binding protein isoform X4	NONO	0	0	0	0	0	0	0	0	0	0	0	0	0	2	1	1	1	0	0	0	0	0	0	0	0	0	0	0	0	0	0	0	0	0	0	0	0	0	0	0
546	XP_015150613.1;XP_015150612.1;XP_015150611.1;XP_015150610.1;NP_990805.1	MYH10	NP_990805.1;XP_015150610.1;XP_015150611.1;XP_015150612.1;XP_015150613.1	546	546	229040	XP_015150613.1	myosin-10 isoform X4	MYH10	0	0	0	0	0	0	0	0	0	0	0	0	0	5	1	4	4	0	0	0	0	0	0	0	0	0	0	0	0	0	1	0	1	0	0	0	0	0	0	0
538	XP_025009090.1;XP_025009089.1;XP_015132331.1;NP_990678.1;XP_025009088.1;XP_015132330.1;XP_015132329.1;XP_015132328.1;XP_015132327.1;XP_015132326.1;XP_015132325.1;XP_015132324.1	PLS1	NP_990678.1;XP_015132324.1;XP_015132325.1;XP_015132326.1;XP_015132327.1;XP_015132328.1;XP_015132329.1;XP_015132330.1;XP_015132331.1;XP_025009088.1;XP_025009089.1;XP_025009090.1	538	538	70938	XP_025009090.1	plastin-1 isoform X2	PLS1	0	0	0	0	0	0	0	0	0	0	0	0	0	2	2	3	3	0	0	0	0	0	0	0	0	0	0	0	0	0	0	0	0	0	0	0	0	0	0	0
156	XP_015142873.1;NP_001012919.1	DLST	NP_001012919.1;XP_015142873.1	156	156	49577	XP_015142873.1	dihydrolipoyllysine-residue succinyltransferase component of 2-oxoglutarate dehydrogenase complex, mitochondrial isoform X1	DLST	0	0	0	0	0	0	0	0	0	0	0	0	0	1	0	2	1	0	0	0	0	0	0	0	0	0	0	0	0	0	0	0	0	0	0	0	0	0	0	0
131	XP_015131041.2;XP_015131032.2;NP_001008440.1;XP_025006122.1	LCP1	NP_001008440.1;XP_015131032.2;XP_015131041.2;XP_025006122.1	131	131	69748	XP_015131041.2	plastin-2 isoform X2	LCP1	0	0	0	0	0	0	0	0	0	0	0	0	0	0	0	0	0	0	0	0	0	0	0	0	0	0	0	0	0	0	0	0	0	0	0	0	0	0	0	0
200	XP_025002998.1;NP_001026164.1;XP_015137020.1;XP_015137019.1;XP_015137018.1	PDCD6IP	NP_001026164.1;XP_015137018.1;XP_015137019.1;XP_015137020.1;XP_025002998.1	200	200	97215	XP_025002998.1	programmed cell death 6-interacting protein isoform X4	PDCD6IP	0	0	0	0	0	0	0	0	1	0	0	0	0	3	2	3	2	0	0	0	0	0	0	0	0	0	0	0	0	0	0	0	0	0	0	0	0	0	0	0
118	NP_001006588.1;XP_015153514.2	HYOU1	NP_001006588.1;XP_015153514.2	118	118	112320	NP_001006588.1	hypoxia up-regulated protein 1 precursor	HYOU1	0	0	0	0	0	1	0	0	0	0	0	0	1	3	3	3	3	0	0	0	0	0	0	0	0	0	0	0	0	0	0	1	0	0	0	0	0	0	0	0
159	NP_001012937.1;XP_025007967.1;XP_025007966.1	DNPEP	NP_001012937.1;XP_025007966.1;XP_025007967.1	159	159	51860	NP_001012937.1	aspartyl aminopeptidase	DNPEP	0	0	0	0	0	0	0	0	0	0	0	0	0	0	1	1	1	0	0	0	0	0	0	0	0	0	0	0	0	0	0	0	0	0	0	0	0	0	0	0
229	NP_001026571.1	NARS	NP_001026571.1	229	229	64099	NP_001026571.1	asparagine--tRNA ligase, cytoplasmic	NARS	0	0	0	0	0	0	0	0	0	0	1	0	0	0	1	1	1	0	0	0	0	0	0	0	0	0	0	0	0	0	0	1	0	0	0	0	0	0	0	0
601	XP_003642632.3	CAP1	XP_003642632.3	601	601	57591	XP_003642632.3	adenylyl cyclase-associated protein 1	CAP1	0	0	0	0	0	0	0	0	0	0	0	0	1	2	0	2	2	0	0	0	0	0	0	0	0	0	0	0	0	1	1	1	1	0	0	0	0	0	0	0
540	XP_015142796.1;XP_015142797.1;XP_015142795.1;XP_015142794.1;XP_015142793.1;NP_990707.1;XP_015142792.1;XP_015142791.1	KTN1	NP_990707.1;XP_015142791.1;XP_015142792.1;XP_015142793.1;XP_015142794.1;XP_015142795.1;XP_015142796.1;XP_015142797.1	540	540	149630	XP_015142796.1	kinectin isoform X5	KTN1	0	0	0	0	0	0	0	0	0	0	0	0	0	0	0	0	0	0	0	0	0	0	0	0	0	0	0	0	0	0	0	0	0	0	0	0	0	0	0	0
54	NP_001006138.1	RUVBL1	NP_001006138.1	54	54	50195	NP_001006138.1	ruvB-like 1	RUVBL1	0	0	0	0	0	0	0	0	0	0	0	0	0	1	0	1	1	0	0	0	0	0	0	0	0	0	0	0	0	0	0	0	0	0	0	0	0	0	0	0
644	XP_015127987.1	ECH1	XP_015127987.1	644	644	33587	XP_015127987.1	delta(3,5)-Delta(2,4)-dienoyl-CoA isomerase, mitochondrial	ECH1	0	0	0	0	0	0	0	0	0	0	0	0	0	1	1	1	1	0	0	0	0	0	0	0	0	0	0	0	1	0	1	1	0	0	0	0	0	0	0	0
150	XP_015147414.1;XP_015147413.1;XP_015147412.1;XP_015147411.1;XP_015147409.1;XP_015147408.1;XP_015147407.1;XP_015147406.1;XP_015147405.1;XP_015147404.1;XP_015147403.1;NP_001012786.1	MYEF2	NP_001012786.1;XP_015147403.1;XP_015147404.1;XP_015147405.1;XP_015147406.1;XP_015147407.1;XP_015147408.1;XP_015147409.1;XP_015147411.1;XP_015147412.1;XP_015147413.1;XP_015147414.1	150	150	56288	XP_015147414.1	myelin expression factor 2 isoform X11	MYEF2	0	0	0	0	0	0	0	0	0	0	0	0	0	1	1	1	1	0	0	0	0	0	0	0	0	0	0	0	0	0	0	0	0	0	0	0	0	0	0	0
616	XP_025002708.1;XP_015136368.2;XP_417277.6;XP_015136367.2;XP_004938998.3;XP_015136366.2	MYO7A	XP_004938998.3;XP_015136366.2;XP_015136367.2;XP_015136368.2;XP_025002708.1;XP_417277.6	616	616	252250	XP_025002708.1	unconventional myosin-VIIa isoform X6	MYO7A	0	0	0	0	0	0	0	1	0	0	0	0	2	5	5	5	6	0	0	0	0	0	0	0	0	0	0	0	0	0	0	0	0	0	0	0	0	0	0	0
576	XP_015134700.1;XP_004944176.1;XP_001232348.2	SF3B3	XP_001232348.2;XP_004944176.1;XP_015134700.1	576	576	135490	XP_015134700.1	splicing factor 3B subunit 3	SF3B3	0	0	0	0	0	0	0	0	1	0	0	0	1	2	2	2	1	0	0	0	0	0	0	0	0	0	0	0	0	0	0	0	0	0	0	0	0	0	0	0
213	NP_001026330.1	DHX15	NP_001026330.1	213	213	87713	NP_001026330.1	pre-mRNA-splicing factor ATP-dependent RNA helicase DHX15	DHX15	0	0	0	0	0	0	0	0	0	0	0	0	1	2	2	2	2	0	0	0	0	0	0	0	0	0	0	0	0	0	0	0	0	0	0	0	0	0	0	0
743	XP_419245.5;XP_015154357.1	RNPEP	XP_015154357.1;XP_419245.5	743	743	70549	XP_419245.5	aminopeptidase B isoform X1	RNPEP	0	0	0	0	0	0	0	0	0	0	0	0	0	0	0	0	0	0	0	0	0	0	0	0	0	0	0	0	0	0	0	0	0	0	0	0	0	0	0	0
551	NP_990827.1	GLG1	NP_990827.1	551	551	129710	NP_990827.1	Golgi apparatus protein 1 precursor	GLG1	0	0	0	0	0	0	0	0	0	0	0	0	0	2	3	2	3	0	0	0	0	0	0	0	0	0	0	0	0	0	0	1	0	0	0	0	0	0	0	0
762	XP_416752.3;XP_015156369.1;XP_015156364.1	CBS	XP_015156364.1;XP_015156369.1;XP_416752.3	762	762	62751	XP_416752.3	cystathionine beta-synthase isoform X3	CBS	0	0	0	0	0	0	0	0	0	0	0	0	0	0	0	0	0	0	0	0	0	0	0	0	0	0	0	0	0	0	0	0	0	0	0	0	0	0	0	0
705	XP_421751.2;XP_015144466.1	XPNPEP1	XP_015144466.1;XP_421751.2	705	705	70014	XP_421751.2	xaa-Pro aminopeptidase 1	XPNPEP1	0	0	0	0	0	0	0	0	0	0	0	0	0	2	2	2	2	0	0	0	0	0	0	0	0	0	0	1	0	0	0	0	0	0	0	0	0	0	0	0
371	NP_001264782.2	GPX1	NP_001264782.2	371	371	21930	NP_001264782.2	glutathione peroxidase 1	GPX1	0	0	0	0	0	0	0	0	0	0	0	0	1	1	0	1	1	0	0	0	0	0	0	0	1	1	1	0	0	1	1	1	1	0	0	0	0	0	0	0
651	XP_015129736.1	BANF1	XP_015129736.1	651	651	10057	XP_015129736.1	barrier-to-autointegration factor	BANF1	0	0	0	0	0	0	0	0	1	0	0	0	1	1	1	1	1	0	0	0	0	0	0	0	0	1	0	1	1	1	0	0	1	0	0	0	0	0	0	0
710	XP_015145443.1;XP_015145442.1	OSBPL11	XP_015145442.1;XP_015145443.1	710	710	80725	XP_015145443.1	oxysterol-binding protein-related protein 11 isoform X2	OSBPL11	0	0	0	0	0	0	0	0	0	0	0	0	1	2	2	2	2	0	0	0	0	0	0	0	0	0	0	0	0	0	0	0	0	0	0	0	0	0	0	0
219	NP_001026464.1;XP_015146532.1;XP_015146531.1;XP_015146530.1	SERBP1	NP_001026464.1;XP_015146530.1;XP_015146531.1;XP_015146532.1	219	219	45534	NP_001026464.1	plasminogen activator inhibitor 1 RNA-binding protein	SERBP1	0	0	0	0	0	0	0	0	0	0	0	0	0	1	1	1	1	0	0	0	0	0	0	0	0	1	1	0	0	1	1	1	1	0	0	0	0	0	0	0
673	XP_025011796.1;XP_025011795.1;XP_015134815.1;XP_015134814.1;XP_015134816.1;XP_025011794.1;XP_015134813.1;NP_990265.1	GSN	NP_990265.1;XP_015134813.1;XP_015134814.1;XP_015134815.1;XP_015134816.1;XP_025011794.1;XP_025011795.1;XP_025011796.1	673	673	80979	XP_025011796.1	gelsolin isoform X3	GSN	0	0	0	0	0	0	0	0	0	0	0	0	0	1	0	0	3	0	0	1	0	0	0	0	0	0	0	0	0	1	2	3	2	0	0	0	0	0	0	0
83	NP_001006349.1	EIF3E	NP_001006349.1	83	83	52135	NP_001006349.1	eukaryotic translation initiation factor 3 subunit E	EIF3E	0	0	0	0	0	0	0	0	0	0	0	0	0	1	1	0	1	0	0	0	0	0	0	0	0	0	0	0	0	0	0	0	0	0	0	0	0	0	0	0
359	XP_015134631.1;NP_001264479.1	GNAO1	NP_001264479.1;XP_015134631.1	359	359	40173	XP_015134631.1	guanine nucleotide-binding protein G(o) subunit alpha isoform X1	GNAO1	0	0	0	0	0	0	0	0	0	0	0	0	0	0	0	0	1	0	0	0	0	0	0	0	0	0	0	0	0	0	0	0	0	0	0	0	0	0	0	0
438	NP_989547.1	DDB1	NP_989547.1	438	438	126950	NP_989547.1	DNA damage-binding protein 1	DDB1	0	0	0	0	0	0	0	0	0	0	0	0	0	0	0	0	0	0	0	0	0	0	0	0	0	0	0	0	0	0	0	0	0	0	0	0	0	0	0	0
639	XP_025000110.1;XP_004948822.1	AP3D1	XP_004948822.1;XP_025000110.1	639	639	121250	XP_025000110.1	AP-3 complex subunit delta-1 isoform X2	AP3D1	0	0	0	0	0	0	0	0	0	0	0	0	0	1	1	1	1	0	0	0	0	0	0	0	0	0	0	0	0	0	0	0	0	0	0	0	0	1	0	0
284	NP_001264968.1;NP_001074344.2	SDHB	NP_001074344.2;NP_001264968.1	284	284	31678	NP_001264968.1	succinate dehydrogenase	SDHB	0	0	0	0	0	0	0	0	0	0	0	0	0	0	0	1	1	0	0	0	0	0	0	0	0	0	0	0	0	0	0	0	0	0	0	0	0	0	0	0
59	XP_025011201.1;XP_025011200.1;XP_015130725.1;XP_015130724.1;NP_001006182.1;XP_422654.1	2-Sep;SEPT2L	NP_001006182.1;XP_015130724.1;XP_015130725.1;XP_025011200.1;XP_025011201.1;XP_422654.1	59	59	35923	XP_025011201.1	septin-2 isoform X2	SEPT2L	0	0	0	0	0	0	0	0	0	0	0	0	0	1	0	1	2	0	0	0	0	0	0	0	0	0	0	0	1	1	1	1	1	0	0	0	0	0	0	0
731	XP_024998484.1;XP_015152452.1;XP_015152451.1;XP_015152450.1;XP_015152449.1	ESPN	XP_015152449.1;XP_015152450.1;XP_015152451.1;XP_015152452.1;XP_024998484.1	731	731	88291	XP_024998484.1	espin isoform X5	ESPN	0	0	0	0	0	0	0	0	0	0	0	0	0	0	0	1	0	0	0	0	0	0	0	0	0	0	0	0	0	0	0	0	0	0	0	0	0	0	0	0
127	XP_417994.1;XP_015137180.1;NP_001007853.1	RAP1A;RAP1B	NP_001007853.1;XP_015137180.1;XP_417994.1	127	127	21001	XP_417994.1	ras-related protein Rap-1A	RAP1A	0	0	0	0	0	0	0	0	0	0	0	0	0	0	0	1	1	0	0	0	0	0	0	0	0	1	0	0	1	1	1	0	1	0	0	0	0	0	0	0
848	XP_420493.3	PAPSS1	XP_420493.3	848	848	70805	XP_420493.3	bifunctional 3\'-phosphoadenosine 5\'-phosphosulfate synthase 1	PAPSS1	0	0	0	0	0	0	0	0	0	0	0	0	0	2	0	2	1	0	0	0	0	0	0	0	0	0	0	0	0	0	0	1	0	0	0	0	0	0	0	0
352	NP_001264327.1	SDHA	NP_001264327.1	352	352	72963	NP_001264327.1	succinate dehydrogenase	SDHA	0	0	0	0	0	0	0	0	0	0	0	0	1	1	1	2	2	0	0	0	0	0	0	0	0	0	0	0	0	0	0	0	0	0	0	0	0	0	0	0
433	XP_015130617.1;NP_989481.1	MAPK1	NP_989481.1;XP_015130617.1	433	433	41942	XP_015130617.1	mitogen-activated protein kinase 1 isoform X1	MAPK1	0	0	0	0	0	0	0	0	0	0	0	0	0	1	0	0	0	0	0	0	0	0	0	0	0	0	0	0	0	0	0	0	0	0	0	0	0	0	0	0
72	NP_001006260.1	EIF2S3	NP_001006260.1	72	72	51076	NP_001006260.1	eukaryotic translation initiation factor 2 subunit 3	EIF2S3	0	0	0	0	0	0	0	0	0	0	0	0	0	2	0	0	1	0	0	0	0	0	0	0	0	0	0	0	0	0	0	0	0	0	0	0	0	0	0	0
807	XP_025010892.1;XP_025010891.1;XP_025010890.1;XP_025010889.1	RHOT2	XP_025010889.1;XP_025010890.1;XP_025010891.1;XP_025010892.1	807	807	67982	XP_025010892.1	mitochondrial Rho GTPase 2 isoform X4	RHOT2	0	0	0	0	0	0	0	0	0	0	0	0	0	1	1	1	0	1	1	0	0	0	1	1	1	0	0	0	0	0	0	0	0	0	0	0	0	0	0	0
326	NP_001239033.1	ALDH4A1	NP_001239033.1	326	326	60626	NP_001239033.1	delta-1-pyrroline-5-carboxylate dehydrogenase, mitochondrial	ALDH4A1	0	0	0	0	0	0	0	0	0	0	0	0	0	0	1	0	0	0	0	0	0	0	0	0	0	0	0	0	0	0	0	0	0	0	0	0	0	0	0	0
386	XP_024998956.1;XP_015153490.1;NP_001268976.1	DDX6	NP_001268976.1;XP_015153490.1;XP_024998956.1	386	386	54417	XP_024998956.1	probable ATP-dependent RNA helicase DDX6 isoform X1	DDX6	0	0	0	0	0	0	0	0	0	0	0	0	0	0	0	0	0	0	0	0	0	0	0	0	0	0	0	0	0	0	0	0	0	0	0	0	0	0	0	0
203	NP_001026205.1;NP_989723.1	PYGB;PYGL	NP_001026205.1;NP_989723.1	203	203	96729	NP_001026205.1	glycogen phosphorylase, brain form	PYGB	0	1	0	0	1	0	0	0	0	0	0	0	1	2	1	1	2	1	1	1	1	1	0	0	0	0	0	0	0	0	0	1	0	0	0	0	0	0	0	0
625	XP_004941836.1	ALDH6A1	XP_004941836.1	625	625	58291	XP_004941836.1	methylmalonate-semialdehyde dehydrogenase	ALDH6A1	0	0	0	0	0	0	0	0	0	0	0	0	0	1	1	1	1	0	0	0	0	0	0	0	0	0	0	0	0	0	0	0	0	0	0	0	0	0	0	0
591	XP_416513.2;XP_003640490.1	USP5	XP_003640490.1;XP_416513.2	591	591	93227	XP_416513.2	ubiquitin carboxyl-terminal hydrolase 5 isoform X2	USP5	0	0	0	0	0	0	0	0	0	0	0	0	0	1	1	3	2	0	0	0	0	0	0	0	0	0	0	0	0	0	1	0	0	0	0	0	0	0	0	0
240	XP_024998779.1;XP_024998778.1;XP_015153180.1;XP_024998777.1;XP_024998776.1;XP_024998775.1;XP_024998774.1;XP_024998773.1;XP_015153179.1;NP_001026665.1;XP_015153178.1;XP_015153177.1;XP_015153176.1;XP_015153175.1;XP_015153174.1;XP_015153173.1	SRRM1	NP_001026665.1;XP_015153173.1;XP_015153174.1;XP_015153175.1;XP_015153176.1;XP_015153177.1;XP_015153178.1;XP_015153179.1;XP_015153180.1;XP_024998773.1;XP_024998774.1;XP_024998775.1;XP_024998776.1;XP_024998777.1;XP_024998778.1;XP_024998779.1	240	240	93486	XP_024998779.1	serine/arginine repetitive matrix protein 1 isoform X8	SRRM1	0	0	0	0	0	0	0	0	0	0	0	0	0	1	0	0	1	0	0	0	0	0	0	0	0	0	0	0	0	0	0	0	0	0	0	0	0	0	0	0
111	XP_015146124.1;NP_001006533.2	ZNF326	NP_001006533.2;XP_015146124.1	111	111	60766	XP_015146124.1	DBIRD complex subunit ZNF326 isoform X1	ZNF326	0	0	0	0	0	0	0	0	0	0	0	0	0	2	1	1	1	0	0	0	0	0	0	0	0	0	0	0	0	0	0	0	0	0	0	0	0	0	0	0
259	NP_001034360.2;XP_015137225.1;XP_015137219.1;XP_015137214.1;XP_015137210.1	CPSF6	NP_001034360.2;XP_015137210.1;XP_015137214.1;XP_015137219.1;XP_015137225.1	259	259	59173	NP_001034360.2	cleavage and polyadenylation specificity factor subunit 6	CPSF6	0	0	0	0	0	0	0	0	0	0	0	0	0	1	0	1	1	0	0	0	0	0	0	0	0	0	0	0	0	0	0	0	0	0	0	0	0	0	0	0
160	NP_001012952.1	PSMD2	NP_001012952.1	160	160	99997	NP_001012952.1	26S proteasome non-ATPase regulatory subunit 2	PSMD2	0	0	0	0	0	0	0	0	0	0	0	0	0	1	1	2	1	0	0	0	0	0	0	0	0	0	0	0	0	0	0	0	0	0	0	0	0	0	0	0
177	NP_001025816.1	NMRAL1	NP_001025816.1	177	177	32689	NP_001025816.1	nmrA-like family domain-containing protein 1	NMRAL1	0	0	0	0	0	0	0	0	0	0	0	0	0	1	0	0	0	0	0	0	0	0	0	0	0	0	0	0	0	0	1	1	1	0	0	0	0	0	0	0
706	XP_015144539.2;XP_025005491.1;NP_001012908.1;XP_025005490.1;XP_025005489.1;XP_025005488.1;XP_025005487.1;XP_025005486.1	CTBP1;CTBP2	NP_001012908.1;XP_015144539.2;XP_025005486.1;XP_025005487.1;XP_025005488.1;XP_025005489.1;XP_025005490.1;XP_025005491.1	706	706	91169	XP_015144539.2	C-terminal-binding protein 2	CTBP2	0	0	0	0	0	0	0	0	0	0	0	0	0	1	1	1	1	0	0	0	0	0	0	0	0	0	0	0	0	0	0	1	0	0	0	0	0	0	0	0
505	NP_990435.1	BLMH	NP_990435.1	505	505	52690	NP_990435.1	bleomycin hydrolase	BLMH	0	0	0	0	0	0	0	0	0	0	0	0	0	1	0	0	0	0	0	0	0	0	0	0	0	0	0	0	0	0	0	0	1	0	0	0	0	0	0	0
863	XP_424048.3	THOP1	XP_424048.3	863	863	78308	XP_424048.3	thimet oligopeptidase	THOP1	0	0	0	0	0	0	0	0	0	0	0	0	0	1	0	2	2	0	0	0	0	0	0	0	0	0	0	0	0	0	0	0	0	0	0	0	0	0	0	0
226	XP_025005513.1;NP_001026554.1	PGM2	NP_001026554.1;XP_025005513.1	226	226	67974	XP_025005513.1	phosphoglucomutase-2 isoform X1	PGM2	0	0	0	0	0	0	0	0	0	0	0	0	0	2	0	1	2	0	0	0	0	0	0	0	0	0	0	0	0	0	0	0	0	0	0	0	0	0	0	0
589	XP_015138197.1;XP_004937615.1;XP_003640399.3	PPM1H	XP_003640399.3;XP_004937615.1;XP_015138197.1	589	589	50037	XP_015138197.1	protein phosphatase 1H isoform X3	PPM1H	0	0	0	0	0	0	0	0	0	0	0	0	0	1	0	1	1	0	0	0	0	0	0	0	0	0	0	0	0	0	0	0	0	0	0	0	0	0	0	0
316	XP_025007333.1;XP_025007332.1;NP_001185667.1;NP_001185666.1;NP_001185665.1;NP_001185664.1	P4HA1	NP_001185664.1;NP_001185665.1;NP_001185666.1;NP_001185667.1;XP_025007332.1;XP_025007333.1	316	316	61576	XP_025007333.1	prolyl 4-hydroxylase subunit alpha-1 isoform X1	P4HA1	0	0	0	0	0	0	0	0	0	0	0	0	0	1	0	0	0	0	0	0	0	0	0	0	0	0	0	0	0	0	0	0	0	0	0	0	0	0	0	0
98	NP_001006447.1	COPS4	NP_001006447.1	98	98	46785	NP_001006447.1	COP9 signalosome complex subunit 4	COPS4	0	0	0	0	0	0	0	0	0	0	0	0	0	1	1	1	1	0	0	0	0	0	0	0	0	0	0	0	0	0	0	0	0	0	0	0	0	0	0	0
682	XP_015139264.1;XP_015139263.1;XP_015139262.1;XP_015139261.1;XP_015139260.1;XP_025004847.1	TJAP1	XP_015139260.1;XP_015139261.1;XP_015139262.1;XP_015139263.1;XP_015139264.1;XP_025004847.1	682	682	65506	XP_015139264.1	tight junction-associated protein 1 isoform X4	TJAP1	0	0	0	0	0	0	0	0	0	0	0	0	0	0	1	1	1	0	0	0	0	0	0	0	0	0	0	0	0	0	0	0	0	0	0	0	0	0	0	0
702	XP_015143281.1	DYNC1H1	XP_015143281.1	702	702	533170	XP_015143281.1	cytoplasmic dynein 1 heavy chain 1	DYNC1H1	0	0	0	0	0	0	0	0	1	0	0	0	1	6	6	6	6	0	0	0	0	0	0	0	0	0	1	1	0	0	0	1	0	0	0	0	0	0	0	0
234	NP_001026618.1	TARS	NP_001026618.1	234	234	81815	NP_001026618.1	threonine--tRNA ligase, cytoplasmic	TARS	0	0	0	0	0	0	0	0	0	0	0	0	0	1	0	1	1	0	0	0	0	0	0	0	0	0	0	0	0	0	0	0	0	0	0	0	0	0	0	0
859	XP_422637.2	COPB2	XP_422637.2	859	859	103140	XP_422637.2	coatomer subunit beta\'	COPB2	0	0	0	0	0	0	0	0	0	0	0	0	0	2	0	0	1	0	0	0	0	0	0	0	0	0	0	0	0	0	0	0	0	0	0	0	0	0	0	0
149	NP_001012719.1	SNRNP200	NP_001012719.1	149	149	69565	NP_001012719.1	U5 small nuclear ribonucleoprotein 200 kDa helicase	SNRNP200	0	0	0	0	0	0	0	0	0	0	0	0	0	0	0	0	0	0	0	0	0	0	0	0	0	0	0	0	0	0	0	0	0	0	0	0	0	0	0	0
858	XP_422542.2	CTH	XP_422542.2	858	858	43898	XP_422542.2	cystathionine gamma-lyase	CTH	0	0	0	0	0	0	0	0	0	0	0	0	0	0	0	0	0	0	0	0	0	0	0	0	0	0	0	0	0	0	0	0	0	0	0	0	0	0	0	0
726	XP_015151398.1;XP_015151397.1;XP_015151395.1	HIP1	XP_015151395.1;XP_015151397.1;XP_015151398.1	726	726	116670	XP_015151398.1	huntingtin-interacting protein 1 isoform X3	HIP1	0	0	0	0	0	0	0	0	0	0	0	0	0	1	1	2	3	0	0	0	0	0	0	0	0	0	0	0	0	0	0	0	0	0	0	0	0	0	0	0
623	XP_420317.2;XP_015134100.1;XP_015134099.1;XP_015134098.1;XP_015134097.1;XP_004940866.1;XP_004940865.1;XP_004940864.1;XP_015134096.1;XP_015134094.1;XP_004940863.1;XP_004940862.1;XP_015132519.1;XP_015132518.1	ACSL3;ACSL4	XP_004940862.1;XP_004940863.1;XP_004940864.1;XP_004940865.1;XP_004940866.1;XP_015132518.1;XP_015132519.1;XP_015134094.1;XP_015134096.1;XP_015134097.1;XP_015134098.1;XP_015134099.1;XP_015134100.1;XP_420317.2	623	623	74505	XP_420317.2	long-chain-fatty-acid--CoA ligase 4 isoform X2	ACSL4	0	0	0	0	0	0	0	0	0	0	0	0	0	1	0	1	1	0	0	0	0	0	0	0	0	0	0	0	0	0	0	0	0	0	0	0	0	0	0	0
746	XP_015154959.1	KPNB1	XP_015154959.1	746	746	97332	XP_015154959.1	importin subunit beta-1	KPNB1	0	0	0	0	0	0	0	0	0	0	0	0	1	1	1	1	1	0	0	0	0	0	0	0	0	0	0	0	0	0	0	0	0	0	0	0	0	0	0	0
222	NP_001026533.1	PSMD3	NP_001026533.1	222	222	59396	NP_001026533.1	26S proteasome non-ATPase regulatory subunit 3	PSMD3	0	0	0	0	0	0	0	0	0	0	0	0	0	0	0	0	1	0	0	0	0	0	0	0	0	0	0	0	0	0	0	0	0	0	0	0	0	0	0	0
849	XP_420805.2	MAN2B2	XP_420805.2	849	849	118700	XP_420805.2	epididymis-specific alpha-mannosidase	MAN2B2	0	0	0	0	0	0	0	0	0	0	0	0	0	2	1	1	1	0	0	0	0	0	0	0	0	0	0	0	0	0	1	0	0	0	0	0	0	0	0	0
779	XP_025001543.1;XP_025000578.1;XP_424806.3	TNPO1;TNPO2	XP_025000578.1;XP_025001543.1;XP_424806.3	779	779	72135	XP_025001543.1	transportin-2	TNPO2	0	0	0	0	0	0	0	0	0	0	0	0	0	0	0	1	0	0	0	0	0	0	0	0	0	0	0	0	0	0	0	0	0	0	0	0	0	0	0	0
414	NP_001292577.1;XP_015134833.1;XP_015134832.1	STXBP1	NP_001292577.1;XP_015134832.1;XP_015134833.1	414	414	67176	NP_001292577.1	syntaxin-binding protein 1	STXBP1	0	0	0	0	0	0	0	0	0	0	0	0	0	0	0	0	2	0	0	0	0	0	0	0	0	0	0	0	0	0	0	0	0	0	0	0	0	0	0	0
153	NP_001012849.1	STAU1	NP_001012849.1	153	153	78049	NP_001012849.1	double-stranded RNA-binding protein Staufen homolog 1	STAU1	0	0	0	0	0	0	0	0	0	0	0	0	0	1	1	1	1	0	0	0	0	0	0	0	0	0	0	0	0	0	1	0	0	0	0	0	0	0	0	0
124	NP_001007829.1	HACD3	NP_001007829.1	124	124	42835	NP_001007829.1	very-long-chain (3R)-3-hydroxyacyl-CoA dehydratase	HACD3	0	0	0	0	0	0	0	0	0	0	0	0	0	0	0	0	1	0	0	0	0	0	0	0	0	0	0	0	0	0	0	0	0	0	0	0	0	0	0	0
171	NP_001025768.1;XP_015142468.1;XP_414981.2	COPG1;COPG2	NP_001025768.1;XP_015142468.1;XP_414981.2	171	171	97601	NP_001025768.1	coatomer subunit gamma-1	COPG1	0	0	0	0	0	0	0	0	1	0	0	0	1	2	1	2	1	0	0	0	0	0	0	0	0	0	1	0	0	0	1	1	1	0	0	0	0	0	0	0
172	XP_025010602.1;NP_001025778.1	RARS	NP_001025778.1;XP_025010602.1	172	172	67358	XP_025010602.1	arginine--tRNA ligase, cytoplasmic isoform X1	RARS	0	0	0	0	0	0	0	0	0	0	0	0	0	1	0	1	1	0	0	0	0	0	0	0	0	0	0	0	0	0	0	0	0	0	0	0	0	0	0	0
49	NP_001005836.1;XP_015134618.1;XP_015134617.1	AARS	NP_001005836.1;XP_015134617.1;XP_015134618.1	49	49	101370	NP_001005836.1	alanine--tRNA ligase, cytoplasmic	AARS	0	0	0	0	0	0	0	0	0	0	0	0	0	1	1	1	1	0	0	0	0	0	0	0	0	0	0	0	0	0	0	0	0	0	0	0	0	0	0	0
680	XP_015138332.1	CAND1	XP_015138332.1	680	680	136360	XP_015138332.1	cullin-associated NEDD8-dissociated protein 1	CAND1	0	0	0	0	0	0	0	0	0	0	0	0	1	2	1	2	1	0	0	0	0	0	0	0	0	0	0	0	0	0	0	0	0	0	0	0	0	0	0	0
164	NP_001025512.2;XP_025010177.1;XP_025010176.1;XP_015148423.1;XP_025010175.1;XP_025010174.1;XP_025010173.1;XP_025010172.1;XP_025010178.1;NP_989904.1	FLNB;FLNC	NP_001025512.2;XP_015148423.1;XP_025010172.1;XP_025010173.1;XP_025010174.1;XP_025010175.1;XP_025010176.1;XP_025010177.1;XP_025010178.1	164	164	278160	NP_001025512.2	filamin-B	FLNB	0	0	0	0	0	0	0	0	0	0	0	0	7	10	4	5	6	0	0	0	0	0	0	0	0	0	1	0	0	1	1	4	3	0	0	0	0	0	0	0
100	XP_015141877.1;NP_001006467.1	COPB1	NP_001006467.1;XP_015141877.1	100	100	107120	XP_015141877.1	coatomer subunit beta isoform X1	COPB1	0	0	0	0	0	0	0	0	0	0	0	0	1	1	1	1	2	0	0	0	0	0	0	0	0	0	0	0	0	0	1	0	0	0	0	0	0	0	0	0
615	XP_425591.2;XP_004938615.1	TPP2	XP_004938615.1;XP_425591.2	615	615	138230	XP_425591.2	tripeptidyl-peptidase 2 isoform X2	TPP2	0	0	0	0	0	0	0	0	0	0	0	0	0	2	0	1	2	0	0	0	0	0	0	0	0	0	0	0	0	0	0	0	0	0	0	0	0	0	0	0
770	XP_024998581.1	FER1L5	XP_024998581.1	770	770	200800	XP_024998581.1	LOW QUALITY PROTEIN: fer-1-like protein 5, partial	FER1L5	0	1	1	0	1	1	1	1	0	0	1	0	1	1	1	1	1	1	1	1	1	1	0	0	1	1	1	0	1	0	1	1	1	0	0	0	0	0	0	0
620	XP_004939722.1;XP_418957.3;XP_001231411.2;XP_004939723.1	DSP	XP_001231411.2;XP_004939722.1;XP_004939723.1;XP_418957.3	620	620	330540	XP_004939722.1	desmoplakin isoform X2	DSP	0	0	0	0	0	0	0	0	1	0	0	0	0	0	0	0	0	0	0	0	0	0	0	0	2	0	0	0	0	0	0	0	0	0	0	0	0	0	0	0
733	XP_015152765.1;XP_015152764.1;XP_024998344.1;XP_024998343.1;XP_024998342.1;XP_015152766.1;XP_015152763.1;XP_015152762.1;XP_015152761.1;XP_024998345.1;XP_015152760.1;XP_015152759.1;XP_015152758.1;XP_015152757.1;XP_015152756.1;XP_015152755.1;XP_024998341.1;XP_015152754.1;XP_015152753.1;XP_015152752.1;XP_015152751.1	EIF4G3	XP_015152751.1;XP_015152752.1;XP_015152753.1;XP_015152754.1;XP_015152755.1;XP_015152756.1;XP_015152757.1;XP_015152758.1;XP_015152759.1;XP_015152760.1;XP_015152761.1;XP_015152762.1;XP_015152763.1;XP_015152764.1;XP_015152765.1;XP_015152766.1;XP_024998341.1;XP_024998342.1;XP_024998343.1;XP_024998344.1;XP_024998345.1	733	733	179180	XP_015152765.1	eukaryotic translation initiation factor 4 gamma 3 isoform X17	EIF4G3	0	0	0	0	0	0	0	0	0	0	0	0	0	0	0	0	0	0	0	0	0	0	0	0	0	0	0	0	0	0	0	0	0	0	0	0	1	0	0	0
483	XP_015136074.1;NP_990274.1	HSD17B4	NP_990274.1;XP_015136074.1	483	483	79292	XP_015136074.1	peroxisomal multifunctional enzyme type 2 isoform X1	HSD17B4	0	0	0	0	0	0	0	0	0	0	0	0	0	0	0	1	1	0	0	0	0	0	0	0	0	0	0	0	0	0	0	0	0	0	0	0	0	0	0	0
839	XP_418130.2	VAT1	XP_418130.2	839	839	41678	XP_418130.2	synaptic vesicle membrane protein VAT-1 homolog	VAT1	0	0	0	5	0	0	0	0	0	0	0	0	0	0	0	1	1	0	0	0	0	0	0	0	0	2	0	0	0	0	1	1	0	0	0	0	0	0	0	0
707	XP_015144977.1;XP_421912.3	SF3B1	XP_015144977.1;XP_421912.3	707	707	129530	XP_015144977.1	splicing factor 3B subunit 1 isoform X2	SF3B1	0	0	0	0	0	0	0	0	0	0	0	0	0	1	0	0	1	0	0	0	0	0	0	0	0	0	0	0	0	0	0	0	0	0	0	0	0	0	0	0
230	NP_001026576.1	COPA	NP_001026576.1	230	230	138550	NP_001026576.1	coatomer subunit alpha	COPA	0	0	0	0	0	0	0	0	0	0	0	0	0	2	1	2	3	0	0	0	0	0	0	0	0	0	0	0	0	0	0	1	1	0	0	0	0	0	0	0
504	XP_015132308.1;XP_015132307.1;XP_015132306.1;NP_990427.2	HDLBP	NP_990427.2;XP_015132306.1;XP_015132307.1;XP_015132308.1	504	504	141600	XP_015132308.1	vigilin isoform X1	HDLBP	0	0	0	0	0	0	0	0	0	0	0	0	1	1	1	1	1	0	0	0	0	0	0	0	0	0	0	0	0	1	1	1	0	0	0	0	0	0	0	0
608	XP_015141050.1;XP_420680.2;XP_015141049.1;XP_004936047.1;XP_015141048.1;XP_015141047.1;XP_015141046.1;XP_015141045.1	FAT1	XP_004936047.1;XP_015141045.1;XP_015141046.1;XP_015141047.1;XP_015141048.1;XP_015141049.1;XP_015141050.1;XP_420680.2	608	608	505720	XP_015141050.1	protocadherin Fat 1 isoform X7	FAT1	0	0	0	0	1	1	0	1	1	0	1	1	0	0	1	1	1	0	0	0	0	0	0	0	0	0	0	0	0	0	1	1	0	0	0	0	0	0	0	0
542	XP_015143688.1;XP_015143687.1;NP_990772.1;XP_015143686.1;XP_015143689.1	VCL	NP_990772.1;XP_015143686.1;XP_015143687.1;XP_015143688.1;XP_015143689.1	542	542	103950	XP_015143688.1	vinculin isoform X3	VCL	0	0	0	0	0	0	0	0	0	0	0	0	0	0	0	0	0	0	0	0	0	0	0	0	0	0	0	0	0	0	0	0	0	0	0	0	0	0	0	0
512	NP_990486.2	FASN	NP_990486.2	512	512	274770	NP_990486.2	fatty acid synthase	FASN	0	0	0	0	0	0	0	0	0	0	0	0	0	0	1	1	1	0	0	0	0	0	0	0	0	0	0	0	0	0	0	0	0	0	0	0	0	0	0	0
95	XP_015140010.1;NP_001006410.1	PREP	NP_001006410.1;XP_015140010.1	95	95	73099	XP_015140010.1	prolyl endopeptidase isoform X1	PREP	0	0	0	0	0	0	0	0	0	0	0	0	0	1	0	1	1	0	0	0	0	0	0	0	0	0	0	0	0	0	0	0	0	0	0	0	0	0	0	0
855	XP_421787.3	EIF3A	XP_421787.3	855	855	164380	XP_421787.3	eukaryotic translation initiation factor 3 subunit A	EIF3A	0	0	0	0	0	0	0	0	0	0	0	0	0	1	1	1	1	0	0	0	0	0	0	0	0	0	0	0	0	0	0	0	0	0	0	0	0	0	0	0
626	XP_015143476.1;XP_015143475.1;XP_015143474.1;XP_015143473.1;XP_015143470.1;XP_015143469.1;XP_015143468.1;XP_015143467.1;XP_004942002.2;NP_001273190.1;XP_015143477.1;XP_015143471.1	LDB3	NP_001273190.1;XP_004942002.2;XP_015143467.1;XP_015143468.1;XP_015143469.1;XP_015143470.1;XP_015143471.1;XP_015143473.1;XP_015143474.1;XP_015143475.1;XP_015143476.1;XP_015143477.1	626	626	67993	XP_015143476.1	LIM domain-binding protein 3 isoform X9	LDB3	0	0	0	0	0	0	0	0	0	0	0	0	0	0	0	1	2	0	0	0	0	0	0	0	0	0	0	0	0	0	0	0	0	0	0	0	0	0	0	0
843	XP_418698.1	AGR2	XP_418698.1	843	843	19842	XP_418698.1	anterior gradient protein 2 homolog	AGR2	0	0	0	0	0	0	0	0	0	0	0	0	1	0	1	1	0	0	0	0	0	0	0	1	0	0	0	1	1	0	2	3	1	0	0	0	0	0	0	0
805	XP_025010570.1;NP_990061.1	ANXA6	NP_990061.1;XP_025010570.1	805	805	74613	XP_025010570.1	annexin A6 isoform X1	ANXA6	0	0	0	3	0	0	0	0	0	0	0	0	0	0	1	1	2	0	0	0	0	0	0	0	2	1	0	1	2	2	3	2	2	0	0	0	0	0	0	0
209	XP_015131751.1;XP_015131746.1;XP_015131745.1;NP_001026312.1;XP_015131744.1;XP_015131743.1;XP_015131750.2;XP_015131737.1;XP_025005412.1;XP_015131749.1;XP_015131748.1;XP_015131747.1;XP_015131741.2;XP_015131740.2;XP_015131739.2;XP_015131738.2;XP_015131736.2;XP_015131735.2	SEC31A	NP_001026312.1;XP_015131735.2;XP_015131736.2;XP_015131737.1;XP_015131738.2;XP_015131739.2;XP_015131740.2;XP_015131741.2;XP_015131743.1;XP_015131744.1;XP_015131745.1;XP_015131746.1;XP_015131747.1;XP_015131748.1;XP_015131749.1;XP_015131750.2;XP_015131751.1;XP_025005412.1	209	209	121940	XP_015131751.1	protein transport protein Sec31A isoform X14	SEC31A	0	0	0	0	0	0	0	0	0	0	0	0	0	0	0	0	1	0	0	0	0	0	0	0	0	0	0	0	0	0	0	0	0	0	0	0	0	0	0	0
232	NP_001026606.1	PTGR1	NP_001026606.1	232	232	35907	NP_001026606.1	prostaglandin reductase 1	PTGR1	0	0	0	0	0	0	0	0	0	0	0	0	0	0	0	1	0	0	0	0	0	0	0	0	0	0	0	0	0	0	1	1	0	0	0	0	0	0	0	0
720	XP_015148967.1;XP_015148966.1;XP_414300.3	IARS	XP_015148966.1;XP_015148967.1;XP_414300.3	720	720	144770	XP_015148967.1	isoleucine--tRNA ligase, cytoplasmic isoform X2	IARS	0	0	0	0	0	0	0	0	0	0	0	0	1	1	1	1	1	0	0	0	0	0	0	0	0	0	0	0	0	0	0	0	0	0	0	0	0	0	0	0
617	XP_025004095.1;XP_004939228.1;XP_418574.1	KIF5B	XP_004939228.1;XP_025004095.1;XP_418574.1	617	617	105970	XP_025004095.1	kinesin-1 heavy chain isoform X3	KIF5B	0	0	0	0	0	0	0	0	0	0	0	0	1	1	0	2	2	0	0	0	0	0	0	0	0	0	0	0	0	0	0	0	0	0	0	0	0	0	0	0
728	XP_015151650.1;XP_015151649.1;XP_015151648.1;XP_024997805.1;XP_015151647.1;XP_015151646.1;XP_024997804.1;XP_015151645.1;XP_015151643.1;XP_015151642.1;XP_015151641.1	SYNRG	XP_015151641.1;XP_015151642.1;XP_015151643.1;XP_015151645.1;XP_015151646.1;XP_015151647.1;XP_015151648.1;XP_015151649.1;XP_015151650.1;XP_024997804.1;XP_024997805.1	728	728	117860	XP_015151650.1	synergin gamma isoform X7	SYNRG	0	0	0	0	0	0	0	0	0	0	0	0	0	0	0	1	1	0	0	0	0	0	0	0	0	0	0	0	0	0	0	0	0	0	0	0	0	0	0	0
260	NP_001034366.1	SRPRA	NP_001034366.1	260	260	71196	NP_001034366.1	signal recognition particle receptor subunit alpha	SRPRA	0	0	0	0	0	0	0	0	0	0	0	0	0	0	0	0	1	0	0	0	0	0	0	0	0	0	0	0	0	0	0	0	0	0	0	0	0	0	0	0
809	XP_413959.4	IQGAP3	XP_413959.4	809	809	189620	XP_413959.4	ras GTPase-activating-like protein IQGAP1	IQGAP3	0	0	0	0	0	0	0	0	0	0	0	0	0	0	0	1	1	0	0	0	0	0	0	0	0	0	0	0	0	0	0	0	0	0	0	0	0	0	0	0
593	XP_003641120.1;XP_004935947.1;XP_004935946.1;XP_004935945.1	KIF13B	XP_003641120.1;XP_004935945.1;XP_004935946.1;XP_004935947.1	593	593	216260	XP_003641120.1	kinesin-like protein KIF13B isoform X4	KIF13B	0	0	0	0	0	0	0	0	0	0	0	0	0	0	0	0	1	0	0	0	0	0	0	0	0	0	0	0	0	0	0	0	0	0	0	0	0	0	0	0
681	XP_015138810.1;XP_015138806.1;XP_015138820.1	PTPRQ	XP_015138806.1;XP_015138810.1;XP_015138820.1	681	681	255310	XP_015138810.1	phosphatidylinositol phosphatase PTPRQ isoform X2	PTPRQ	0	0	0	0	0	0	0	0	0	0	0	0	0	0	1	1	1	0	0	0	0	0	0	0	0	0	0	0	0	0	0	0	0	0	0	0	0	0	0	0
93	NP_001006398.1;XP_015139137.1;XP_015139136.1;XP_015139135.1	EPRS	NP_001006398.1;XP_015139135.1;XP_015139136.1;XP_015139137.1	93	93	179920	NP_001006398.1	bifunctional glutamate/proline--tRNA ligase	EPRS	0	0	0	0	0	0	0	0	0	0	0	0	0	1	1	1	2	0	0	0	0	0	0	0	0	0	0	0	0	0	0	0	0	0	0	0	0	0	0	0
627	XP_015144203.1;XP_004942323.1;XP_421743.3;XP_004942322.1	SLK	XP_004942322.1;XP_004942323.1;XP_015144203.1;XP_421743.3	627	627	123030	XP_015144203.1	STE20-like serine/threonine-protein kinase isoform X4	SLK	0	0	0	0	0	0	0	0	0	0	0	0	0	0	0	0	2	0	0	0	0	0	0	0	0	0	0	0	0	0	0	0	0	0	0	0	0	0	0	0
610	XP_015132668.1;XP_015132667.1;XP_015132666.1;XP_015132665.1;XP_015132664.1;XP_004937020.1	UGGT1	XP_004937020.1;XP_015132664.1;XP_015132665.1;XP_015132666.1;XP_015132667.1;XP_015132668.1	610	610	174460	XP_015132668.1	UDP-glucose:glycoprotein glucosyltransferase 1 isoform X4	UGGT1	0	0	0	0	0	0	0	0	0	0	0	0	0	1	1	1	1	0	0	0	0	0	0	0	0	0	0	0	0	0	0	0	0	0	0	0	0	0	0	0
275	XP_025005477.1;XP_015141264.1;XP_015141263.1;NP_001073198.2;XP_015141259.1;XP_015141258.1;XP_015141255.1;XP_015141262.1;XP_025005476.1;XP_015141261.1;XP_025005475.1;XP_015141260.1;XP_025005474.1;XP_025005473.1;XP_025005472.1;XP_015141257.1;XP_015141254.1;XP_015141253.1;XP_015141252.1	ADD1	NP_001073198.2;XP_015141252.1;XP_015141253.1;XP_015141254.1;XP_015141255.1;XP_015141257.1;XP_015141258.1;XP_015141259.1;XP_015141260.1;XP_015141261.1;XP_015141262.1;XP_015141263.1;XP_015141264.1;XP_025005472.1;XP_025005473.1;XP_025005474.1;XP_025005475.1;XP_025005476.1;XP_025005477.1	275	275	69675	XP_025005477.1	alpha-adducin isoform X18	ADD1	0	0	0	0	0	0	0	0	0	0	0	0	0	0	0	0	1	0	0	0	0	0	0	0	0	0	0	0	0	0	0	1	0	0	0	0	0	0	0	0
658	XP_015132159.1;XP_015132158.1;XP_015132157.1;XP_015132156.1;XP_025006001.1	LRBA	XP_015132156.1;XP_015132157.1;XP_015132158.1;XP_015132159.1	658	658	317300	XP_015132159.1	lipopolysaccharide-responsive and beige-like anchor protein isoform X4	LRBA	0	0	0	0	0	0	0	0	0	0	0	0	0	1	0	2	2	0	0	0	0	0	0	0	0	0	0	0	0	0	0	0	0	0	0	0	0	0	0	0
157	NP_001012920.1;XP_015142995.1;XP_015142994.1;XP_015142993.1	ARID4A	NP_001012920.1;XP_015142993.1;XP_015142994.1;XP_015142995.1	157	157	141790	NP_001012920.1	AT-rich interactive domain-containing protein 4A	ARID4A	0	0	0	0	0	0	0	0	0	0	0	0	1	0	1	1	1	0	0	0	0	0	0	0	0	0	0	0	0	0	0	0	0	1	0	1	0	1	0	1
851	XP_421250.1	SEC23A	XP_421250.1	851	851	86186	XP_421250.1	protein transport protein Sec23A	SEC23A	0	0	0	0	0	0	0	0	0	0	0	0	0	0	1	1	1	0	0	0	0	0	0	0	0	0	1	0	0	0	1	1	1	0	0	0	0	0	0	0
765	XP_024997493.1;XP_024997492.1;XP_024997491.1;XP_024997490.1;XP_024997489.1;XP_024997488.1	DNAH17	XP_024997488.1;XP_024997489.1;XP_024997490.1;XP_024997491.1;XP_024997492.1;XP_024997493.1	765	765	436590	XP_024997493.1	dynein heavy chain 17, axonemal isoform X5	DNAH17	0	0	0	0	0	0	0	0	0	0	0	0	0	0	0	0	0	0	0	0	0	0	0	0	0	0	0	0	0	0	0	0	0	0	0	0	0	0	0	0
592	XP_015138617.1;XP_015138616.1;XP_003640923.1;XP_015138615.1;XP_015138612.1;XP_015138611.1;XP_015138610.1	OC90	XP_003640923.1;XP_015138610.1;XP_015138611.1;XP_015138612.1;XP_015138615.1;XP_015138616.1;XP_015138617.1	592	592	56123	XP_015138617.1	otoconin-90 isoform X7	OC90	0	0	0	0	0	0	0	0	0	0	0	0	0	0	0	0	0	0	3	0	0	0	0	1	2	3	3	0	2	3	0	2	0	0	0	0	0	0	0	0
280	NP_001074187.1	MARCKSL1	NP_001074187.1	280	280	21218	NP_001074187.1	MARCKS-related protein	MARCKSL1	0	0	0	0	0	0	0	0	0	0	0	0	0	0	0	0	0	0	0	0	0	0	0	0	0	0	0	0	0	0	0	0	0	0	0	0	0	0	0	0
37	NP_001004375.1	HBM	NP_001004375.1	37	37	15695	NP_001004375.1	hemoglobin subunit alpha-D	HBM	0	0	0	0	0	0	0	0	0	0	0	0	0	0	0	0	0	0	1	0	4	0	0	2	4	0	4	1	0	0	0	2	0	0	0	0	0	0	0	0
739	XP_015153912.1	CRABP2	XP_015153912.1	739	739	15660	XP_015153912.1	cellular retinoic acid-binding protein 2	CRABP2	0	0	0	0	0	0	0	0	0	0	0	0	0	0	0	0	0	0	0	0	0	0	0	0	0	1	0	0	0	0	1	1	0	0	0	0	0	0	0	0
373	XP_418114.3;XP_001233603.2;NP_001264785.1;NP_001264784.1;XP_015155836.1	ATP5G1;ATP5G2;ATP5G3	NP_001264784.1;NP_001264785.1;XP_001233603.2;XP_015155836.1;XP_418114.3	373	373	14172	XP_418114.3	ATP synthase F(0) complex subunit C1, mitochondrial	ATP5G1	0	0	0	0	0	0	0	0	0	0	0	0	0	0	0	0	0	0	0	0	0	0	0	0	0	0	0	0	0	0	0	0	0	0	0	0	0	0	0	0
701	XP_015143075.1;XP_015143074.1;XP_421181.3;XP_015143072.1;XP_015143071.1	PLEKHD1	XP_015143071.1;XP_015143072.1;XP_015143074.1;XP_015143075.1;XP_421181.3	701	701	47404	XP_015143075.1	pleckstrin homology domain-containing family D member 1 isoform X4	PLEKHD1	0	0	0	0	0	0	0	0	0	0	0	0	0	0	0	1	0	0	0	0	0	0	0	0	0	0	0	1	0	0	1	1	0	0	0	0	0	0	0	0
478	XP_015139499.1;NP_990216.1	EZR	NP_990216.1;XP_015139499.1	478	478	53563	XP_015139499.1	ezrin isoform X1	EZR	0	0	0	0	0	0	0	0	0	0	0	0	0	0	0	0	0	0	0	0	0	0	0	0	0	0	0	0	0	1	0	0	0	0	0	0	0	0	0	0
527	NP_990618.1	LOC396224	NP_990618.1	525;527	527	73164	NP_990618.1	lamin-A	LOC396224	0	0	0	0	0	0	0	0	0	0	0	0	0	0	0	0	0	0	0	0	0	0	0	0	0	0	0	0	0	0	0	0	0	0	0	0	0	0	0	0
28;786	NP_001001311.2;NP_001264913.1;XP_025001434.1	KRT18;KRT14;KRT17	XP_025001434.1;NP_001001311.2;NP_001264913.1	28;786	28;786	47065	XP_025001434.1_family	family {keratin, type I cytoskeletal 18}	KRT18;KRT14;KRT17	0	0	0	0	0	0	0	0	0	0	0	0	0	0	0	0	0	0	0	0	0	0	0	0	0	0	0	0	0	0	0	0	0	0	0	0	0	0	0	0
290;833	NP_001095200.1;XP_417679.1	NEFM;NEFL	NP_001095200.1;XP_417679.1	269;290;833	290;833	95834	NP_001095200.1_family	family {neurofilament medium polypeptide}	NEFM;NEFL	0	0	0	10	0	0	0	0	0	0	0	0	0	0	0	0	0	0	0	0	0	0	0	0	0	0	0	0	0	0	0	0	0	0	0	0	0	0	0	0
547	NP_990808.1;XP_025002761.1	MYH9	NP_990808.1;XP_025002761.1	547	547	226500	NP_990808.1	myosin-9	MYH9	0	0	0	0	0	0	0	0	0	0	0	0	0	0	0	0	0	0	0	1	0	0	0	0	0	1	0	0	0	0	1	1	1	0	0	0	0	0	0	0
678	XP_025003562.1;XP_015137902.1;XP_025003561.1;XP_025003560.1;XP_025003559.1;XP_025003558.1;XP_025003557.1;XP_025003556.1;XP_025003555.1	ZNF516	XP_015137902.1;XP_025003555.1;XP_025003556.1;XP_025003557.1;XP_025003558.1;XP_025003559.1;XP_025003560.1;XP_025003561.1;XP_025003562.1	678	678	131210	XP_025003562.1	zinc finger protein 516 isoform X3	ZNF516	0	0	0	0	0	0	0	0	0	0	0	0	0	0	0	0	0	0	0	0	0	0	0	0	0	0	0	0	1	0	1	0	0	0	0	0	0	0	0	0
632	XP_015151637.1;XP_004946794.1	PIGW	XP_004946794.1;XP_015151637.1	632	632	55763	XP_015151637.1	phosphatidylinositol-glycan biosynthesis class W protein	PIGW	0	0	0	0	0	0	0	0	0	0	0	0	0	0	0	0	0	0	0	0	0	0	0	0	0	0	0	0	0	0	0	0	0	0	0	0	0	0	0	0
320	NP_001186405.1	PMP2	NP_001186405.1	320	320	14844	NP_001186405.1	myelin P2 protein	PMP2	0	0	0	6	0	0	0	0	0	0	0	0	0	0	0	0	0	0	0	0	0	0	0	0	0	0	0	0	0	0	0	0	0	0	0	0	0	0	0	0
427	NP_001345858.1;NP_001345859.1	MPZ	NP_001345858.1;NP_001345859.1	427	427	27416	NP_001345858.1	myelin protein P0 isoform MPZ precursor	MPZ	0	0	0	4	0	0	0	0	0	0	0	0	0	0	0	0	0	0	0	0	0	0	0	0	0	0	0	0	0	0	0	0	0	0	0	0	0	0	0	0
643	XP_015127977.2;XP_025000276.1;XP_025000275.1	LOC107049204	XP_015127977.2;XP_025000275.1;XP_025000276.1	643	643	30560	XP_015127977.2	periaxin isoform X3	LOC107049204	0	0	0	4	0	0	0	0	0	0	0	0	0	0	0	0	0	0	0	0	0	0	0	0	0	0	0	0	0	0	0	0	0	0	0	0	0	0	0	0
522	XP_025002831.1;NP_990611.1	MBP	NP_990611.1;XP_025002831.1	522	522	17546	XP_025002831.1	myelin basic protein isoform X1	MBP	0	0	0	1	0	0	0	0	0	0	0	0	0	0	0	0	0	0	0	0	0	0	0	0	0	0	0	0	0	0	0	0	0	0	0	0	0	0	0	0
847	XP_420263.3	FAM46D	XP_420263.3	847	847	45260	XP_420263.3	putative nucleotidyltransferase FAM46C	FAM46D	1	1	0	0	1	0	0	1	0	1	0	0	1	0	0	0	0	0	0	0	0	1	0	0	0	1	0	0	0	0	0	0	0	0	0	0	0	0	0	0
812	XP_414534.3	STC2	XP_414534.3	812	812	33294	XP_414534.3	stanniocalcin-2	STC2	0	0	0	0	0	0	0	0	1	0	0	0	0	0	0	0	0	0	0	0	0	0	0	0	0	0	0	0	0	0	0	0	0	0	0	0	0	0	0	0
467	XP_025005267.1;XP_015131607.1;NP_990004.1	SNCA	NP_990004.1;XP_015131607.1;XP_025005267.1	467	467	15041	XP_025005267.1	alpha-synuclein isoform X1	SNCA	0	0	0	2	0	0	0	0	0	0	0	0	0	0	0	0	0	0	0	0	0	0	0	0	0	0	0	0	0	0	0	0	0	0	0	0	0	0	0	0
768	XP_024998107.1	BCAS1	XP_024998107.1	768	768	65994	XP_024998107.1	breast carcinoma-amplified sequence 1	BCAS1	0	0	0	3	0	0	0	0	0	0	0	0	0	0	0	0	0	0	0	0	0	0	0	0	0	0	0	0	0	0	0	0	0	0	0	0	0	0	0	0
600	XP_003642559.1;XP_015152636.1;XP_024998336.1;XP_015152635.1;XP_004947510.1;XP_004947509.1	UBE4B	XP_003642559.1;XP_004947509.1;XP_004947510.1;XP_015152635.1;XP_015152636.1;XP_024998336.1	600	600	133280	XP_003642559.1	ubiquitin conjugation factor E4 B isoform X6	UBE4B	0	0	0	0	0	0	0	1	1	0	0	0	0	0	0	0	0	0	0	0	0	0	0	1	1	0	0	0	0	0	0	0	0	0	0	0	0	0	0	0
497	XP_024999723.1;XP_024999722.1;NP_990381.1	CNP	NP_990381.1;XP_024999722.1;XP_024999723.1	497	497	44935	XP_024999723.1	2\',3\'-cyclic-nucleotide 3\'-phosphodiesterase isoform X1	CNP	0	0	0	3	0	0	0	0	0	0	0	0	0	0	0	0	0	0	0	0	0	0	0	0	0	0	0	0	0	0	0	0	0	0	0	0	0	0	0	0
841	XP_418430.2	NDRG1	XP_418430.2	841	841	44218	XP_418430.2	protein NDRG1	NDRG1	0	0	0	0	0	0	0	0	0	0	0	0	0	0	0	0	0	0	0	1	0	0	0	0	0	0	0	0	0	0	0	0	0	0	0	0	0	0	0	0
873	XP_426427.5	PLA2G4EL3	XP_426427.5	873	873	93597	XP_426427.5	cytosolic phospholipase A2 epsilon	PLA2G4EL3	0	0	0	0	0	0	0	0	0	0	0	0	0	0	0	0	0	0	0	0	0	0	0	0	0	0	0	0	0	0	0	0	0	0	0	0	0	0	0	0
773	XP_024999371.1;XP_024999370.1;XP_024999369.1	SELENBP1L3	XP_024999369.1;XP_024999370.1;XP_024999371.1	773	773	54060	XP_024999371.1	methanethiol oxidase isoform X5	SELENBP1L3	0	0	0	0	0	0	0	0	0	0	0	0	0	0	0	0	0	0	0	0	0	0	0	0	0	0	0	0	0	0	0	0	0	0	0	0	0	0	0	0
865	XP_424309.6	FAHD2AL	XP_424309.6	865	865	32872	XP_424309.6	fumarylacetoacetate hydrolase domain-containing protein 2	FAHD2AL	0	0	0	0	0	0	0	0	0	0	0	0	0	0	0	0	1	0	0	0	0	0	0	0	0	0	0	0	0	0	0	0	0	0	0	0	0	0	0	0
860	XP_422682.1	DNAJB11	XP_422682.1	860	860	40381	XP_422682.1	dnaJ homolog subfamily B member 11	DNAJB11	0	0	0	0	0	0	0	0	0	0	0	0	0	0	1	0	0	0	0	0	0	0	0	0	0	0	0	0	0	0	0	0	0	0	0	0	0	0	0	0
793	XP_025002217.1	LOC107049904	XP_025002217.1	793	793	168040	XP_025002217.1	zonadhesin-like	LOC107049904	0	0	0	0	0	0	0	0	0	0	0	0	0	0	0	0	0	0	0	0	0	0	0	0	0	0	0	0	0	0	0	0	0	0	0	0	0	0	0	0
764	XP_024997193.1	RABL6	XP_024997193.1	764	764	85176	XP_024997193.1	rab-like protein 6	RABL6	0	0	0	0	0	0	0	0	0	0	0	0	0	0	0	0	0	0	0	0	0	0	0	0	0	0	0	0	0	0	0	0	0	0	0	0	0	0	0	0
735	XP_015153153.1;XP_015153086.1;XP_015153052.1	UPF2	XP_015153052.1;XP_015153086.1;XP_015153153.1	735	735	147740	XP_015153153.1	regulator of nonsense transcripts 2 isoform X2	UPF2	0	0	0	0	0	0	0	0	0	0	0	0	0	1	0	0	0	0	0	0	0	0	0	0	0	0	0	0	0	0	0	0	0	0	0	0	0	0	0	0
734	XP_015152993.2	NUDCD3	XP_015152993.2	734	734	39725	XP_015152993.2	nudC domain-containing protein 3	NUDCD3	0	0	0	0	0	0	0	0	0	0	0	0	0	0	0	0	1	0	0	0	0	0	0	0	0	0	0	0	0	0	0	0	0	0	0	0	0	0	0	0
714	XP_015146985.1	PDE6D	XP_015146985.1	714	714	17368	XP_015146985.1	retinal rod rhodopsin-sensitive cGMP 3\',5\'-cyclic phosphodiesterase subunit delta	PDE6D	0	0	0	0	0	0	0	0	0	0	0	0	0	0	1	0	0	0	0	0	0	0	0	0	0	0	0	0	0	0	0	0	0	0	0	0	0	0	0	0
711	XP_015145894.2;XP_015145893.1	CRIP2	XP_015145893.1;XP_015145894.2	711	711	22701	XP_015145894.2	cysteine-rich protein 2 isoform X2	CRIP2	0	0	0	0	0	0	0	0	0	0	0	0	0	0	0	0	1	0	0	0	0	0	0	0	0	0	0	0	0	0	0	0	0	0	0	0	0	0	0	0
703	XP_421646.1;XP_015143930.1	ANXA8	XP_015143930.1;XP_421646.1	703	703	36732	XP_421646.1	annexin A8	ANXA8	0	0	0	0	0	0	0	0	0	0	0	0	0	0	0	0	0	0	0	0	0	0	0	0	0	0	0	0	0	0	0	1	0	0	0	0	0	0	0	0
696	XP_015141770.1	EPS8L2	XP_015141770.1	696	696	83809	XP_015141770.1	epidermal growth factor receptor kinase substrate 8-like protein 2	EPS8L2	0	0	0	0	0	0	0	0	0	0	0	0	0	1	0	0	0	0	0	0	0	0	0	0	0	0	0	0	0	0	0	0	0	0	0	0	0	0	0	0
686	XP_015139845.1;XP_015139846.1;XP_015139844.1;XP_015139843.1;XP_015139842.1;XP_015139841.1;XP_015139840.1;XP_015139839.1;XP_015139838.1;XP_015139837.1;XP_015139836.1;XP_015139835.1;XP_015139834.1;XP_015139833.1;XP_015139832.1;XP_015139831.1;XP_015139830.1	AFDN	XP_015139830.1;XP_015139831.1;XP_015139832.1;XP_015139833.1;XP_015139834.1;XP_015139835.1;XP_015139836.1;XP_015139837.1;XP_015139838.1;XP_015139839.1;XP_015139840.1;XP_015139841.1;XP_015139842.1;XP_015139843.1;XP_015139844.1;XP_015139845.1;XP_015139846.1	686	686	195420	XP_015139845.1	afadin isoform X16	AFDN	0	0	0	0	0	0	0	0	0	0	0	0	0	0	0	0	0	0	0	0	0	0	0	0	0	0	0	0	0	0	0	0	0	0	0	0	0	0	0	0
674	XP_015135840.1	PCSK5	XP_015135840.1	674	674	208140	XP_015135840.1	proprotein convertase subtilisin/kexin type 5 isoform X1	PCSK5	0	0	0	0	0	0	0	0	0	0	0	0	0	0	1	0	0	0	0	0	0	0	0	0	0	0	0	0	0	0	0	0	0	0	0	0	0	0	0	0
656	XP_015130891.1;XP_015130890.1;XP_025011444.1;XP_015130889.1;XP_015130888.1	MSI1	XP_015130888.1;XP_015130889.1;XP_015130890.1;XP_015130891.1;XP_025011444.1	656	656	37941	XP_015130891.1	RNA-binding protein Musashi homolog 1 isoform X2	MSI1	0	0	0	0	0	0	0	0	0	0	0	0	0	0	0	0	0	0	0	0	0	0	0	0	0	0	0	0	0	0	0	1	0	0	0	0	0	0	0	0
634	XP_425786.2;XP_004947909.1	AK2	XP_004947909.1;XP_425786.2	634	634	26156	XP_425786.2	adenylate kinase 2, mitochondrial isoform X2	AK2	0	0	0	0	0	0	0	0	0	0	0	0	0	0	1	0	1	0	0	0	0	0	0	0	0	0	0	0	0	0	0	0	0	0	0	0	0	0	0	0
622	XP_004940554.2;XP_419931.4	PXDN	XP_004940554.2;XP_419931.4	622	622	163630	XP_004940554.2	peroxidasin homolog isoform X2	PXDN	0	0	0	0	0	0	0	0	0	0	0	0	0	0	0	1	1	0	0	0	0	0	0	0	0	0	0	0	0	0	0	0	0	0	0	0	0	0	0	0
613	XP_024997333.1;XP_024997322.1;XP_015142312.1;XP_015142306.1;XP_025010488.1;XP_015142296.1;XP_015142286.1;XP_015142279.1;XP_015142272.1;XP_015142263.1;XP_015142247.1;XP_015142244.1;XP_004937988.1	ERC1;ERC2	XP_004937988.1;XP_015142244.1;XP_015142247.1;XP_015142263.1;XP_015142272.1;XP_015142279.1;XP_015142286.1;XP_015142296.1;XP_015142306.1;XP_015142312.1;XP_024997322.1;XP_024997333.1;XP_025010488.1	613	613	108340	XP_024997333.1	ELKS/Rab6-interacting/CAST family member 1 isoform X10	ERC1	0	0	0	0	0	0	0	0	0	0	0	0	0	0	0	0	0	0	0	0	0	0	0	0	0	0	0	0	0	0	0	0	0	0	0	0	0	0	0	0
609	XP_004936501.1;XP_421419.3	TRMT5	XP_004936501.1;XP_421419.3	609	609	58418	XP_004936501.1	tRNA (guanine(37)-N1)-methyltransferase isoform X2	TRMT5	0	0	0	0	0	0	0	0	0	0	0	0	0	0	0	0	1	0	0	0	0	0	0	0	0	0	0	0	0	0	0	0	0	0	0	0	0	0	0	0
605	XP_004949435.1;XP_004949434.1;XP_003643107.1	SLC12A2	XP_003643107.1;XP_004949434.1;XP_004949435.1	605	605	124450	XP_004949435.1	solute carrier family 12 member 2 isoform X3	SLC12A2	0	0	0	0	0	0	0	0	0	0	0	0	0	0	0	0	0	0	0	0	0	0	0	0	0	0	0	0	1	0	0	0	0	0	0	0	0	0	0	0
548	XP_025005304.1;NP_990817.1	HMGB2	NP_990817.1;XP_025005304.1	548	548	23801	XP_025005304.1	high mobility group protein B2 isoform X1	HMGB2	0	0	0	0	0	0	0	0	0	0	0	0	0	0	0	0	0	0	0	0	0	0	0	0	0	0	0	0	0	0	0	1	0	0	0	0	0	0	0	0
515	NP_990555.1	ACTR2	NP_990555.1	515	515	44701	NP_990555.1	actin-related protein 2	ACTR2	0	0	0	0	0	0	0	0	0	0	0	0	0	1	0	0	0	0	0	0	0	0	0	0	0	0	0	0	0	0	0	0	0	0	0	0	0	0	0	0
511	XP_015139993.1;NP_990475.1	TOM1	NP_990475.1;XP_015139993.1	511	511	54725	XP_015139993.1	target of Myb protein 1 isoform X1	TOM1	0	0	0	0	0	0	0	0	0	0	0	0	0	0	0	1	0	0	0	0	0	0	0	0	0	0	0	0	0	0	0	0	0	0	0	0	0	0	0	0
450	NP_989677.1	PC	NP_989677.1	450	450	127140	NP_989677.1	pyruvate carboxylase, mitochondrial	PC	0	0	0	0	0	0	0	0	0	0	0	0	0	0	0	0	1	0	0	0	0	0	0	0	0	0	0	0	0	0	0	0	0	0	0	0	0	0	0	0
447	XP_025007842.1;XP_015136718.1;XP_418544.1;NP_989638.1	ACTR3;ACTR3B	NP_989638.1;XP_015136718.1;XP_025007842.1;XP_418544.1	447	447	37726	XP_025007842.1	actin-related protein 3 isoform X1	ACTR3	0	0	0	0	0	0	0	0	0	0	0	0	0	0	1	0	1	0	0	0	0	0	0	0	0	0	0	0	0	0	0	0	0	0	0	0	0	0	0	0
413	NP_001292544.1	UCHL5	NP_001292544.1	413	413	37847	NP_001292544.1	ubiquitin carboxyl-terminal hydrolase isozyme L5	UCHL5	0	0	0	0	0	0	0	0	0	0	0	0	0	0	0	0	0	0	0	0	0	0	0	0	0	0	0	0	0	0	0	0	0	0	0	0	0	0	0	0
388	NP_001269224.1	TXNDC12	NP_001269224.1	388	388	18562	NP_001269224.1	thioredoxin domain-containing protein 12 precursor	TXNDC12	0	0	0	0	0	0	0	0	0	0	0	0	0	0	0	0	1	0	0	0	0	0	0	0	0	0	0	0	0	0	0	0	0	0	0	0	0	0	0	0
355	XP_015154094.1;NP_001264389.1	RPS27;RPS27L	NP_001264389.1;XP_015154094.1	355	355	9461	XP_015154094.1	40S ribosomal protein S27	RPS27	0	0	0	0	0	0	0	0	0	0	0	0	0	1	0	0	0	0	0	0	0	0	0	0	0	0	0	0	0	0	0	0	0	0	0	0	0	0	0	0
313	NP_001185577.1	CSTB	NP_001185577.1	313	313	11159	NP_001185577.1	cystatin B (stefin B)	CSTB	0	0	0	0	0	0	0	0	0	0	0	0	0	0	0	0	0	0	0	0	0	0	0	0	0	0	0	0	0	0	0	1	0	0	0	0	0	0	0	0
241	NP_001026694.1	NTPCR	NP_001026694.1	241	241	20850	NP_001026694.1	cancer-related nucleoside-triphosphatase	NTPCR	0	0	0	0	0	0	0	0	0	0	0	0	0	0	1	0	0	0	0	0	0	0	0	0	0	0	0	0	0	0	0	0	0	0	0	0	0	0	0	0
217	XP_025007963.1;NP_001026427.2	PSMD14	NP_001026427.2;XP_025007963.1	217	217	34567	XP_025007963.1	26S proteasome non-ATPase regulatory subunit 14 isoform X1	PSMD14	0	0	0	0	0	0	0	0	0	0	0	0	0	0	1	0	0	0	0	0	0	0	0	0	0	0	0	0	0	0	0	0	0	0	0	0	0	0	0	0
215	XP_025006473.1;NP_001026361.1	PSMC3	NP_001026361.1;XP_025006473.1	215	215	45236	XP_025006473.1	26S proteasome regulatory subunit 6A isoform X1	PSMC3	0	0	0	0	0	0	0	0	0	0	0	0	0	0	1	0	1	0	0	0	0	0	0	0	0	0	0	0	0	0	0	0	0	0	0	0	0	0	0	0
166	NP_001025744.1;XP_015147986.2	DYNC1LI2	NP_001025744.1;XP_015147986.2	166	166	53902	NP_001025744.1	cytoplasmic dynein 1 light intermediate chain 2	DYNC1LI2	0	0	0	0	0	0	0	0	0	0	0	0	0	0	0	0	1	0	0	0	0	0	0	0	0	0	0	0	0	0	0	0	1	0	0	0	0	0	0	0
146	NP_001012612.1;XP_015145130.1	GORASP2	NP_001012612.1;XP_015145130.1	146	146	46409	NP_001012612.1	Golgi reassembly-stacking protein 2	GORASP2	0	0	0	0	0	0	0	0	0	0	0	0	0	0	0	0	1	0	0	0	0	0	0	0	0	0	0	0	0	0	0	0	0	0	0	0	0	0	0	0
135	XP_015145957.1;NP_001012557.1;XP_025004819.1;XP_015145947.1	ARFGAP3	NP_001012557.1;XP_015145947.1;XP_015145957.1;XP_025004819.1	135	135	48589	XP_015145957.1	ADP-ribosylation factor GTPase-activating protein 3 isoform X3	ARFGAP3	0	0	0	0	0	0	0	0	0	0	0	0	0	0	0	0	0	0	0	0	0	0	0	0	0	0	0	0	0	0	0	0	0	0	0	0	0	0	0	0
117	NP_001006586.1	AP3S1	NP_001006586.1	117	117	21805	NP_001006586.1	AP-3 complex subunit sigma-1	AP3S1	0	0	0	0	0	0	0	0	0	0	0	0	0	1	0	1	0	0	0	0	0	0	0	0	0	0	0	0	0	0	0	0	0	0	0	0	0	0	0	0
114	NP_001006566.1	QDPR	NP_001006566.1	114	114	24894	NP_001006566.1	dihydropteridine reductase	QDPR	0	0	0	0	0	0	0	0	0	0	0	0	0	0	0	0	0	0	0	0	0	0	0	0	0	0	0	0	0	0	0	1	0	0	0	0	0	0	0	0
110	NP_001006531.1	STX6	NP_001006531.1	110	110	29155	NP_001006531.1	syntaxin-6	STX6	0	0	0	0	0	0	0	0	0	0	0	0	0	0	0	0	0	0	0	0	0	0	0	0	0	0	0	0	0	0	0	0	0	0	0	0	0	0	0	0
80	NP_001006339.1	COPE	NP_001006339.1	80	80	34369	NP_001006339.1	coatomer subunit epsilon	COPE	0	0	0	0	0	0	0	0	0	0	0	0	0	0	1	0	0	0	0	0	0	0	0	0	0	0	0	0	0	0	0	0	0	0	0	0	0	0	0	0
66	XP_015140152.1;XP_015140143.1;XP_015140132.1;XP_015140123.1;NP_001006235.1;XP_015140117.1;XP_015140111.1;XP_015140105.1	TMPO	NP_001006235.1;XP_015140105.1;XP_015140111.1;XP_015140117.1;XP_015140123.1;XP_015140132.1;XP_015140143.1;XP_015140152.1	66	66	38364	XP_015140152.1	thymopoietin isoform X7	TMPO	0	0	0	0	0	0	0	0	0	0	0	0	0	0	1	0	0	0	0	0	0	0	0	0	0	0	0	0	0	0	0	0	0	0	0	0	0	0	0	0
61	NP_001006186.1;XP_025011218.1	TMED2	NP_001006186.1;XP_025011218.1	61	61	22602	NP_001006186.1	transmembrane emp24 domain-containing protein 2 precursor	TMED2	0	0	0	0	0	0	0	0	0	0	0	0	0	0	0	0	0	0	0	0	0	0	0	0	0	0	0	1	0	0	0	0	0	0	0	0	0	0	0	0
57	NP_990455.1;NP_001006152.1	PPP2CA;PPP2CB	NP_001006152.1;NP_990455.1	57	57	35563	NP_990455.1	serine/threonine-protein phosphatase 2A catalytic subunit alpha isoform	PPP2CB	0	0	0	0	0	0	0	0	0	0	0	0	0	0	0	0	0	0	0	0	0	0	0	0	0	0	0	0	0	0	0	1	0	0	0	0	0	0	0	0
50	NP_001005842.1	VPS35	NP_001005842.1	50	50	91706	NP_001005842.1	vacuolar protein sorting-associated protein 35	VPS35	0	0	0	0	0	0	0	0	0	0	0	0	0	1	0	0	0	0	0	0	0	0	0	0	0	0	0	0	0	0	0	0	0	0	0	0	0	0	0	0
571	REV__XP_420142.6	REV__XP_420142.6	REV__XP_420142.6	571	571	87297	REV__XP_420142.6	REVERSED	REV__XP_420142.6	0	0	0	0	0	0	0	0	0	0	0	0	0	0	0	1	0	0	0	0	0	0	0	0	0	0	0	0	0	0	0	0	0	0	0	0	0	0	0	0
570	REV__XP_025007443.1;REV__XP_421748.3	REV__XP_025007443.1;REV__XP_421748.3	REV__XP_025007443.1;REV__XP_421748.3	570	570	96029	REV__XP_025007443.1	REVERSED	REV__XP_025007443.1	0	0	0	0	0	0	0	0	1	0	0	0	0	0	0	0	0	0	0	0	0	0	0	0	0	0	0	0	0	0	0	0	0	0	0	0	0	0	0	0
569	REV__XP_015155437.1	REV__XP_015155437.1	REV__XP_015155437.1	569	569	42391	REV__XP_015155437.1	REVERSED	REV__XP_015155437.1	0	0	0	0	0	0	0	0	1	0	1	0	1	1	1	1	1	0	0	0	0	0	0	0	0	0	0	1	1	1	1	1	1	0	0	0	0	0	0	0
568	REV__XP_015149926.1;REV__XP_015149925.1;REV__XP_414842.3	REV__XP_015149925.1;REV__XP_015149926.1;REV__XP_414842.3	REV__XP_015149925.1;REV__XP_015149926.1;REV__XP_414842.3	568	568	92424	REV__XP_015149926.1	REVERSED	REV__XP_015149926.1	0	0	0	0	0	0	0	0	0	0	0	0	0	1	0	0	0	0	0	0	0	0	1	0	0	0	0	0	0	0	0	0	0	0	0	0	0	0	0	0
567	REV__XP_004945264.1	REV__XP_004945264.1	REV__XP_004945264.1	567	567	95987	REV__XP_004945264.1	REVERSED	REV__XP_004945264.1	0	0	0	0	0	0	0	1	0	0	0	0	1	1	1	1	1	0	0	0	0	0	0	0	0	0	0	0	0	0	0	0	0	0	0	0	0	0	0	0
566	REV__XP_025006863.1;REV__XP_004941900.1;REV__XP_025006864.1	REV__XP_004941900.1;REV__XP_025006863.1;REV__XP_025006864.1	REV__XP_004941900.1;REV__XP_025006863.1;REV__XP_025006864.1	566	566	129950	REV__XP_025006863.1	REVERSED	REV__XP_025006863.1	0	0	0	0	0	0	0	0	0	0	0	0	1	1	1	0	0	0	0	0	0	0	0	0	0	0	0	0	0	1	0	0	0	0	0	0	0	0	0	0
565	REV__XP_004937159.1;REV__XP_424976.2	REV__XP_004937159.1;REV__XP_424976.2	REV__XP_004937159.1;REV__XP_424976.2	565	565	30171	REV__XP_004937159.1	REVERSED	REV__XP_004937159.1	0	0	0	0	0	0	0	0	0	0	0	0	0	0	0	0	0	0	0	0	0	0	0	1	1	0	0	0	0	0	0	0	0	0	0	0	0	1	0	0
564	REV__XP_025008714.1;REV__XP_422380.3;REV__XP_025008713.1;REV__XP_015146369.1;REV__XP_015146368.1;REV__XP_015146367.1;REV__XP_015146366.1;REV__XP_015146365.1;REV__XP_015146364.1;REV__XP_004936721.1	REV__XP_004936721.1;REV__XP_015146364.1;REV__XP_015146365.1;REV__XP_015146366.1;REV__XP_015146367.1;REV__XP_015146368.1;REV__XP_015146369.1;REV__XP_025008713.1;REV__XP_025008714.1;REV__XP_422380.3	REV__XP_004936721.1;REV__XP_015146364.1;REV__XP_015146365.1;REV__XP_015146366.1;REV__XP_015146367.1;REV__XP_015146368.1;REV__XP_015146369.1;REV__XP_025008713.1;REV__XP_025008714.1;REV__XP_422380.3	564	564	93760	REV__XP_025008714.1	REVERSED	REV__XP_025008714.1	0	0	0	0	0	0	0	0	1	0	0	0	1	1	1	1	1	0	0	0	0	0	0	0	0	0	0	0	0	0	1	1	1	0	1	1	0	0	0	0
563	REV__XP_004936445.1;REV__XP_025006854.1;REV__XP_025006853.1;REV__XP_015143319.1;REV__XP_025006852.1;REV__XP_004936444.1	REV__XP_004936444.1;REV__XP_004936445.1;REV__XP_015143319.1;REV__XP_025006852.1;REV__XP_025006853.1;REV__XP_025006854.1	REV__XP_004936444.1;REV__XP_004936445.1;REV__XP_015143319.1;REV__XP_025006852.1;REV__XP_025006853.1;REV__XP_025006854.1	563	563	132960	REV__XP_004936445.1	REVERSED	REV__XP_004936445.1	0	0	0	0	0	0	0	0	0	0	0	0	0	0	0	0	0	0	0	0	0	0	0	0	0	0	0	0	0	0	0	0	0	0	0	1	0	1	0	0
562	REV__XP_004934598.1	REV__XP_004934598.1	REV__XP_004934598.1	562	562	86889	REV__XP_004934598.1	REVERSED	REV__XP_004934598.1	0	0	0	0	0	1	0	0	0	0	0	0	1	1	1	1	1	0	0	0	0	0	0	0	1	0	0	0	1	0	0	0	0	0	0	0	0	0	0	0
561	REV__NP_989788.1	REV__NP_989788.1	REV__NP_989788.1	561	561	28484	REV__NP_989788.1	REVERSED	REV__NP_989788.1	0	0	0	0	0	0	0	0	0	0	0	0	0	0	1	1	1	0	0	0	0	0	0	0	0	0	0	0	0	0	0	0	0	0	0	0	0	0	0	0
[truncated: 168 more columns]

## Sheet: 3 Contaminants removed
7									Identifications =
									Gating =
									# cells =
									Experiment # =
MaxQuant ID	Protein IDs	Protein symbols	Majority protein IDs	Redundant groups sharing any peptides	Redundant groups sharing >20% peptides	Molecular mass	Best protein identifier	Best protein description	Best protein symbol	Unique peptides 1H1a	Unique peptides 1H1b	Unique peptides 1H1c	Unique peptides 1H1d	Unique peptides 1H1e	Unique peptides 1H3a	Unique peptides 1H3b	Unique peptides 1H3c	Unique peptides 1H3d	Unique peptides 1H5a	Unique peptides 1H5b	Unique peptides 1H5c	Unique peptides 1H5d	Unique peptides 1H20a	Unique peptides 1H20b	Unique peptides 1H20c	Unique peptides 1H20d	Unique peptides 1L1a	Unique peptides 1L1b	Unique peptides 1L1c	Unique peptides 1L1d	Unique peptides 1L1e	Unique peptides 1L3a	Unique peptides 1L3b	Unique peptides 1L3c	Unique peptides 1L5a	Unique peptides 1L5b	Unique peptides 1L5c	Unique peptides 1L5d	Unique peptides 1L20a	Unique peptides 1L20b	Unique peptides 1L20c	Unique peptides 1L20d	Unique peptides 2H1a	Unique peptides 2H1b	Unique peptides 2H1c	Unique peptides 2H1d	Unique peptides 2H1e	Unique peptides 2H1f	Unique peptides 2H1g
454	XP_015149613.1;NP_989753.1	OCM	NP_989753.1;XP_015149613.1	454	454	12106	XP_015149613.1	parvalbumin, thymic CPV3 isoform X1	OCM	6	7	3	0	3	7	6	7	6	7	7	7	7	7	7	7	7	0	0	0	7	0	3	0	0	0	0	5	0	3	3	5	4	0	5	4	5	4	3	0
402	XP_003642677.1;NP_001289102.1	S100A1	NP_001289102.1;XP_003642677.1	402	402	10582	XP_003642677.1	protein S100-A1 isoform X1	S100A1	0	1	0	0	1	1	1	1	1	1	1	1	1	1	1	1	1	0	0	0	0	1	1	1	0	1	0	1	1	1	1	1	1	0	0	0	0	0	0	0
257	XP_425458.2;XP_004937726.1;XP_003640418.1;XP_001233180.1;NP_001268414.1;NP_001032934.1;NP_001032932.1	HIST1H46;HIST1H46L2;HIST1H46L6;HIST1H4B;HIST1H4D;HIST1H4I;HIST2H4B	NP_001032932.1;NP_001032934.1;NP_001268414.1;XP_001233180.1;XP_003640418.1;XP_004937726.1;XP_425458.2	257	257	11367	XP_425458.2	histone H4	HIST1H4D	6	6	6	5	6	6	5	6	6	6	6	6	6	7	7	7	6	3	5	6	5	6	5	4	6	6	6	6	6	6	7	7	7	0	1	3	2	1	0	0
530;699	NP_990641.1;XP_015142790.1;XP_025006379.1;XP_025006789.1	CKB;LOC107051134	NP_990641.1;XP_025006379.1;XP_015142790.1	530;699	530;699	42870	NP_990641.1_family	family {creatine kinase B-type}	CKB;LOC107051134	0	1	0	0	1	2	0	1	2	2	2	1	2	3	3	3	2	0	0	0	1	0	0	0	2	0	0	0	1	2	1	0	2	0	0	1	0	1	0	0
205;415	NP_001007825.1;NP_001026234.1;NP_001026400.1;NP_001072949.1;NP_001295542.1;NP_990503.1;NP_990849.1;XP_015135388.1;XP_015139542.2;XP_015143877.1;XP_015143878.1;XP_015152582.1;XP_025006899.1;XP_424279.1	ACTG1;ACTC2L;ACT85CL;ACTA1;ACTA2;ACTB;ACTBL2L;ACTC1;ACTG2	NP_001007825.1;NP_001295542.1;NP_990849.1;XP_015135388.1;XP_015139542.2;NP_001072949.1;NP_001026234.1;NP_990503.1;XP_015143878.1;XP_015143877.1;NP_001026400.1;XP_424279.1;XP_025006899.1	205;415	205;415	41792	NP_001007825.1_family	family {actin, cytoplasmic type 5}	ACTG1;ACTC2L;ACT85CL;ACTA1;ACTA2;ACTB;ACTBL2L;ACTC1;ACTG2	2	5	3	5	5	4	3	5	6	5	5	5	6	7	8	7	8	1	5	6	4	5	5	4	6	6	6	6	6	6	8	8	7	0	1	2	2	2	1	0
237	XP_025009552.1;XP_004937730.2;XP_004934830.3;XP_001233337.1;XP_001233227.1;XP_001232985.1;NP_001073189.1;NP_001073188.1;NP_001026652.1;XP_015144978.1;XP_423715.4	HIST1H2B5;HIST1H2B5L;HIST1H2B7;HIST1H2B7L2;HIST1H2B7L4;HIST1H2B8;HIST1H2BF;HIST1H2BO;HSTH2B7;LOC426037	NP_001026652.1;NP_001073188.1;NP_001073189.1;XP_001232985.1;XP_001233227.1;XP_001233337.1;XP_004934830.3;XP_004937730.2;XP_015144978.1;XP_025009552.1	237	237	13951	XP_025009552.1	histone H2B 5	HIST1H2B5L	4	6	5	3	4	6	4	6	6	6	6	6	6	6	6	6	6	0	3	5	4	3	4	2	5	6	5	5	5	6	6	6	6	0	1	2	1	0	0	0
181;225;270	NP_001025924.1;NP_001026545.1;NP_001072943.1;NP_001264997.1;NP_001268410.1;XP_004937728.1;XP_015128745.1;XP_015128746.1;XP_015148868.1;XP_025002825.1;XP_425455.2;XP_425465.1;XP_425469.1	H2AFV;H2A2BL;H2AFJ;H2AFZ;HIST1H2A3;HIST1H2A4;HIST1H2A4L1;HIST1H2A4L2;HIST1H2A4L3;HIST1H2A4L4;HISTH2A4L1	NP_001026545.1;XP_015128745.1;XP_015128746.1;XP_425469.1;XP_425465.1;XP_425455.2;XP_004937728.1;NP_001268410.1;NP_001264997.1;NP_001072943.1;XP_025002825.1;NP_001025924.1	181;225;270	181;225;270	13509	XP_015128745.1_family	family {histone H2A.V isoform X1}	H2AFV;H2A2BL;H2AFJ;H2AFZ;HIST1H2A3;HIST1H2A4;HIST1H2A4L1;HIST1H2A4L2;HIST1H2A4L3;HIST1H2A4L4;HISTH2A4L1	0	1	0	0	0	1	0	1	2	1	2	0	3	3	4	4	4	0	0	2	0	0	0	0	1	2	0	1	3	2	3	3	3	0	0	0	0	1	0	0
238	XP_416193.2;XP_025010739.1;XP_025000290.1;XP_015144926.1;XP_015144912.1;XP_015139223.2;XP_001233028.1;XP_001232833.1;NP_990627.1;NP_001268438.1;NP_001268409.1;NP_001026653.2	H3F3B;H3F3C;HH3L;HIST1H3A;HIST1H3G;HIST1H3H;HIST2H3;HIST2H3D;HIST2H3L;LOC100857439	NP_001026653.2;NP_001268409.1;NP_001268438.1;NP_990627.1;XP_001232833.1;XP_001233028.1;XP_015139223.2;XP_015144912.1;XP_015144926.1;XP_025000290.1;XP_025010739.1;XP_416193.2	238	238	15388	XP_416193.2	histone H3	HIST2H3	1	2	2	1	0	3	1	2	3	2	3	3	3	3	3	3	3	0	2	2	1	2	2	1	1	3	3	3	3	3	3	3	2	0	0	0	0	0	0	0
407;410;758	NP_001292069.1;NP_001292201.1;NP_990775.1;XP_003641692.3;XP_015145579.2;XP_015155800.2;XP_015155803.1;XP_416397.1;XP_422851.1	TUBA1A1;LOC425049;TUBA1A;TUBA1C;TUBA3E;TUBA4A;TUBA4B;TUBA8A;TUBA8B	XP_003641692.3;XP_015155800.2;XP_015155803.1;NP_001292201.1;XP_422851.1;XP_015145579.2;NP_001292069.1	407;410;758	407;410;758	50151	XP_015155803.1_family	family {tubulin alpha-1B chain}	TUBA1A1;LOC425049;TUBA1A;TUBA1C;TUBA3E;TUBA4A;TUBA4B;TUBA8A;TUBA8B	0	0	0	0	1	1	0	1	1	1	1	1	1	2	2	2	2	1	1	1	1	1	1	0	1	1	1	2	1	2	1	1	2	0	0	0	0	0	0	0
292;490	NP_001075166.2;NP_001103834.1;NP_990336.1;NP_990781.1	CALM2;CALM1;CALML3;TNNC2	NP_990336.1;NP_001103834.1	292;490	292;490	16852	NP_990336.1_family	family {calmodulin}	CALM2;CALM1;CALML3;TNNC2	0	0	0	0	0	0	0	0	0	0	0	0	0	0	0	0	0	0	0	0	0	0	0	0	0	0	0	0	0	0	0	0	0	0	0	0	0	0	0	0
44;201;252;281;531;572	CON__ENSEMBL:ENSBTAP00000025008;NP_001004400.1;NP_001026183.1;NP_001026769.1;NP_001074329.2;NP_990646.1;XP_001231210.4	TUBB4B;CON__ENSEMBL:ENSBTAP00000025008;TUBB;TUBB2A;TUBB2B;TUBB3;TUBB6	NP_001074329.2;NP_990646.1;NP_001004400.1;NP_001026769.1;XP_001231210.4;NP_001026183.1	44;201;252;281;531;572	44;201;252;281;531;572	49860	NP_001074329.2_family	family {tubulin beta-3 chain}	TUBB4B;CON__ENSEMBL:ENSBTAP00000025008;TUBB;TUBB2A;TUBB2B;TUBB3;TUBB6	0	4	1	3	2	5	2	5	6	4	6	5	9	9	10	10	11	0	3	4	2	3	4	3	4	4	3	4	5	6	6	8	6	0	1	1	0	0	0	0
532	NP_990647.1	CALB2	NP_990647.1	532	532	31077	NP_990647.1	calretinin	CALB2	5	7	6	0	11	10	2	8	10	9	12	12	13	14	14	14	15	0	0	0	4	0	2	0	0	0	0	6	0	4	4	5	5	0	2	5	3	1	0	0
64;75;96;126;221;236	NP_001006219.1;NP_001006289.1;NP_001006415.1;NP_001007840.1;NP_001026514.1;NP_001026648.1;NP_001280105.1;XP_015151225.1;XP_025003081.1;XP_025004549.1	YWHAE;SFN;YWHAB;YWHAG;YWHAH;YWHAQ;YWHAZ	NP_001006219.1;XP_015151225.1;NP_001026514.1;XP_025003081.1;NP_001006289.1;XP_025004549.1;NP_001006415.1;NP_001026648.1;NP_001007840.1	64;75;96;126;221;236	64;75;96;126;221;236	29174	NP_001006219.1_family	family {14-3-3 protein epsilon}	YWHAE;SFN;YWHAB;YWHAG;YWHAH;YWHAQ;YWHAZ	0	4	0	7	2	3	0	8	11	10	16	7	21	29	28	29	32	0	0	6	0	0	5	0	11	11	4	8	11	16	18	21	18	0	1	7	1	5	0	0
295	NP_001135728.1;NP_001341600.1;XP_025000010.1	CNN2;CNN3	NP_001135728.1;NP_001341600.1;XP_025000010.1	295	295	33390	NP_001135728.1	calponin-2	CNN2	0	0	0	0	0	0	0	0	0	0	0	0	0	0	0	0	0	0	0	0	0	0	0	0	0	0	0	0	0	0	0	0	1	0	0	1	1	1	1	1
298	NP_001159798.1	PPIA	NP_001159798.1	298	298	17810	NP_001159798.1	peptidyl-prolyl cis-trans isomerase A	PPIA	4	5	2	4	3	4	3	4	3	5	7	5	8	9	9	9	9	0	3	4	4	2	4	2	4	6	4	5	6	7	8	8	8	0	0	1	0	1	0	0
119;488	NP_001006686.1;NP_990334.1	HSPA8;HSPA2	NP_990334.1;NP_001006686.1	55;119;488;550	119;488	70826	NP_990334.1_family	family {heat shock cognate 71 kDa protein}	HSPA8;HSPA2	3	6	4	6	9	10	2	11	11	9	14	11	18	18	16	20	20	0	1	3	7	2	5	3	9	9	9	11	11	11	14	13	12	1	5	4	3	3	3	0
389	NP_001274134.1;NP_001280103.1;XP_024997640.1;XP_004946721.1;NP_001340917.1;NP_990406.1;XP_025000014.1	RPS27A;UBA52;UBB;UBC	NP_001274134.1;NP_001280103.1;NP_001340917.1;NP_990406.1;XP_004946721.1;XP_024997640.1	389	389	17979	NP_001274134.1	ubiquitin-40S ribosomal protein S27a	RPS27A	1	2	2	2	1	3	0	2	3	3	3	3	3	4	4	4	3	0	0	2	1	0	2	1	3	3	2	2	3	2	3	3	3	0	2	3	2	3	2	0
664	XP_015134008.1;XP_015134007.1	HMGN5	XP_015134007.1;XP_015134008.1	664	664	11357	XP_015134008.1	non-histone chromosomal protein HMG-14A	HMGN5	1	1	0	0	0	1	0	1	2	1	2	1	2	2	2	2	2	0	0	0	0	0	1	0	0	1	0	1	2	1	2	2	2	0	1	0	1	0	0	0
446	NP_989636.1;XP_025001969.1;XP_025001970.1	GAPDH;LOC107051217	NP_989636.1	446	446	35704	NP_989636.1	glyceraldehyde-3-phosphate dehydrogenase	GAPDH	1	4	2	3	2	6	1	9	10	7	10	7	14	13	15	16	16	0	4	1	1	1	3	4	5	7	4	9	9	10	12	12	12	0	1	2	2	4	0	0
254;421;729	NP_001027570.2;NP_001308445.1;XP_015151875.2;XP_024997991.1	EEF1A2;EEF1A1	XP_015151875.2;XP_024997991.1;NP_001308445.1;NP_001027570.2	254;421;729	254;421;729	50498	XP_024997991.1_family	family {elongation factor 1-alpha 2 isoform X1}	EEF1A2;EEF1A1	1	0	0	3	1	3	0	2	4	1	3	3	4	4	4	4	4	0	1	2	2	1	3	1	3	3	3	3	2	3	4	4	4	0	1	2	1	0	0	0
265;266;286;348;411;871	NP_001035732.1;NP_001035733.1;NP_001075172.1;NP_001264297.1;NP_001292314.1;XP_425456.1	HIST1H101;HIST1H103;HIST1H110;HIST1H111L;HIST1H111R;HISTH1	NP_001035732.1;XP_425456.1;NP_001264297.1;NP_001035733.1;NP_001292314.1;NP_001075172.1	265;266;286;348;411;871	265;266;286;348;411;871	22044	NP_001035732.1_family	family {histone H1.01}	HIST1H101;HIST1H103;HIST1H110;HIST1H111L;HIST1H111R;HISTH1	0	0	0	0	0	0	0	0	2	1	2	0	4	5	4	4	5	0	0	2	0	0	0	0	0	1	0	0	3	5	5	5	5	0	0	0	0	0	0	0
165	NP_001025710.1	CRABP1	NP_001025710.1	165	165	15663	NP_001025710.1	cellular retinoic acid-binding protein 1	CRABP1	0	0	0	0	3	4	0	3	3	2	4	4	6	8	9	9	9	0	0	0	3	0	0	0	0	0	0	0	0	0	0	0	0	0	3	3	1	1	1	0
730	XP_015152320.2;XP_024998255.1;NP_990451.1;XP_015152319.2;XP_024999649.1;XP_024999630.1;NP_990207.1	ENO1;ENO2	NP_990451.1;XP_015152319.2;XP_015152320.2;XP_024998255.1	730	730	47332	XP_015152320.2	alpha-enolase isoform X2	ENO1	2	5	1	6	5	9	3	9	11	8	10	8	13	13	14	15	14	0	7	0	2	5	6	4	6	11	2	11	10	10	13	13	13	0	3	2	1	2	0	0
824	XP_416217.3	NFAM1	XP_416217.3	824	824	28229	XP_416217.3	NFAT activation molecule 1 isoform X1	NFAM1	0	0	0	0	0	0	0	0	0	0	0	0	0	0	0	0	0	0	0	0	0	0	0	0	0	0	0	0	0	0	0	0	0	0	0	0	0	0	0	0
291;560	NP_001103255.1;NP_996842.1;XP_015139110.1	HSP90AA1;HSP90AB1	NP_001103255.1;XP_015139110.1;NP_996842.1	291;560	291;560	84058	NP_001103255.1_family	family {heat shock protein HSP 90-alpha}	HSP90AA1;HSP90AB1	1	2	1	2	2	9	0	6	9	9	14	7	15	17	18	19	19	0	0	0	2	0	2	0	3	6	1	7	7	14	13	15	14	0	6	5	3	4	0	0
336	NP_001258861.1;XP_416800.2;XP_001234000.1	PRDX1;PRDX4	NP_001258861.1	336	336	22314	NP_001258861.1	peroxiredoxin-1	PRDX1	1	4	1	2	3	4	0	3	7	5	7	6	7	8	8	8	8	0	3	0	1	2	3	1	4	6	2	7	7	7	8	7	8	0	1	4	2	3	0	0
435	NP_989508.1	LDHB	NP_989508.1	435	435	36318	NP_989508.1	L-lactate dehydrogenase B chain	LDHB	1	3	1	1	2	5	0	3	6	4	7	4	8	11	9	11	11	0	2	0	2	0	3	2	6	4	3	4	5	6	8	9	6	0	1	5	3	1	0	0
442;877	NP_989617.2;XP_015155899.1;XP_429118.3	ATP5A1W;ATP5A1Z	XP_015155899.1;XP_429118.3;NP_989617.2	442;877	442;877	60027	XP_429118.3_family	family {ATP synthase subunit alpha, mitochondrial isoform X1}	ATP5A1W;ATP5A1Z	0	0	0	0	0	1	0	2	2	1	3	1	3	3	3	3	3	0	0	0	0	0	1	0	2	1	0	2	3	3	3	3	2	0	0	0	0	1	0	0
269	NP_001041541.2;XP_418091.2;XP_015144218.1;CON__Q61726;CON__O43790;XP_424505.5;CON__Q6NT21;CON__P78385;XP_015155864.2;CON__Q14533;CON__P78386;XP_415310.4	CON__O43790;CON__P78385;CON__P78386;CON__Q14533;CON__Q61726;CON__Q6NT21;GFAP;INA;LOC426897;NEFH;VIM	NP_001041541.2	26;269;290;482;646;761;833	269	53215	NP_001041541.2	vimentin	VIM	8	7	5	10	3	9	0	16	15	12	15	16	24	30	28	30	28	0	8	12	10	0	12	7	4	24	17	17	14	19	23	27	21	0	6	7	3	4	3	0
471	NP_990072.1;XP_015143678.1	VDAC2	NP_990072.1;XP_015143678.1	471	471	30197	NP_990072.1	voltage-dependent anion-selective channel protein 2	VDAC2	0	3	0	2	0	6	0	8	9	4	7	8	11	11	10	11	11	0	0	0	0	0	2	1	9	8	3	6	6	9	9	11	8	0	4	2	4	3	0	0
84;719	NP_001006352.1;NP_990656.1;XP_015128667.2;XP_015148874.2	ARF3;ARF1;ARF4;ARF5	NP_001006352.1;NP_990656.1;XP_015128667.2;XP_015148874.2	84;719	84;719	20601	XP_015128667.2_family	family {ADP-ribosylation factor 3}	ARF3;ARF1;ARF4;ARF5	1	1	1	2	1	2	1	3	3	4	3	2	5	6	6	6	5	1	1	1	1	1	1	1	1	2	1	2	3	3	5	5	3	0	0	0	0	0	0	0
243	XP_025005519.1;XP_015131803.1;XP_015131802.1;NP_001026709.1	ANXA5	NP_001026709.1;XP_015131802.1;XP_015131803.1;XP_025005519.1	243	243	36198	XP_025005519.1	annexin A5 isoform X1	ANXA5	3	6	1	2	1	9	0	4	13	9	11	7	15	16	16	16	16	0	5	0	0	9	7	1	0	9	4	12	11	13	15	16	14	0	2	3	0	1	1	0
29	NP_001001315.2;CON__P21752;XP_025005214.1;XP_015149436.1;XP_004945030.1;XP_001234312.1;NP_001182714.1	CON__P21752;TMSB15B;TMSB4X;TMSB4Y	NP_001001315.2	29	29	5052.6	NP_001001315.2	thymosin beta-4	TMSB4X	0	0	0	2	0	0	0	0	2	0	1	0	2	4	1	1	3	0	1	5	0	0	2	2	1	4	2	2	3	4	5	5	4	0	0	0	0	0	0	0
227	NP_001026562.2	ATP5F1B	NP_001026562.2	227	227	56628	NP_001026562.2	ATP synthase subunit beta, mitochondrial precursor	ATP5F1B	1	3	1	5	2	10	1	10	9	6	9	10	13	18	17	17	18	0	2	2	2	0	2	1	11	7	9	8	12	13	15	13	15	0	2	3	2	3	0	0
439;624	NP_001006443.1;NP_989562.2;XP_004940900.2	SLC25A6;SLC25A4;SLC25A5	NP_001006443.1;NP_989562.2;XP_004940900.2	439;624	439;624	32748	NP_989562.2_family	family {ADP/ATP translocase 3}	SLC25A6;SLC25A4;SLC25A5	1	1	1	1	1	2	1	2	3	1	3	2	3	3	3	3	3	0	1	0	1	0	1	1	3	2	2	2	2	3	3	3	3	0	0	0	0	0	0	0
543	NP_990782.1	TPI1	NP_990782.1	543	543	26620	NP_990782.1	triosephosphate isomerase	TPI1	1	4	0	1	1	2	0	7	6	4	6	6	10	11	12	12	12	0	1	0	1	0	3	1	6	3	4	3	7	7	9	7	8	0	0	0	0	0	0	0
199	XP_025002971.1;XP_025002970.1;XP_025002969.1;XP_025002968.1;XP_025002967.1;XP_015136948.1;NP_001026156.1;XP_025002966.1;XP_015136944.1;XP_015136942.1	HNRNPA2B1	NP_001026156.1;XP_015136942.1;XP_015136944.1;XP_015136948.1;XP_025002966.1;XP_025002967.1;XP_025002968.1;XP_025002969.1;XP_025002970.1;XP_025002971.1	199;416	199	33466	XP_025002971.1	heterogeneous nuclear ribonucleoproteins A2/B1 isoform X6	HNRNPA2B1	0	2	1	0	1	4	1	5	7	4	6	5	9	9	10	10	10	0	0	1	1	0	0	0	1	4	2	4	6	6	7	9	6	0	1	1	0	0	0	0
821	XP_415765.2	MDH2	XP_415765.2	821	821	35655	XP_415765.2	malate dehydrogenase, mitochondrial	MDH2	1	5	1	3	4	5	2	5	7	8	10	6	10	14	13	12	14	0	0	1	1	1	2	1	7	5	5	5	6	7	10	8	9	0	1	1	1	1	0	0
485	NP_990316.1	PGK1	NP_990316.1	485	485	44716	NP_990316.1	phosphoglycerate kinase	PGK1	1	4	1	2	5	5	0	8	7	5	10	6	11	11	11	11	11	0	1	0	2	1	1	0	2	5	1	5	7	6	8	9	8	0	2	3	1	0	0	0
495	NP_990378.1;XP_024997565.1;XP_024997378.1;XP_024997377.1;XP_015150876.1;NP_001191690.1;NP_001269159.1	LOC112530034;NME1;NME2;NME3	NP_990378.1	495	495	17288	NP_990378.1	nucleoside diphosphate kinase	NME2	0	1	0	0	0	1	0	3	2	2	3	2	4	6	6	6	6	0	0	0	0	0	1	0	3	1	1	3	3	3	3	3	4	0	0	0	0	0	0	0
321	XP_025002957.1;XP_025002956.1;XP_015136897.1;NP_001186542.1	AGR3	NP_001186542.1;XP_015136897.1;XP_025002956.1;XP_025002957.1	321	321	19095	XP_025002957.1	anterior gradient protein 3 isoform X1	AGR3	0	1	0	0	0	0	0	0	3	0	3	0	4	4	4	4	4	0	2	0	0	2	1	4	0	3	0	4	4	4	4	4	4	0	1	1	0	0	0	0
500	NP_990398.1	HSPE1	NP_990398.1	500	500	11083	NP_990398.1	10 kDa heat shock protein, mitochondrial	HSPE1	0	0	2	3	1	1	0	1	4	3	4	3	4	5	5	4	5	0	0	0	0	0	1	0	4	3	1	3	2	4	4	4	3	0	1	1	1	1	0	0
788	XP_025001564.1	CALR	XP_025001564.1	788	788	48106	XP_025001564.1	calreticulin	CALR	0	1	1	1	1	3	1	5	6	2	7	2	9	9	10	9	10	0	3	0	0	0	2	1	3	5	3	6	7	7	10	9	7	0	2	1	1	0	0	0
550	NP_990822.1	HSPA5	NP_990822.1	119;488;550	550	72018	NP_990822.1	endoplasmic reticulum chaperone BiP precursor	HSPA5	0	2	0	1	0	3	0	7	13	0	14	8	18	19	19	19	21	0	9	0	0	2	3	8	7	15	7	13	15	17	20	19	18	0	4	1	3	1	0	0
668	XP_015134281.1;XP_025009576.1;NP_990800.1;XP_015134282.1	PKM	NP_990800.1;XP_015134281.1;XP_015134282.1;XP_025009576.1	668	668	57873	XP_015134281.1	pyruvate kinase PKM isoform X3	PKM	0	2	1	1	3	5	1	10	9	4	10	6	15	18	18	19	19	0	4	0	0	0	2	0	8	6	1	7	9	10	14	15	12	0	3	4	2	3	2	0
864	XP_424134.1	RPLP2	XP_424134.1	864	864	11842	XP_424134.1	60S acidic ribosomal protein P2	RPLP2	0	0	0	0	0	0	0	1	1	0	1	0	2	4	4	4	5	0	0	0	1	0	0	0	1	1	1	1	2	1	4	3	3	0	0	0	0	0	0	0
312	NP_001185571.1	PEBP1	NP_001185571.1	312	312	20957	NP_001185571.1	phosphatidylethanolamine-binding protein 1	PEBP1	0	2	0	0	1	4	0	5	5	5	5	5	5	5	5	5	5	0	0	0	0	0	0	0	0	2	0	5	3	5	5	5	5	0	0	1	0	0	0	0
403	NP_001289106.1	RPS28	NP_001289106.1	403	403	7840.9	NP_001289106.1	40S ribosomal protein S28	RPS28	0	1	0	1	0	1	0	0	1	0	1	1	1	3	3	3	2	0	0	1	1	0	0	0	1	0	1	1	1	1	2	2	2	0	1	0	0	0	0	0
715	XP_015146987.1	PTMA	XP_015146987.1	715	715	12028	XP_015146987.1	prothymosin alpha	PTMA	0	0	0	0	0	0	0	0	0	0	0	0	0	3	1	3	3	0	0	0	0	0	0	0	0	0	0	0	1	1	1	2	2	0	0	0	0	0	0	0
92	NP_001006395.1;NP_001303820.1	MDH1	NP_001006395.1;NP_001303820.1	92	92	36543	NP_001006395.1	malate dehydrogenase, cytoplasmic isoform MDH1	MDH1	1	2	0	2	1	4	0	2	4	4	4	4	6	7	7	8	8	0	0	0	2	0	0	0	5	1	1	3	3	6	5	4	5	0	1	2	1	0	0	0
449	XP_015151807.1;NP_989661.1	FKBP1C	NP_989661.1;XP_015151807.1	449	449	11973	XP_015151807.1	peptidyl-prolyl cis-trans isomerase FKBP1A isoform X1	FKBP1C	0	0	0	0	0	0	0	0	1	0	1	0	1	1	2	2	2	0	0	0	0	0	0	0	0	0	0	0	0	1	1	1	0	0	0	0	0	0	0	0
499	NP_990395.1	SOD1	NP_990395.1	499	499	15703	NP_990395.1	superoxide dismutase	SOD1	0	0	0	0	0	0	0	0	2	1	1	1	2	2	2	3	3	0	0	0	0	0	0	0	0	0	0	1	0	1	2	1	1	0	0	2	0	0	0	0
400	NP_001289078.1	UQCR10	NP_001289078.1	400	400	7126.1	NP_001289078.1	cytochrome b-c1 complex subunit 9	UQCR10	0	1	0	0	0	0	0	1	0	1	1	1	2	2	2	2	2	0	0	0	0	0	0	0	1	0	0	1	0	1	1	1	1	0	0	0	0	0	0	0
544	NP_990784.1	TXN	NP_990784.1	544	544	11700	NP_990784.1	thioredoxin	TXN	1	0	1	0	0	0	0	1	1	1	1	1	1	2	2	1	2	0	1	1	1	0	1	0	1	2	1	0	1	1	2	2	2	0	1	0	0	0	0	0
428	NP_989441.1	PDIA3	NP_989441.1	428	428	56181	NP_989441.1	protein disulfide-isomerase A3 precursor	PDIA3	0	0	0	2	0	2	0	3	12	1	10	5	18	23	23	23	23	0	2	1	0	0	4	5	7	12	7	14	13	18	20	21	18	0	0	1	0	1	0	0
372	NP_001264783.1	GPX2	NP_001264783.1	372	372	21860	NP_001264783.1	glutathione peroxidase 2	GPX2	0	0	0	0	0	2	0	5	3	5	3	5	7	6	7	7	7	0	0	0	0	0	0	0	0	0	0	0	0	0	0	0	0	0	0	1	0	0	0	0
279	XP_015150918.1;NP_001074186.1;NP_001072966.1	SUMO2;SUMO3	NP_001072966.1;NP_001074186.1;XP_015150918.1	279	279	9608.9	XP_015150918.1	small ubiquitin-related modifier 2 isoform X1	SUMO2	0	0	0	0	0	0	0	0	0	0	1	0	1	1	1	1	1	0	0	0	0	0	0	0	0	0	0	0	1	1	1	1	1	0	0	0	0	0	0	0
470;798	NP_990066.1;XP_025004288.1;XP_025004289.1;XP_025004290.1;XP_025004291.1	MYO6	NP_990066.1;XP_025004291.1;XP_025004289.1;XP_025004290.1;XP_025004288.1	470;798	470;798	145020	XP_025004291.1_family	family {unconventional myosin-VI isoform X4}	MYO6	0	0	0	0	0	0	0	0	0	0	0	0	1	2	2	2	2	0	0	0	0	0	0	0	0	0	0	0	0	0	0	0	0	0	0	0	0	0	0	0
397	NP_001289036.1	NDUFA4	NP_001289036.1	397	397	9497	NP_001289036.1	cytochrome c oxidase subunit NDUFA4	NDUFA4	0	0	0	0	0	0	0	2	0	0	1	1	3	3	3	3	3	0	0	0	0	0	0	0	2	0	0	0	0	2	2	1	2	0	0	0	0	0	0	0
460	NP_989907.1	DBI	NP_989907.1	460	460	9805.1	NP_989907.1	acyl-CoA-binding protein	DBI	0	1	0	0	0	0	0	0	1	0	2	0	3	3	3	3	3	0	0	0	0	0	1	0	0	0	0	2	1	3	2	2	3	0	0	0	0	0	0	0
267	NP_001038105.1;XP_015136459.1;XP_025006492.1;XP_025006490.1;XP_025006494.1;XP_015133840.1;XP_015133838.1;XP_015135025.2	RAB39A;RAB41;RAB6A	NP_001038105.1;XP_015133840.1;XP_015136459.1;XP_025006490.1;XP_025006492.1;XP_025006494.1	267	267	23490	NP_001038105.1	ras-related protein Rab-6A	RAB6A	0	0	0	0	0	0	0	2	2	0	3	2	4	9	6	8	9	0	0	0	0	0	0	0	0	1	0	1	2	1	4	2	2	0	0	1	0	1	0	0
752	XP_015155422.1;XP_015155421.1;XP_015155424.1;XP_015155423.1;XP_015155420.1;NP_001026518.1;XP_015155419.1	CIRBP	NP_001026518.1;XP_015155419.1;XP_015155420.1;XP_015155421.1;XP_015155422.1;XP_015155423.1;XP_015155424.1	752	752	18618	XP_015155422.1	cold-inducible RNA-binding protein isoform X4	CIRBP	1	2	1	0	1	2	1	2	3	3	4	2	4	4	4	4	4	0	0	2	2	1	1	1	2	2	1	1	3	4	4	4	4	0	0	0	0	0	0	0
456	XP_015152784.1;XP_015152783.1;XP_015152782.1;NP_989825.1	DPYSL2	NP_989825.1;XP_015152782.1;XP_015152783.1;XP_015152784.1	455;456	456	62330	XP_015152784.1	dihydropyrimidinase-related protein 2 isoform X2	DPYSL2	0	0	0	0	0	1	0	1	2	1	3	3	6	7	8	10	10	0	0	0	0	0	1	0	0	1	1	2	1	3	4	6	5	0	2	4	0	3	1	0
145	XP_025007326.1;XP_025007325.1;XP_025007324.1;XP_015134169.1;XP_025007323.1;XP_015134168.1;XP_025007322.1;XP_015134167.1;NP_001012610.1;XP_025007329.1;XP_025007328.1;XP_025007330.1	HNRNPH3	NP_001012610.1;XP_015134167.1;XP_015134168.1;XP_015134169.1;XP_025007322.1;XP_025007323.1;XP_025007324.1;XP_025007325.1;XP_025007326.1;XP_025007328.1;XP_025007329.1;XP_025007330.1	145	145	33109	XP_025007326.1	heterogeneous nuclear ribonucleoprotein H3 isoform X4	HNRNPH3	1	0	0	0	1	2	0	1	2	2	2	2	6	7	6	7	6	0	0	1	0	0	1	0	1	3	1	2	3	3	4	5	4	0	1	1	0	1	0	0
594	XP_025008149.1;XP_015145070.1;XP_015145069.1;XP_015145068.1;XP_015145067.1;XP_015145066.1;XP_025008148.1;XP_025008147.1;XP_015145065.1;XP_015145064.1;XP_004942774.1;XP_025008146.1;XP_015145063.1;XP_015145062.1;XP_004942772.1;XP_003641619.2	HNRNPA3	XP_003641619.2;XP_004942772.1;XP_004942774.1;XP_015145062.1;XP_015145063.1;XP_015145064.1;XP_015145065.1;XP_015145066.1;XP_015145067.1;XP_015145068.1;XP_015145069.1;XP_015145070.1;XP_025008146.1;XP_025008147.1;XP_025008148.1;XP_025008149.1	594	594	39483	XP_025008149.1	heterogeneous nuclear ribonucleoprotein A3 isoform X7	HNRNPA3	0	1	0	0	0	3	0	3	6	4	5	3	7	7	9	9	9	0	0	2	0	0	1	0	0	3	3	2	2	7	7	8	7	0	0	0	0	0	0	0
443	NP_989620.1	HSP90B1	NP_989620.1	443;560	443	91554	NP_989620.1	endoplasmin precursor	HSP90B1	0	0	0	1	0	4	0	3	8	2	4	3	18	20	19	19	21	0	4	0	0	2	3	3	3	9	5	9	12	15	17	19	16	0	2	2	0	1	0	0
334	NP_001257591.1	RAB1B	NP_001257591.1	334	334	22708	NP_001257591.1	ras-related protein Rab-1A	RAB1B	0	2	0	0	0	3	0	1	5	2	6	4	8	9	8	8	9	0	0	0	1	0	0	0	2	1	2	1	5	4	5	4	4	0	0	0	0	0	0	0
844	XP_418775.3	RPL14	XP_418775.3	844	844	17292	XP_418775.3	60S ribosomal protein L14	RPL14	0	0	0	0	0	1	0	0	1	0	1	1	2	2	2	2	2	0	0	0	0	0	0	0	1	2	1	2	1	1	2	2	2	0	0	1	0	0	0	0
167	XP_015148044.1;NP_001025748.1	COX4I1	NP_001025748.1;XP_015148044.1	167	167	19631	XP_015148044.1	cytochrome c oxidase subunit 4 isoform 1, mitochondrial isoform X1	COX4I1	1	1	0	1	1	1	0	2	2	1	3	2	4	4	4	4	4	0	0	1	0	0	0	1	4	1	1	1	2	2	2	2	2	0	1	0	0	0	0	0
457	XP_025010565.1;XP_025010564.1;XP_025010563.1;XP_025010562.1;XP_025010561.1;XP_015149214.2;XP_015149208.2;XP_025010558.1;XP_025010557.1;NP_989827.1;XP_025010555.1;XP_015149211.2;XP_015149216.2;XP_025010560.1;XP_025010559.1;XP_015149212.2;XP_025010556.1;XP_025010554.1;XP_025010553.1;XP_025010552.1;XP_025010551.1;XP_015149209.2	HNRNPH2	NP_989827.1;XP_015149208.2;XP_015149209.2;XP_015149211.2;XP_015149212.2;XP_015149214.2;XP_015149216.2;XP_025010551.1;XP_025010552.1;XP_025010553.1;XP_025010554.1;XP_025010555.1;XP_025010556.1;XP_025010557.1;XP_025010558.1;XP_025010559.1;XP_025010560.1;XP_025010561.1;XP_025010562.1;XP_025010563.1;XP_025010564.1;XP_025010565.1	457	457	52878	XP_025010565.1	heterogeneous nuclear ribonucleoprotein H isoform X14	HNRNPH2	0	2	1	0	0	1	0	1	1	2	2	1	5	7	6	7	7	0	0	1	1	0	0	0	1	1	0	3	2	6	4	6	3	0	1	1	2	1	0	0
882	YP_009555265.1	ATP8	YP_009555265.1	882	882	6376.4	YP_009555265.1	ATP synthase F0 subunit 8 (mitochondrion)	ATP8	0	0	0	0	0	1	0	0	1	0	1	1	1	1	1	1	1	0	0	0	0	0	0	0	1	1	0	1	1	1	1	1	1	0	0	0	0	0	0	0
685	XP_015139652.1;XP_015139644.1;XP_015139625.1	NUDT4	XP_015139625.1;XP_015139644.1;XP_015139652.1	685	685	14525	XP_015139652.1	diphosphoinositol polyphosphate phosphohydrolase 2 isoform X5	NUDT4	0	0	0	0	0	0	0	0	0	0	1	0	1	0	0	1	1	0	0	0	0	0	0	0	0	0	0	0	0	1	1	1	1	0	0	0	0	0	0	0
123	NP_001007824.1	RPSA	NP_001007824.1	123	123	33021	NP_001007824.1	40S ribosomal protein SA	RPSA	0	1	1	0	0	2	0	0	4	1	4	3	4	5	5	5	5	0	0	1	0	0	1	0	3	2	2	1	3	4	5	5	3	0	1	0	0	0	0	0
692	XP_025004889.1;XP_025004890.1;XP_015140733.2	DPYSL5L	XP_015140733.2;XP_025004889.1;XP_025004890.1	692	692	56053	XP_025004889.1	dihydropyrimidinase-related protein 5 isoform X2	DPYSL5L	0	0	0	0	0	0	0	0	0	0	0	0	0	0	0	0	0	0	0	0	0	0	0	0	0	0	0	0	0	0	0	0	0	0	0	0	0	0	0	0
168	NP_001025752.1	CYB5B	NP_001025752.1	168	168	16157	NP_001025752.1	cytochrome b5 type B	CYB5B	0	0	0	0	0	1	0	0	0	0	1	0	1	2	3	3	3	0	0	0	0	0	0	0	0	0	0	0	1	1	0	1	1	0	0	1	1	1	0	0
103	NP_001006475.1	ERH	NP_001006475.1	103	103	12229	NP_001006475.1	enhancer of rudimentary homolog	ERH	0	0	0	0	0	1	0	1	1	1	1	1	1	1	1	1	1	0	0	0	0	0	0	0	0	1	0	0	1	1	1	1	1	0	0	0	0	0	0	0
574	XP_004938427.1;XP_001231639.1	ATP5J	XP_001231639.1;XP_004938427.1	574	574	12360	XP_004938427.1	ATP synthase-coupling factor 6, mitochondrial	ATP5J	0	0	0	0	0	0	0	1	1	0	0	0	3	4	2	3	4	0	0	0	0	0	0	0	2	0	0	0	1	1	2	1	1	0	0	0	0	0	0	0
349	NP_001264304.1;XP_015144135.1	GSTO1	NP_001264304.1;XP_015144135.1	349	349	27261	NP_001264304.1	glutathione S-transferase omega-1	GSTO1	0	0	0	0	0	1	0	3	1	2	2	3	7	8	8	8	8	0	0	0	0	0	0	0	0	0	0	1	0	0	0	0	1	0	3	3	0	0	0	0
327	NP_001239055.1	RPS8	NP_001239055.1	327	327	24185	NP_001239055.1	40S ribosomal protein S8	RPS8	0	0	0	0	0	1	0	0	1	0	3	0	4	5	5	5	5	0	0	0	0	0	0	0	0	1	0	0	3	3	5	4	4	0	0	0	0	0	0	0
175	XP_015149271.1;XP_015149270.1;NP_001025790.1	RPS14	NP_001025790.1;XP_015149270.1;XP_015149271.1	175	175	16273	XP_015149271.1	40S ribosomal protein S14 isoform X1	RPS14	0	0	0	0	0	0	0	0	1	0	2	0	2	2	2	2	2	0	0	0	0	0	0	0	0	1	0	1	0	2	2	2	2	0	0	0	0	0	0	0
659	XP_025009458.1;XP_015132540.1	VAMP2	XP_015132540.1;XP_025009458.1	659	659	12524	XP_025009458.1	vesicle-associated membrane protein 2 isoform X2	VAMP2	0	0	0	0	0	0	0	0	0	0	0	0	0	0	1	1	0	0	0	0	0	0	0	0	0	0	0	0	0	0	0	0	0	0	0	0	0	0	0	0
723	XP_015149312.1	PTMS	XP_015149312.1	723	723	11931	XP_015149312.1	parathymosin	PTMS	0	0	0	0	0	0	0	0	0	0	0	0	1	1	1	1	1	0	0	0	0	0	0	0	0	0	0	0	0	1	1	2	1	0	0	0	0	0	0	0
363	NP_001264606.1	ATP6V1G1	NP_001264606.1	363	363	13552	NP_001264606.1	V-type proton ATPase subunit G 1	ATP6V1G1	0	1	0	0	0	1	0	1	1	0	1	1	1	2	3	2	2	0	0	0	0	0	0	0	1	0	0	0	0	0	1	0	0	0	0	1	0	1	0	0
737	XP_015153697.1	ATP5L	XP_015153697.1	737	737	11855	XP_015153697.1	ATP synthase subunit g, mitochondrial	ATP5L	0	0	0	0	0	0	0	2	0	0	2	0	2	3	3	2	3	0	0	0	0	0	0	0	3	1	0	0	2	1	3	3	3	0	0	0	0	0	0	0
631	XP_004945528.1;XP_424611.2	UQCRC2	XP_004945528.1;XP_424611.2	631	631	48451	XP_004945528.1	cytochrome b-c1 complex subunit 2, mitochondrial isoform X2	UQCRC2	0	0	0	0	0	1	0	0	1	0	5	2	6	8	8	8	8	0	0	0	0	0	0	0	5	1	0	0	0	3	3	6	1	0	0	1	0	0	0	0
831	XP_417405.4	RPS21	XP_417405.4	831	831	9118.3	XP_417405.4	40S ribosomal protein S21	RPS21	0	0	0	0	0	1	0	0	0	0	1	0	2	3	3	3	3	0	0	0	0	0	0	0	0	0	0	1	0	1	1	2	0	0	0	0	0	0	0	0
555	NP_990854.1;XP_015134609.1	GOT2	NP_990854.1;XP_015134609.1	555	555	47241	NP_990854.1	aspartate aminotransferase, mitochondrial precursor	GOT2	0	0	0	0	0	3	0	5	6	3	7	2	6	7	7	7	7	0	0	0	0	0	0	0	6	3	2	3	5	6	7	7	6	0	2	2	1	1	0	0
876	XP_428540.3	RPS20	XP_428540.3	876	876	13374	XP_428540.3	40S ribosomal protein S20	RPS20	0	0	0	0	0	0	0	0	0	0	0	0	1	2	2	2	2	0	0	0	0	0	0	0	0	1	0	1	0	1	1	2	1	0	0	0	0	0	0	0
577	XP_001232614.1;XP_001232599.1	ATP5H	XP_001232599.1;XP_001232614.1	577	577	18343	XP_001232614.1	ATP synthase subunit d, mitochondrial	ATP5H	0	0	0	1	0	0	0	2	3	0	3	1	4	4	4	4	4	0	0	0	0	0	0	0	3	1	1	0	3	4	2	4	3	0	0	0	0	0	0	0
502;774	NP_990421.1;XP_024999699.1	GST2L;GSTM2	XP_024999699.1;NP_990421.1	502;774	502;774	29432	XP_024999699.1_family	family {glutathione S-transferase 2-like}	GST2L;GSTM2	0	0	0	0	0	1	0	2	3	1	2	2	3	7	5	7	7	0	0	0	0	0	0	1	2	2	2	2	3	4	5	3	3	0	0	1	0	1	0	0
224	NP_001026539.1;XP_015139007.1;XP_003640982.3	SRSF7;SRSF7L	NP_001026539.1;XP_003640982.3;XP_015139007.1	224	224	26001	NP_001026539.1	serine and arginine rich splicing factor 7	SRSF7	0	0	0	0	0	1	0	0	0	0	0	0	2	3	3	3	3	0	0	0	0	0	0	0	0	0	0	0	0	0	2	2	1	0	0	0	0	0	0	0
173	NP_001025780.2;NP_001292505.1	CLTB	NP_001025780.2;NP_001292505.1	173	173	23121	NP_001025780.2	clathrin light chain B isoform 2	CLTB	0	0	0	0	0	0	0	0	0	0	2	0	2	2	3	3	3	0	0	0	0	0	0	0	0	0	0	0	0	0	0	0	0	0	0	0	0	0	0	0
48;138	NP_001005827.1;NP_001012569.1;XP_015153827.2;XP_015153828.1;XP_024999356.1	RAB11A;RAB11B;RAB25;RAB2B	NP_001005827.1;XP_015153827.2;NP_001012569.1	48;138	48;138	24438	NP_001005827.1_family	family {ras-related protein Rab-11A}	RAB11A;RAB11B;RAB25;RAB2B	0	0	0	0	0	0	0	0	0	0	0	0	1	2	2	2	2	0	0	0	0	0	0	0	0	0	0	0	0	0	1	1	0	0	0	0	0	0	0	0
881	YP_009555264.1	COX2	YP_009555264.1	881	881	25568	YP_009555264.1	cytochrome c oxidase subunit II (mitochondrion)	COX2	0	0	0	0	0	0	0	1	1	0	2	1	3	6	6	6	6	0	0	1	0	0	0	0	1	1	0	2	1	3	0	3	3	0	0	0	0	0	0	0
691	XP_015140689.1;XP_015140685.1;XP_004935916.1;XP_420015.2;XP_015140688.1;XP_015140687.1;XP_015140684.1;XP_004935914.1;XP_015140690.1;XP_015140686.1;XP_015140692.1;XP_015140691.1;XP_015140693.1	OTOF	XP_004935914.1;XP_004935916.1;XP_015140684.1;XP_015140685.1;XP_015140686.1;XP_015140687.1;XP_015140688.1;XP_015140689.1;XP_015140690.1;XP_015140691.1;XP_015140692.1;XP_015140693.1;XP_420015.2	691	691	236380	XP_015140689.1	otoferlin isoform X6	OTOF	0	1	1	0	2	5	0	5	7	2	10	10	17	34	36	40	43	0	0	0	0	0	0	0	0	0	0	1	0	0	0	0	1	0	1	5	1	4	0	0
179	NP_001025862.2	SET	NP_001025862.2	179	179	32103	NP_001025862.2	protein SET	SET	0	0	0	0	0	1	0	0	2	0	2	2	3	4	4	4	4	0	0	0	0	0	0	0	0	1	0	1	2	3	3	3	2	0	0	0	0	0	0	0
604	XP_025000534.1;XP_025000533.1;XP_025000532.1;XP_004949260.1;XP_425032.3;XP_015135863.1;XP_004949259.1;XP_003643054.2;XP_015135862.1;XP_015135861.1;XP_015135860.1;XP_015135859.1;XP_015135858.1;XP_025000314.1;XP_025000313.1;XP_025000312.1;XP_025000311.1;XP_025000310.1;XP_025000309.1;XP_025000308.1;NP_001026556.1;XP_025000307.1;XP_015155915.1;XP_015155914.1;XP_015155912.1;XP_015155911.1;XP_015155910…	HNRNPK;HNRNPKL	NP_001026556.1;XP_003643054.2;XP_004949259.1;XP_004949260.1;XP_015135858.1;XP_015135859.1;XP_015135860.1;XP_015135861.1;XP_015135862.1;XP_015135863.1;XP_015155910.1;XP_015155911.1;XP_015155912.1;XP_015155914.1;XP_015155915.1;XP_025000301.1;XP_025000302.1;XP_025000303.1;XP_025000304.1;XP_025000305.1;XP_025000306.1;XP_025000307.1;XP_025000308.1;XP_025000309.1;XP_025000310.1;XP_025000311.1;XP_025000…	604	604	47102	XP_025000534.1	heterogeneous nuclear ribonucleoprotein K isoform X4	HNRNPK	0	1	0	0	0	5	1	1	3	2	5	2	9	8	9	10	10	0	0	0	0	1	1	0	1	4	2	5	5	6	8	8	7	0	0	1	0	0	0	0
364	NP_001264608.1	RPL12	NP_001264608.1	364	364	17737	NP_001264608.1	60S ribosomal protein L12	RPL12	0	0	0	1	1	1	0	0	2	1	2	2	3	3	3	3	3	0	0	1	0	0	1	0	2	1	2	1	1	1	3	3	2	0	0	0	0	0	0	0
508	XP_025011799.1;XP_025011798.1;NP_990440.1;XP_015134822.1	AK1	NP_990440.1;XP_015134822.1;XP_025011798.1;XP_025011799.1	508	508	21683	XP_025011799.1	adenylate kinase isoenzyme 1 isoform X2	AK1	0	0	0	0	0	2	0	3	0	0	3	0	4	5	6	6	6	0	0	0	0	0	0	0	0	0	0	0	0	0	0	0	0	0	0	1	0	0	0	0
430	NP_989472.1	RPL22	NP_989472.1	430	430	14729	NP_989472.1	60S ribosomal protein L22	RPL22	0	0	0	0	0	0	0	0	1	0	2	0	2	1	2	2	1	0	0	0	0	0	0	0	2	2	0	0	1	1	2	2	1	0	0	0	0	0	0	0
278	NP_001073681.1;XP_025005524.1	UCHL1	NP_001073681.1;XP_025005524.1	278	278	25110	NP_001073681.1	ubiquitin carboxyl-terminal hydrolase isozyme L1	UCHL1	0	0	0	0	0	0	0	0	0	0	0	1	3	5	5	6	6	0	0	0	0	0	0	0	0	0	0	1	0	1	0	1	3	0	0	0	0	0	0	0
489	NP_990335.1	GDI2	NP_990335.1	489	489	50682	NP_990335.1	rab GDP dissociation inhibitor beta	GDI2	0	0	0	1	0	2	0	4	5	5	6	2	5	9	10	11	10	0	0	0	1	0	0	0	0	3	3	2	2	5	7	7	7	0	0	0	0	0	0	0
536	NP_990668.1	RPL27	NP_990668.1	536	536	15798	NP_990668.1	60S ribosomal protein L27	RPL27	0	0	0	0	0	1	0	0	0	0	1	0	2	3	3	3	3	0	0	0	0	0	0	0	0	0	0	1	0	0	1	2	1	0	0	0	0	0	0	0
277	NP_001073586.1;XP_015151149.1;XP_015131187.1;XP_015131186.1;XP_025011354.1;XP_015131185.1;XP_415060.2;XP_004945535.1;XP_015131183.1;XP_015131182.1;XP_015131181.1;XP_025011353.1	CLTC;CLTCL1	NP_001073586.1;XP_015151149.1	277	277	191610	NP_001073586.1	clathrin heavy chain 1	CLTC	0	2	0	0	3	8	0	8	12	6	21	9	29	31	28	32	35	0	0	0	0	0	1	1	4	2	3	10	8	10	12	16	11	0	1	8	0	3	0	0
288	NP_001091003.1	ATP5I	NP_001091003.1	288	288	8338.7	NP_001091003.1	ATP synthase subunit e, mitochondrial	ATP5I	0	0	0	0	0	0	0	0	0	0	0	0	0	1	1	1	1	0	0	0	0	0	0	0	0	0	0	0	0	1	0	0	1	0	0	0	0	0	0	0
655	XP_015130268.1;XP_024999272.1	NEDD8	XP_015130268.1;XP_024999272.1	655	655	9471.8	XP_015130268.1	NEDD8 isoform X1	NEDD8	0	0	0	0	1	1	0	1	1	0	1	1	1	2	2	2	2	0	0	1	1	0	0	0	1	1	1	1	1	1	1	1	1	0	0	0	0	0	0	0
519	NP_990589.1	RAN	NP_990589.1	519	519	24427	NP_990589.1	GTP-binding nuclear protein Ran	RAN	0	0	0	0	0	0	0	0	0	0	3	0	4	4	5	5	5	0	0	0	0	0	0	0	0	1	0	1	1	2	2	5	0	0	0	1	1	0	0	0
339	NP_001263232.1;XP_025001050.1	NACA	NP_001263232.1;XP_025001050.1	339	339	23393	NP_001263232.1	nascent polypeptide-associated complex subunit alpha	NACA	0	0	0	0	0	0	0	0	0	0	2	0	3	2	4	3	3	0	0	0	0	0	0	0	1	0	0	0	1	1	3	3	2	0	0	0	0	0	0	0
479	NP_990217.1	MTPN	NP_990217.1	479	479	12886	NP_990217.1	myotrophin	MTPN	0	0	0	0	0	1	0	1	0	0	1	1	1	1	1	1	1	0	0	0	0	0	0	0	0	0	0	1	0	1	1	1	1	0	0	0	0	0	0	0
289	NP_001091106.1	NDUFA5	NP_001091106.1	289	289	13448	NP_001091106.1	NADH dehydrogenase	NDUFA5	0	0	0	0	0	0	0	0	0	0	1	1	3	3	4	4	4	0	0	0	0	0	0	0	1	0	0	1	0	0	1	0	0	0	0	0	0	0	1	1
32	NP_001001748.1	CYB5A	NP_001001748.1	32	32	15545	NP_001001748.1	cytochrome b5	CYB5A	0	0	0	0	0	0	0	0	0	0	0	0	1	2	2	2	2	0	0	0	0	0	0	0	0	0	0	0	0	0	0	1	1	0	0	0	0	0	0	0
293	NP_001107213.1	SRSF1	NP_001107213.1	293	293	27791	NP_001107213.1	serine/arginine-rich splicing factor 1	SRSF1	0	0	0	0	0	0	0	0	1	0	2	2	3	6	5	5	5	0	0	0	0	0	0	0	0	0	0	1	2	1	2	3	1	0	0	0	1	0	0	0
271	XP_015136939.1;XP_015136938.1;XP_015136937.1;NP_001072946.1	CYCS	NP_001072946.1;XP_015136937.1;XP_015136938.1;XP_015136939.1	271	271	11710	XP_015136939.1	cytochrome c isoform X1	CYCS	0	0	0	1	0	0	0	1	1	1	1	1	1	2	2	2	2	0	0	0	0	0	0	0	1	1	1	1	1	1	0	1	1	0	0	0	0	0	0	0
356	NP_001264438.1	COX6A1	NP_001264438.1	356	356	11815	NP_001264438.1	cytochrome c oxidase subunit VIa polypeptide 1 isoform 1	COX6A1	0	0	0	0	0	0	0	0	0	0	0	0	1	1	1	1	1	0	0	0	0	0	0	0	1	0	0	0	0	0	1	0	0	0	0	0	0	0	0	0
789	XP_025001963.1	RPS19	XP_025001963.1	789	789	16074	XP_025001963.1	40S ribosomal protein S19	RPS19	0	0	0	0	0	0	0	0	2	0	3	1	3	3	4	4	4	0	0	0	0	0	0	0	2	1	1	1	2	2	2	4	2	0	0	0	0	0	0	0
458	XP_015146854.1;NP_989880.1	EIF4A2	NP_989880.1;XP_015146854.1	178;458	458	46371	XP_015146854.1	eukaryotic initiation factor 4A-II isoform X1	EIF4A2	0	0	0	1	0	2	0	0	1	1	2	1	3	6	4	6	7	0	0	0	0	0	0	0	0	1	0	1	2	2	3	6	2	0	0	0	1	1	0	0
583	XP_001234052.1	RPS25	XP_001234052.1	583	583	13712	XP_001234052.1	40S ribosomal protein S25	RPS25	0	0	0	0	0	0	0	0	0	0	1	0	3	4	4	4	4	0	0	0	0	0	0	0	0	1	0	1	0	3	3	3	1	0	0	0	0	0	0	0
39	NP_001004378.1	RACK1	NP_001004378.1	39	39	35076	NP_001004378.1	receptor of activated protein C kinase 1	RACK1	0	0	0	0	0	0	0	0	2	0	1	0	5	7	5	6	6	0	1	0	0	0	0	0	0	2	0	1	2	2	4	4	2	0	1	0	0	0	0	0
255	XP_025010626.1;XP_015149503.1;NP_001029041.1	VDAC1	NP_001029041.1;XP_015149503.1;XP_025010626.1	255	255	30706	XP_025010626.1	voltage-dependent anion-selective channel protein 1 isoform X1	VDAC1	0	0	0	1	0	1	0	1	1	1	1	1	1	1	1	1	1	0	0	0	0	0	0	0	1	0	1	1	1	1	1	1	1	0	0	0	0	1	0	0
440	NP_989603.1	RPL39	NP_989603.1	440	440	6378.6	NP_989603.1	60S ribosomal protein L39	RPL39	0	0	0	0	0	0	0	0	0	0	0	0	0	0	0	1	1	0	0	0	0	0	0	0	0	0	0	0	0	0	0	0	0	0	0	0	0	0	0	0
246	NP_001026727.1	PGAM1	NP_001026727.1	246	246	28898	NP_001026727.1	phosphoglycerate mutase 1	PGAM1	0	0	0	0	0	0	0	1	1	1	3	1	2	5	5	4	5	0	0	0	0	0	0	0	1	0	0	0	2	2	3	5	3	0	0	0	0	0	0	0
323;375	NP_001230519.1;NP_001264828.1;NP_001265009.1;NP_989960.1;XP_015141718.1;XP_015141720.1;XP_025004632.1	AKR1B10L4;AKR1B10L1;AKR1B10L2;AKR1B1L;AKR1E2	NP_001230519.1;NP_001265009.1;XP_015141718.1;XP_015141720.1;XP_025004632.1;NP_001264828.1	323;375;695	323;375	35810	XP_015141718.1_family	family {aldose reductase isoform X1}	AKR1B10L4;AKR1B10L1;AKR1B10L2;AKR1B1L;AKR1E2	0	0	0	0	0	0	0	0	1	0	2	1	2	3	3	3	4	0	0	0	0	0	1	0	0	0	0	0	1	2	3	3	2	0	0	0	1	1	0	0
687	XP_015139992.1;NP_990811.1	MARCKS	NP_990811.1;XP_015139992.1	687	687	27643	XP_015139992.1	myristoylated alanine-rich C-kinase substrate isoform X1	MARCKS	0	1	0	0	0	0	0	0	0	0	0	0	4	7	7	4	7	0	0	1	0	0	2	0	1	1	2	4	4	6	8	7	5	0	0	0	0	0	0	0
725	XP_015149961.1;XP_015149956.1;XP_015149949.1;NP_990305.1;XP_024999203.1;XP_004948457.1	ATP6V1A;ATP6V1AL	NP_990305.1;XP_015149949.1;XP_015149956.1;XP_015149961.1	725	725	68372	XP_015149961.1	V-type proton ATPase catalytic subunit A isoform X1	ATP6V1A	0	0	0	0	0	1	0	0	1	1	5	3	7	12	10	11	12	0	0	0	0	0	0	0	0	0	0	0	0	0	1	0	1	0	0	1	0	0	0	0
595	XP_003641852.1	COX5A	XP_003641852.1	595	595	15846	XP_003641852.1	cytochrome c oxidase subunit 5A, mitochondrial	COX5A	0	0	0	1	0	0	0	1	1	1	3	1	2	4	4	4	4	0	0	0	0	0	0	0	2	1	0	0	2	1	3	3	3	0	0	0	0	0	0	0
524	XP_015142066.1;NP_990615.1	LDHA	NP_990615.1;XP_015142066.1	524	524	36502	XP_015142066.1	L-lactate dehydrogenase A chain isoform X1	LDHA	0	0	0	0	0	0	0	1	1	0	2	0	3	4	4	4	4	0	0	0	0	0	0	0	0	0	0	0	4	2	2	2	1	0	0	1	0	0	0	0
362	NP_001264592.1	RPL27A	NP_001264592.1	362	362	16808	NP_001264592.1	60S ribosomal protein L27a	RPL27A	0	0	0	0	0	1	0	0	1	1	1	1	2	1	2	2	2	0	0	0	0	0	0	0	1	1	1	1	1	1	1	1	1	0	0	0	1	0	0	0
416	XP_015155844.1;NP_001305347.1;XP_015155842.1;XP_015155841.1;XP_015155840.1	HNRNPA1	NP_001305347.1;XP_015155840.1;XP_015155841.1;XP_015155842.1;XP_015155844.1	199;416	416	36045	XP_015155844.1	heterogeneous nuclear ribonucleoprotein A1 isoform X4	HNRNPA1	0	1	0	0	1	1	0	1	1	1	2	1	3	5	6	6	5	0	0	0	0	0	1	0	0	1	1	0	1	1	4	4	2	0	0	0	0	0	0	0
141	NP_001012592.1	SH3BGRL	NP_001012592.1	141	141	12795	NP_001012592.1	SH3 domain-binding glutamic acid-rich-like protein	SH3BGRL	0	0	0	1	0	0	0	0	3	0	2	0	5	5	5	5	5	0	0	0	0	0	1	1	0	1	0	2	2	5	5	4	5	0	0	0	0	0	0	0
436	NP_989519.1	ACO2	NP_989519.1	436	436	85790	NP_989519.1	aconitate hydratase, mitochondrial	ACO2	0	0	0	0	0	2	0	3	2	0	5	3	5	10	10	10	10	0	0	0	0	0	0	0	6	1	1	1	4	7	5	6	6	0	0	1	1	0	0	0
590	XP_003640437.1	SYN3	XP_003640437.1	590	590	63989	XP_003640437.1	synapsin-3	SYN3	0	1	0	0	1	1	0	0	2	2	3	2	5	11	9	11	11	0	0	0	0	0	0	0	0	0	0	0	0	0	0	0	0	1	0	0	1	0	1	0
314	NP_001185586.1	COX6C	NP_001185586.1	314	314	8791.4	NP_001185586.1	cytochrome c oxidase subunit 6C	COX6C	0	0	0	0	0	0	0	1	1	0	1	0	2	2	2	2	2	0	0	0	0	0	0	0	0	0	0	0	0	0	0	1	1	0	0	0	0	0	0	0
521	NP_990598.1	NPM1	NP_990598.1	521	521	32632	NP_990598.1	nucleophosmin	NPM1	0	0	0	0	0	2	0	1	2	1	2	1	3	4	3	4	3	0	0	0	0	0	0	0	0	1	1	0	2	3	3	4	2	0	1	0	0	0	0	0
231	NP_001026578.1	PSMA5	NP_001026578.1	231	231	26447	NP_001026578.1	proteasome subunit alpha type-5	PSMA5	0	0	0	0	0	1	0	1	3	0	2	2	4	4	4	5	5	0	0	0	0	0	0	0	1	0	1	0	1	2	2	2	3	0	0	0	0	0	0	0
517	NP_990559.1	RAB2A	NP_990559.1	517	517	23521	NP_990559.1	ras-related protein Rab-2A	RAB2A	0	0	0	0	0	0	0	1	2	1	2	2	3	4	4	6	6	0	0	0	0	0	1	0	0	1	0	2	2	3	2	2	4	0	0	0	0	0	0	0
40	NP_001004379.1	RPL7A	NP_001004379.1	40	40	29999	NP_001004379.1	60S ribosomal protein L7a	RPL7A	0	0	0	0	0	1	0	0	0	0	1	0	4	5	5	5	5	0	0	0	0	0	0	0	0	1	0	2	2	2	3	3	2	0	0	0	0	0	0	0
684	XP_015139477.1	HNRNPU	XP_015139477.1	684	684	91610	XP_015139477.1	heterogeneous nuclear ribonucleoprotein U	HNRNPU	0	0	0	0	0	1	0	1	3	0	3	2	7	13	12	12	12	0	0	0	0	0	0	0	1	1	0	1	3	5	6	7	4	0	1	0	0	0	0	0
453	XP_015152297.1;NP_989745.2;XP_024998245.1;XP_015152295.1;NP_990737.2	YBX1;YBX3	NP_989745.2;XP_015152295.1;XP_015152297.1;XP_024998245.1	453	453	35870	XP_015152297.1	nuclease-sensitive element-binding protein 1 isoform X2	YBX1	0	0	0	0	0	0	0	0	1	0	1	1	1	5	3	4	5	0	0	0	0	0	0	0	1	1	0	1	1	1	1	3	1	0	0	0	0	0	0	0
545	NP_990792.1	PPIB	NP_990792.1	545	545	22413	NP_990792.1	peptidyl-prolyl cis-trans isomerase B precursor	PPIB	0	0	0	1	0	1	0	1	1	1	1	1	3	5	4	5	5	0	1	0	0	0	1	1	2	2	1	1	2	3	5	5	4	0	0	0	0	0	0	0
143	NP_001012599.1;XP_025005461.1	UGDH	NP_001012599.1;XP_025005461.1	143	143	55064	NP_001012599.1	UDP-glucose 6-dehydrogenase	UGDH	0	0	0	0	0	1	0	1	2	0	3	0	7	10	5	10	10	0	0	0	0	0	0	0	0	0	0	1	0	1	2	1	2	0	0	1	0	0	0	0
42	NP_001004389.2;XP_015154820.1	CCT8	NP_001004389.2;XP_015154820.1	42	42	59501	NP_001004389.2	T-complex protein 1 subunit theta	CCT8	0	0	0	0	0	2	0	1	1	1	4	0	8	12	8	10	13	0	0	0	0	0	0	0	1	3	1	1	3	3	3	4	2	0	0	0	0	1	0	0
782	XP_025001232.1	LOC107051177	XP_025001232.1	782	782	51043	XP_025001232.1	ruvB-like 2	LOC107051177	0	1	0	0	1	1	0	0	1	1	1	1	1	1	1	2	3	0	0	0	1	0	0	0	1	0	0	0	1	1	0	1	0	0	1	0	0	0	0	0
434	NP_989483.1	RPL6	NP_989483.1	434	434	33923	NP_989483.1	60S ribosomal protein L6	RPL6	0	0	0	0	0	0	0	0	2	0	3	1	5	5	5	5	5	0	0	0	0	0	0	0	1	0	0	2	3	3	4	4	4	0	0	0	0	0	0	0
507	NP_990439.1	RPS4X	NP_990439.1	507	507	29594	NP_990439.1	40S ribosomal protein S4	RPS4X	0	0	0	0	0	0	0	1	1	0	1	1	3	3	2	3	3	0	0	0	0	0	0	0	0	1	0	1	1	3	3	3	3	0	0	0	1	0	0	0
426;541;660;667	CON__Q3SX28;NP_001232856.1;NP_001338968.1;NP_001338969.1;NP_001338970.1;NP_001338971.1;NP_001338972.1;NP_990732.1;NP_990777.1;XP_015132746.1;XP_015132747.1;XP_015132748.1;XP_015132749.1;XP_015132750.1;XP_015132751.1;XP_015132753.1;XP_015132754.1;XP_015132755.1;XP_015132756.1;XP_015132757.1;XP_015134260.1;XP_015134263.1;XP_015134264.1;XP_015134265.1;XP_015134266.1;XP_015134267.1;XP_015134268.1;XP_…	TPM3;CON__Q3SX28;RAB8A;TPM1;TPM2;TPM4	NP_001232856.1;NP_001338968.1;NP_001338969.1;NP_001338971.1;NP_001338972.1;XP_015154054.1;XP_015154055.1;XP_015154062.1;XP_015154068.1;XP_015154071.1;XP_015134279.1;XP_015134277.1;XP_015134276.1;XP_015134275.1;XP_015134278.1;XP_015134274.1;XP_015134273.1;XP_015134272.1;XP_015134270.1;XP_015132754.1;XP_015132753.1;XP_015132757.1;XP_015132756.1;XP_015132755.1;NP_990777.1;XP_015132748.1;XP_015132746…	426;541;660;667	426;541;660;667	29022	NP_001338968.1_family	family {tropomyosin alpha-3 chain isoform b}	TPM3;CON__Q3SX28;RAB8A;TPM1;TPM2;TPM4	0	0	0	0	0	0	0	0	0	0	0	0	2	8	1	4	5	0	0	0	0	0	0	0	0	1	0	0	1	5	5	3	5	0	0	0	0	0	0	0
329	NP_001244129.1	ATP5J2	NP_001244129.1	329	329	10308	NP_001244129.1	ATP synthase subunit f, mitochondrial	ATP5J2	0	1	0	1	0	1	0	1	1	0	1	0	1	1	1	1	1	0	0	0	0	0	0	0	1	1	1	1	1	1	1	1	1	0	0	0	0	0	0	0
125	XP_025011270.1;NP_001007839.1	SNRPD3	NP_001007839.1;XP_025011270.1	125	125	13916	XP_025011270.1	small nuclear ribonucleoprotein Sm D3 isoform X1	SNRPD3	0	0	0	0	0	0	0	0	2	0	0	2	1	2	2	2	2	0	0	0	0	0	0	0	1	1	0	0	0	2	2	2	2	0	0	0	0	0	0	0
69	XP_025004623.1;NP_001006246.1	ATP6V1E1	NP_001006246.1;XP_025004623.1	69	69	26118	XP_025004623.1	V-type proton ATPase subunit E 1 isoform X1	ATP6V1E1	0	0	0	0	0	0	0	0	0	0	0	0	2	3	3	3	4	0	0	0	0	0	0	0	0	0	0	0	0	0	0	0	0	0	0	0	0	0	0	0
870	XP_425187.3	STARD10	XP_425187.3	870	870	30617	XP_425187.3	START domain-containing protein 10	STARD10	0	0	0	0	0	0	0	0	2	0	2	1	3	4	3	4	4	0	0	0	0	0	0	0	0	0	0	0	0	0	0	0	0	0	0	0	0	0	0	0
63	NP_001006216.1	CCT6A	NP_001006216.1	63	63	57644	NP_001006216.1	T-complex protein 1 subunit zeta	CCT6A	0	1	0	0	0	0	0	0	2	0	5	2	8	8	8	9	9	0	0	0	0	0	0	0	1	1	0	3	2	4	3	3	4	0	0	0	0	0	0	0
580	XP_001233129.2	PGM2L1	XP_001233129.2	580	580	70304	XP_001233129.2	glucose 1,6-bisphosphate synthase	PGM2L1	0	0	0	0	0	0	0	1	1	0	3	0	5	9	10	13	12	0	0	0	0	0	0	0	0	0	0	0	0	0	0	0	0	0	0	0	0	0	0	0
784	XP_025001432.1	EEF1G	XP_025001432.1	784	784	13621	XP_025001432.1	elongation factor 1-gamma	EEF1G	0	0	0	0	0	0	0	0	0	0	1	0	1	1	1	1	1	0	0	0	0	0	0	0	1	0	0	0	1	1	1	1	1	0	0	0	0	0	0	0
828	XP_416717.4	ATP5O	XP_416717.4	828	828	26639	XP_416717.4	ATP synthase subunit O, mitochondrial	ATP5O	0	0	0	0	0	0	0	0	0	0	1	0	3	3	3	3	3	0	0	0	0	0	0	0	3	1	1	1	3	1	2	2	1	0	0	1	0	0	0	0
813	XP_414651.2	UQCRQ	XP_414651.2	813	813	9617.8	XP_414651.2	cytochrome b-c1 complex subunit 8	UQCRQ	0	0	0	0	0	0	0	1	1	0	0	0	0	3	3	3	2	0	0	0	0	0	0	0	0	0	0	0	1	1	1	1	0	0	0	1	0	0	0	0
767	XP_415820.3;XP_024997856.1	RPL23A	XP_024997856.1;XP_415820.3	767	767	17656	XP_415820.3	60S ribosomal protein L23a isoform X1	RPL23A	0	0	0	0	0	0	0	0	0	1	0	1	1	1	1	1	1	0	0	0	0	0	0	0	0	0	0	0	1	1	1	1	1	0	0	0	0	0	0	0
287	NP_001075886.1	RPS3A	NP_001075886.1	287	287	29867	NP_001075886.1	40S ribosomal protein S3a	RPS3A	0	0	0	0	0	0	0	1	2	0	2	2	4	6	5	5	6	0	0	0	0	0	0	0	1	2	1	2	2	2	4	2	3	0	0	0	0	0	0	0
474	XP_015140302.1;NP_990149.1	GSTA4L	NP_990149.1;XP_015140302.1	34;474	474	25440	XP_015140302.1	glutathione S-transferase alpha 4-like isoform X1	GSTA4L	0	0	0	0	0	0	0	0	1	0	3	0	2	4	3	4	5	0	0	0	0	0	1	2	0	3	0	0	1	3	4	5	2	0	0	0	0	0	0	0
878	XP_429682.2	LOC419602	XP_429682.2	878	878	18689	XP_429682.2	uncharacterized protein C1orf232 homolog	LOC419602	0	0	0	0	0	0	0	0	1	0	1	0	2	2	2	2	2	0	0	0	0	0	0	0	0	0	0	0	0	0	0	0	0	0	0	0	0	0	0	0
307	NP_001171206.1	PHB	NP_001171206.1	307	307	29892	NP_001171206.1	prohibitin	PHB	0	0	0	1	0	0	0	0	0	0	1	0	5	9	7	9	9	0	0	0	0	0	0	0	2	1	1	2	1	1	4	3	3	0	0	1	0	0	0	0
322	NP_001193425.1	ALDOC	NP_001193425.1	322	322	39360	NP_001193425.1	fructose-bisphosphate aldolase C	ALDOC	0	0	0	0	0	0	0	0	0	0	2	1	2	6	4	7	10	0	0	0	0	0	0	0	0	1	0	0	1	2	4	3	2	0	0	0	0	1	0	0
487	NP_990330.1	RPL13	NP_990330.1	487	487	24395	NP_990330.1	60S ribosomal protein L13	RPL13	0	0	0	0	0	0	0	0	0	0	1	0	1	1	3	2	3	0	0	0	0	0	0	0	0	1	0	2	0	1	1	3	1	0	0	0	0	0	0	0
367	NP_001264684.1	RPL31	NP_001264684.1	367	367	14436	NP_001264684.1	60S ribosomal protein L31	RPL31	0	0	0	1	0	0	0	1	2	1	2	0	2	2	2	2	2	0	0	0	0	0	0	0	1	1	0	1	1	2	2	2	2	0	0	0	0	0	0	0
409	NP_001292117.1	RPL11	NP_001292117.1	409	409	20233	NP_001292117.1	60S ribosomal protein L11	RPL11	0	0	0	0	0	1	0	0	2	0	1	0	2	2	3	3	3	0	0	0	0	0	0	0	0	0	0	1	1	0	3	4	3	0	0	0	0	0	0	0
424	NP_001313423.1	UQCRB	NP_001313423.1	424	424	13499	NP_001313423.1	cytochrome b-c1 complex subunit 7	UQCRB	0	0	0	0	0	0	0	0	0	0	1	0	0	2	3	3	3	0	0	0	0	0	0	0	0	0	0	0	0	0	0	1	0	0	0	0	0	0	0	0
679	XP_015137997.1;NP_001074338.1;XP_025003117.1	VAPA	NP_001074338.1;XP_015137997.1	76;679	679	27755	XP_015137997.1	vesicle-associated membrane protein-associated protein A isoform X2	VAPA	0	0	0	0	0	0	0	0	0	0	0	0	0	3	3	2	5	0	0	0	0	0	0	0	0	0	0	0	0	0	1	0	0	0	0	0	0	1	0	0
441	NP_989604.1	RPL35	NP_989604.1	441	441	14551	NP_989604.1	60S ribosomal protein L35	RPL35	0	0	0	0	0	0	0	1	1	0	0	0	1	1	1	1	1	0	0	0	0	0	0	0	0	0	0	0	0	1	1	1	1	0	0	0	0	0	0	0
818	XP_415171.4	LOC107057078	XP_415171.4	818	818	63961	XP_415171.4	aldehyde dehydrogenase, mitochondrial isoform X3	LOC107057078	0	0	0	0	0	0	0	3	1	1	3	1	4	9	9	9	6	0	0	0	0	0	0	0	0	1	0	1	0	2	4	5	2	0	0	0	0	0	0	0
751	XP_015155407.1;XP_015155406.1;NP_001026106.1;XP_015155408.1;XP_015146224.1;XP_015146223.1;XP_015146222.1;XP_025008829.1;XP_025008828.1;XP_004936632.2;XP_015146220.2;XP_422322.4;XP_015146219.2;XP_004936631.2	PTBP1;PTBP2	NP_001026106.1;XP_015155406.1;XP_015155407.1;XP_015155408.1	751	751	59898	XP_015155407.1	polypyrimidine tract-binding protein 1 isoform X2	PTBP1	0	0	0	0	0	0	0	1	1	0	0	0	2	6	5	5	5	0	0	0	0	0	0	0	0	1	1	3	0	1	3	3	3	0	0	0	0	1	0	0
188	NP_001026007.1	RPS3	NP_001026007.1	188	188	26864	NP_001026007.1	40S ribosomal protein S3	RPS3	0	0	0	0	0	1	0	0	3	0	2	2	4	5	4	4	4	0	0	0	0	0	0	0	1	3	0	0	2	4	4	4	3	0	1	1	0	1	0	0
366	NP_001264657.1	RPL8	NP_001264657.1	366	366	28022	NP_001264657.1	60S ribosomal protein L8	RPL8	0	0	0	0	0	0	0	0	1	0	1	1	1	2	2	2	2	0	0	0	0	0	0	0	0	1	0	1	0	2	2	2	1	0	0	0	0	0	0	0
396	XP_004947725.2;NP_001289025.1	SH3BGRL3	NP_001289025.1;XP_004947725.2	396	396	9878	XP_004947725.2	SH3 domain-binding glutamic acid-rich-like protein 3 isoform X1	SH3BGRL3	0	0	0	0	0	0	0	0	0	0	0	0	0	0	0	1	0	0	0	0	0	0	0	0	0	0	0	0	0	0	0	0	0	0	0	0	0	0	0	0
756	XP_015155791.1;XP_015155790.1;NP_990810.2;XP_015154794.1	MYL4;MYL6	XP_015155790.1;XP_015155791.1	756	756	16973	XP_015155791.1	myosin light polypeptide 6 isoform X2	MYL6	0	0	0	0	0	1	0	0	1	0	1	0	2	3	3	3	4	0	0	0	0	0	0	0	0	0	1	0	1	2	2	3	1	0	0	0	0	0	0	0
799	XP_025006966.1	RAB15	XP_025006966.1	799	799	24177	XP_025006966.1	ras-related protein Rab-15 isoform X1	RAB15	0	0	0	0	0	0	0	0	0	0	1	0	1	1	1	1	0	0	0	0	0	0	0	0	0	1	0	0	1	0	1	1	1	0	1	1	1	1	0	0
158	NP_001012934.1	HSPD1	NP_001012934.1	158	158	60972	NP_001012934.1	60 kDa heat shock protein, mitochondrial precursor	HSPD1	0	0	0	0	0	0	0	0	2	0	0	0	3	8	7	8	9	0	0	0	0	0	0	0	6	0	0	1	4	5	6	8	7	0	0	0	0	0	0	0
879	XP_429731.5	NDUFA11	XP_429731.5	879	879	14143	XP_429731.5	NADH dehydrogenase	NDUFA11	0	0	0	0	0	0	0	0	0	0	0	0	1	1	1	1	1	0	0	0	0	0	0	0	0	1	0	0	1	1	0	0	0	0	0	0	0	0	0	0
381	XP_015149252.1;NP_001265025.1;NP_001265026.1	ATP5C1	NP_001265025.1;NP_001265026.1;XP_015149252.1	381	381	27764	XP_015149252.1	ATP synthase subunit gamma, mitochondrial isoform X1	ATP5C1	0	0	0	0	0	1	0	1	1	0	1	1	4	5	3	5	5	0	0	0	0	0	0	0	4	1	0	3	3	3	2	3	4	0	0	0	0	0	0	0
795	XP_025003755.1;NP_001264938.1;NP_001264937.1	DNAJC5;DNAJC5B	XP_025003755.1	795	795	22033	XP_025003755.1	dnaJ homolog subfamily C member 5B	DNAJC5B	0	0	0	0	0	0	0	0	0	0	0	0	0	2	1	2	4	0	0	0	0	0	0	0	0	0	0	0	0	0	0	0	0	0	0	0	0	0	0	0
383	NP_001265077.1	PCP4	NP_001265077.1	383	383	6821.4	NP_001265077.1	calmodulin regulator protein PCP4	PCP4	0	0	0	0	0	0	0	0	0	0	0	0	0	1	1	1	1	0	1	0	0	0	1	0	0	0	0	0	1	1	1	1	0	0	0	0	0	1	0	0
585	XP_004945343.1;XP_001234300.1;XP_003642170.2	RPS15A	XP_001234300.1;XP_003642170.2;XP_004945343.1	585	585	14855	XP_004945343.1	40S ribosomal protein S15a isoform X2	RPS15A	0	0	0	0	0	0	0	0	0	0	1	0	2	2	3	3	3	0	0	0	0	0	0	0	0	0	0	0	1	1	1	1	0	0	0	0	0	0	0	0
41;552	NP_001004380.1;NP_990846.1	CAPZA2;CAPZA1	NP_001004380.1;NP_990846.1	41;552	41;552	32844	NP_001004380.1_family	family {F-actin-capping protein subunit alpha-2}	CAPZA2;CAPZA1	0	0	0	0	0	0	0	0	0	0	0	0	1	2	2	4	2	0	0	0	0	0	0	0	0	0	0	0	0	1	1	1	0	0	0	0	0	0	0	0
67	NP_001006236.1;XP_025004015.1;XP_015140166.1;XP_015140161.1	SLC25A3	NP_001006236.1;XP_015140161.1;XP_015140166.1;XP_025004015.1	67	67	37421	NP_001006236.1	phosphate carrier protein, mitochondrial	SLC25A3	0	0	0	0	0	0	0	1	1	0	1	1	1	1	1	1	1	0	0	0	0	0	0	0	1	0	0	0	1	1	1	1	1	0	0	0	0	0	0	0
268	XP_025000347.1;NP_001038129.1;XP_025000349.1;XP_025000348.1	TERAL2;VCP	NP_001038129.1;XP_025000347.1;XP_025000348.1;XP_025000349.1	268	268	89310	XP_025000347.1	transitional endoplasmic reticulum ATPase isoform X1	TERAL2	0	0	0	0	1	2	0	2	2	1	6	2	10	11	12	10	12	0	0	0	0	0	0	0	0	1	1	0	2	3	5	9	4	0	0	1	0	0	0	0
189	NP_001026014.1	SRSF6	NP_001026014.1	189	189	40171	NP_001026014.1	splicing factor, arginine/serine-rich 6	SRSF6	0	0	0	0	0	0	0	0	0	0	0	0	0	1	1	1	1	1	1	0	0	1	0	0	0	0	0	0	0	0	0	1	0	0	1	0	1	0	0	0
404	XP_015158064.1;XP_015158059.1;XP_001234019.1;NP_001289119.1	SMPX	NP_001289119.1;XP_001234019.1;XP_015158059.1;XP_015158064.1	404	404	9652.9	XP_015158064.1	small muscular protein isoform X1	SMPX	0	0	0	0	0	0	0	0	0	0	0	0	0	0	0	0	0	0	0	0	0	0	0	0	0	0	0	0	0	0	0	0	0	0	0	0	0	0	0	0
837	XP_417993.3	ATP5F1	XP_417993.3	837	837	28601	XP_417993.3	ATP synthase F(0) complex subunit B1, mitochondrial	ATP5F1	0	0	0	0	0	0	0	0	0	0	0	0	3	3	4	4	4	0	0	0	0	0	0	0	3	0	0	0	1	2	1	1	1	0	0	0	0	0	0	0
431	NP_989478.1	MATR3	NP_989478.1	431	431	100710	NP_989478.1	matrin-3	MATR3	0	0	0	0	0	0	0	0	1	0	1	2	6	10	10	11	10	0	0	0	0	0	1	0	0	0	0	2	2	1	4	6	5	0	0	0	0	0	0	0
558	NP_996761.1	CCT4	NP_996761.1	558	558	57736	NP_996761.1	T-complex protein 1 subunit delta	CCT4	0	0	0	0	0	1	0	0	0	0	1	1	5	7	6	7	7	0	0	0	0	0	0	0	0	1	1	1	2	1	2	5	1	0	0	1	0	2	0	0
393	NP_001280170.1	ATP6V1B2	NP_001280170.1	393	393	55635	NP_001280170.1	V-type proton ATPase subunit B	ATP6V1B2	0	0	0	0	0	0	0	0	1	0	3	0	5	6	6	7	8	0	0	0	0	0	0	0	0	0	0	0	0	0	0	0	1	0	0	2	0	1	0	0
816	XP_414844.1	NDUFB10	XP_414844.1	816	816	20497	XP_414844.1	NADH dehydrogenase	NDUFB10	0	0	0	0	0	0	0	0	0	0	0	0	1	2	2	2	2	0	0	0	0	0	0	0	1	0	0	0	0	0	1	1	0	0	0	0	0	0	0	0
378	NP_001264927.1;XP_015137082.1	SNRPD1	NP_001264927.1;XP_015137082.1	378	378	12393	NP_001264927.1	small nuclear ribonucleoprotein Sm D1	SNRPD1	0	0	0	0	0	0	0	0	0	0	0	0	1	2	1	2	2	0	0	0	0	0	0	0	0	0	0	0	0	0	0	0	0	0	0	0	0	0	0	0
766	XP_024997825.1	C1QBP	XP_024997825.1	766	766	37365	XP_024997825.1	complement component 1 Q subcomponent-binding protein, mitochondrial	C1QBP	0	1	0	0	0	1	0	1	2	1	2	1	2	2	2	2	2	0	0	0	0	0	0	0	1	1	1	1	2	2	2	2	1	0	1	0	0	0	0	0
408	XP_015137057.1;XP_015137056.1;XP_015137055.1;XP_004939468.1;NP_001292094.1	RPL15	NP_001292094.1;XP_004939468.1;XP_015137055.1;XP_015137056.1;XP_015137057.1	408	408	24132	XP_015137057.1	60S ribosomal protein L15 isoform X1	RPL15	0	0	0	0	0	0	0	0	0	0	0	0	2	3	2	3	3	0	0	0	0	0	0	0	0	0	0	0	1	2	2	2	1	0	0	0	0	0	0	0
144	XP_025006545.1;NP_001012604.1	ZC3H14	NP_001012604.1;XP_025006545.1	144	144	81539	XP_025006545.1	zinc finger CCCH domain-containing protein 14 isoform X1	ZC3H14	0	0	0	0	0	0	0	0	0	0	0	0	0	0	0	0	0	0	0	0	0	0	0	0	0	0	0	0	0	0	0	0	0	0	1	1	1	0	1	0
736	XP_015153297.1;XP_015153296.1;XP_024998878.1;XP_015153299.1;XP_015153298.1	SFPQ	XP_015153296.1;XP_015153297.1;XP_015153298.1;XP_015153299.1;XP_024998878.1	736	736	69532	XP_015153297.1	splicing factor, proline- and glutamine-rich isoform X1	SFPQ	0	0	0	0	0	0	0	1	4	2	2	2	5	6	6	7	8	0	0	0	0	0	0	0	0	0	0	1	3	4	4	7	3	0	1	1	0	0	0	0
794	XP_025002273.1	LOC107050604	XP_025002273.1	794	794	39914	XP_025002273.1	glucosidase 2 subunit beta, partial	LOC107050604	0	0	0	0	0	0	0	0	0	0	0	0	2	3	3	3	2	0	0	0	0	0	0	0	0	0	0	0	0	0	1	2	3	0	0	0	0	0	0	0
317	NP_001185711.1	COX7A2	NP_001185711.1	317	317	9596.3	NP_001185711.1	cytochrome c oxidase subunit 7A2, mitochondrial	COX7A2	0	0	0	0	0	0	0	0	0	0	1	0	1	2	1	1	1	0	0	0	0	0	0	0	1	0	0	0	0	1	0	1	1	0	0	0	0	0	0	0
602;754	XP_003642996.1;XP_004936845.1;XP_015133074.1;XP_015146708.1;XP_015146709.1;XP_015155646.2;XP_422470.2	RAB3B;RAB3A;RAB3C	XP_003642996.1;XP_004936845.1;XP_015133074.1;XP_015146708.1;XP_015146709.1;XP_422470.2;XP_015155646.2	602;754	602;754	25103	XP_422470.2_family	family {ras-related protein Rab-3B isoform X2}	RAB3B;RAB3A;RAB3C	0	0	0	0	0	1	0	1	0	1	1	1	1	2	2	2	2	0	0	0	0	0	0	0	0	0	0	0	0	0	0	0	0	0	1	0	0	0	0	0
285	XP_015149061.1;NP_001074354.1	PHB2	NP_001074354.1;XP_015149061.1	285	285	32081	XP_015149061.1	prohibitin-2 isoform X1	PHB2	0	0	0	0	0	0	0	0	1	0	0	0	3	5	5	5	5	0	0	0	0	0	0	0	2	1	1	0	1	1	1	1	1	0	0	0	0	1	0	0
575	XP_001232214.2	MRPL12	XP_001232214.2	575	575	20912	XP_001232214.2	39S ribosomal protein L12, mitochondrial	MRPL12	0	0	0	0	0	0	0	0	0	0	0	0	0	1	1	3	3	0	0	0	0	0	0	0	0	0	0	0	0	0	0	1	0	0	0	0	0	0	0	0
94	NP_001006405.1	TCP1	NP_001006405.1	94	94	60466	NP_001006405.1	T-complex protein 1 subunit alpha	TCP1	0	0	0	0	0	2	0	0	2	1	3	1	5	6	6	6	7	0	0	0	0	0	0	0	0	3	0	1	1	3	2	4	1	0	0	0	1	0	0	0
82	NP_001006345.1	RPL7	NP_001006345.1	82	82	28780	NP_001006345.1	60S ribosomal protein L7	RPL7	0	0	0	0	0	1	0	0	1	0	1	0	2	3	3	4	3	0	0	0	0	0	0	0	1	0	0	1	0	1	2	3	1	0	0	0	1	0	0	0
133	XP_015155941.1;XP_015155940.1;NP_001008479.1	RPTC15L;SUB1	NP_001008479.1;XP_015155940.1;XP_015155941.1	133	133	14307	XP_015155941.1	activated RNA polymerase II transcriptional coactivator p15	RPTC15L	0	0	0	0	0	0	0	0	0	0	0	0	0	1	1	1	1	0	0	0	0	0	0	0	0	0	0	0	0	0	0	0	0	0	0	0	0	1	0	0
432	NP_989479.1	S100A6	NP_989479.1	432	432	10276	NP_989479.1	protein S100-A6	S100A6	0	0	0	1	0	0	0	0	0	0	0	0	0	1	1	1	1	0	1	0	0	0	0	0	1	0	0	0	0	1	1	0	0	0	0	0	0	0	0	0
553	NP_990851.1	ATP1B1	NP_990851.1	553	553	34940	NP_990851.1	sodium/potassium-transporting ATPase subunit beta-1	ATP1B1	0	0	0	0	0	0	0	0	0	0	0	0	2	3	3	3	3	0	0	0	0	0	0	0	0	0	0	0	0	0	0	0	0	0	0	0	0	1	0	0
342	XP_025004261.1;XP_015138832.1;NP_001264016.1;XP_015138831.1;XP_025004260.1;XP_015138830.1;XP_025004259.1;NP_001335216.1;XP_025004257.1;XP_025004258.1	RTN4	NP_001264016.1;NP_001335216.1;XP_015138830.1;XP_015138831.1;XP_015138832.1;XP_025004257.1;XP_025004258.1;XP_025004259.1;XP_025004260.1;XP_025004261.1	342	342	21560	XP_025004261.1	reticulon-4 isoform X8	RTN4	0	0	0	0	0	0	0	0	0	1	0	0	2	2	1	3	3	0	0	0	0	0	0	0	0	0	0	0	0	0	0	0	0	0	0	0	0	0	0	0
315	NP_001185639.2	P4HB	NP_001185639.2	315	315	57475	NP_001185639.2	protein disulfide-isomerase precursor	P4HB	0	0	0	7	0	2	0	0	6	0	8	2	10	13	11	12	12	0	2	0	0	0	2	2	7	6	6	8	8	9	11	10	10	0	0	0	0	0	0	0
759	XP_015155831.1;XP_015155832.1;XP_015155830.1;XP_015155829.1;XP_015155828.1;XP_015155827.1;XP_015155826.1;XP_015155825.1;XP_015155824.1;XP_015155823.1;XP_015155822.1;XP_015155821.1;XP_015155820.1;XP_015155819.1;XP_015155818.1;XP_015155817.1;XP_025008185.1;XP_025008184.1;XP_004942599.1;XP_015144729.1;XP_004942596.1;XP_004942595.1;XP_004942594.1;XP_004942593.1;XP_004942592.1;XP_025008183.1;XP_025008…	LOC426023;PCBP2;PCBP3	XP_015155817.1;XP_015155818.1;XP_015155819.1;XP_015155820.1;XP_015155821.1;XP_015155822.1;XP_015155823.1;XP_015155824.1;XP_015155825.1;XP_015155826.1;XP_015155827.1;XP_015155828.1;XP_015155829.1;XP_015155830.1;XP_015155831.1;XP_015155832.1	759	759	33411	XP_015155831.1	poly(rC)-binding protein 2 isoform X15	LOC426023	0	0	0	1	0	1	0	0	1	1	2	1	3	3	3	5	4	0	1	1	0	0	0	0	2	2	2	2	2	1	3	4	2	0	0	0	0	0	0	0
283	XP_015150910.1;NP_001074340.1	ARHGDIA	NP_001074340.1;XP_015150910.1	283	283	23262	XP_015150910.1	rho GDP-dissociation inhibitor 1 isoform X1	ARHGDIA	0	0	0	0	0	0	0	0	0	0	0	0	1	4	2	4	4	0	0	0	0	0	0	0	0	0	0	0	1	0	1	0	1	0	0	0	0	0	0	0
376	NP_001264836.1	ALYREF	NP_001264836.1	376	376	26695	NP_001264836.1	THO complex subunit 4	ALYREF	0	0	0	0	0	0	0	0	0	0	1	1	3	3	3	3	3	0	0	0	0	0	0	0	0	0	0	0	0	2	2	2	1	0	0	0	0	0	0	0
780	XP_025001211.1	HNRNPUL2	XP_025001211.1	780	780	89889	XP_025001211.1	heterogeneous nuclear ribonucleoprotein U-like protein 2	HNRNPUL2	0	0	0	0	0	1	0	1	1	1	4	1	7	8	8	8	8	0	0	0	0	0	0	0	0	1	0	1	5	1	5	6	3	0	0	0	0	0	0	0
305	NP_001167000.1;XP_015152321.1;NP_990768.1	CAPZB	NP_001167000.1;NP_990768.1;XP_015152321.1	305	305	30610	NP_001167000.1	capping protein (actin filament) muscle Z-line, beta isoform 2	CAPZB	0	0	0	0	0	0	0	0	1	0	2	0	2	4	4	4	4	0	0	0	0	0	0	0	0	0	0	0	0	2	2	2	3	0	0	0	0	0	0	0
134	NP_001012551.1	CCT2	NP_001012551.1	134	134	57431	NP_001012551.1	T-complex protein 1 subunit beta	CCT2	0	1	0	0	0	0	0	0	1	2	1	3	5	8	6	8	8	0	0	0	1	0	0	0	1	1	2	2	2	4	3	4	3	0	0	0	0	1	0	0
55	NP_001006147.1	HSPA9	NP_001006147.1	55;119;488	55	73191	NP_001006147.1	stress-70 protein, mitochondrial precursor	HSPA9	0	0	0	0	0	1	0	1	0	0	3	0	7	9	9	9	9	0	0	0	0	0	0	0	4	2	2	1	5	6	6	7	5	0	0	0	0	0	0	0
800	XP_025008752.1	LOC107050717	XP_025008752.1	800	800	36818	XP_025008752.1	calumenin	LOC107050717	0	0	0	1	0	0	0	0	0	0	1	1	2	4	4	5	5	0	0	0	0	0	0	0	0	2	1	1	1	3	4	3	3	0	0	0	0	0	0	0
630	XP_025009881.1;XP_004943985.1;XP_413932.3	ANP32A	XP_004943985.1;XP_025009881.1;XP_413932.3	198;630	630	28490	XP_025009881.1	acidic leucine-rich nuclear phosphoprotein 32 family member A isoform X3	ANP32A	0	0	0	0	0	0	0	0	0	0	0	0	0	1	2	2	2	0	0	0	0	0	0	0	0	0	0	0	0	0	0	0	0	0	0	0	0	0	0	0
35	NP_001001783.1	RPS13	NP_001001783.1	35	35	17222	NP_001001783.1	40S ribosomal protein S13	RPS13	0	0	0	0	0	1	0	0	0	0	0	0	1	2	2	2	2	0	0	0	0	0	0	0	0	0	0	0	0	1	2	3	0	0	0	0	0	0	0	0
343	XP_025010588.1;NP_001264028.1;NP_001264027.1	RPL26L1	NP_001264027.1;NP_001264028.1;XP_025010588.1	343	343	17258	XP_025010588.1	60S ribosomal protein L26 isoform X1	RPL26L1	0	0	0	0	0	1	0	0	0	0	0	0	1	1	2	2	2	0	0	0	0	0	0	0	0	0	0	0	0	0	0	2	0	0	0	0	0	0	0	0
196	NP_001026100.1	RPL19	NP_001026100.1	196	196	23413	NP_001026100.1	60S ribosomal protein L19	RPL19	0	0	0	0	0	0	0	0	1	0	1	0	1	1	1	1	1	0	0	0	0	0	0	0	0	0	0	1	1	1	1	1	1	0	0	0	0	0	0	0
52	NP_001006128.1;CON__Q3ZBD7	CON__Q3ZBD7;GPI	NP_001006128.1	52	52	62216	NP_001006128.1	glucose-6-phosphate isomerase	GPI	0	0	0	0	0	2	0	1	2	0	3	1	5	6	6	7	8	0	0	0	0	0	0	0	0	1	1	2	2	3	4	5	4	0	0	0	0	0	0	0
36	XP_024998730.1;XP_024998729.1;XP_024998728.1;XP_024998727.1;XP_015153092.1;XP_015153089.1;NP_001001858.1	STMN1	NP_001001858.1;XP_015153089.1;XP_015153092.1;XP_024998727.1;XP_024998728.1;XP_024998729.1;XP_024998730.1	36	36	17082	XP_024998730.1	stathmin isoform X1	STMN1	0	0	0	0	0	0	0	0	1	0	1	0	2	3	3	4	4	0	3	0	0	0	0	1	2	4	2	4	4	6	5	6	4	0	0	0	0	0	0	0
374	NP_001264791.1	LSM3	NP_001264791.1	374	374	11859	NP_001264791.1	U6 snRNA-associated Sm-like protein LSm3	LSM3	0	0	0	0	0	0	0	0	0	0	0	0	0	1	1	1	1	0	0	0	0	0	0	0	0	0	0	0	0	0	1	0	0	0	0	0	0	0	0	0
377	NP_001264922.1	SCAMP1	NP_001264922.1	377	377	38130	NP_001264922.1	secretory carrier-associated membrane protein 1	SCAMP1	0	0	0	0	0	0	0	0	0	0	1	0	1	2	1	1	1	0	0	0	0	0	0	0	0	0	0	0	1	0	0	1	0	0	0	1	1	2	0	0
811	XP_414356.3	UQCRC1	XP_414356.3	811	811	52758	XP_414356.3	cytochrome b-c1 complex subunit 1, mitochondrial	UQCRC1	0	0	0	0	0	0	0	1	1	0	1	1	4	5	5	6	5	0	0	0	0	0	0	0	1	1	1	0	2	2	3	3	1	0	0	0	0	0	0	0
838	XP_418020.1;XP_024999551.1;XP_015154500.1	RPL10A	XP_015154500.1;XP_024999551.1;XP_418020.1	838	838	24708	XP_418020.1	60S ribosomal protein L10a isoform X1	RPL10A	0	0	0	0	0	0	0	0	0	0	1	0	3	4	3	4	4	0	0	0	0	0	0	0	0	1	0	0	2	1	2	0	1	0	0	0	0	0	0	0
475	NP_990158.1;XP_015135357.1	DDX5	NP_990158.1;XP_015135357.1	184;475;825	475	66736	NP_990158.1	probable ATP-dependent RNA helicase DDX5	DDX5	0	0	0	0	0	1	0	0	1	1	2	0	5	7	7	6	6	0	0	0	0	0	0	0	0	0	0	1	0	1	1	3	0	0	0	0	0	0	0	0
152	NP_001012828.1	UBE2N	NP_001012828.1	152	152	17066	NP_001012828.1	ubiquitin-conjugating enzyme E2 N	UBE2N	0	0	0	0	0	0	0	0	0	0	1	0	1	1	1	1	1	0	0	0	0	0	0	0	0	0	0	0	0	0	1	1	0	0	0	0	0	0	0	0
829	XP_417328.3;NP_001264544.1;XP_015147996.2	DYNLRB1;DYNLRB2	NP_001264544.1;XP_015147996.2;XP_417328.3	829	829	10912	XP_417328.3	dynein light chain roadblock-type 1	DYNLRB1	0	0	0	0	0	0	0	0	0	0	0	0	1	2	1	2	3	0	0	0	0	0	0	0	0	0	0	0	0	0	1	0	1	0	0	0	0	0	0	0
586	XP_025005074.1;XP_004940572.1;XP_001234709.1	RPS7	XP_001234709.1;XP_004940572.1;XP_025005074.1	586	586	22112	XP_025005074.1	40S ribosomal protein S7	RPS7	0	0	0	0	0	0	0	0	0	1	1	0	4	5	4	5	5	0	0	1	0	0	0	0	2	2	2	3	2	2	4	5	3	0	0	0	0	0	0	0
791	XP_025002026.1	LOC107049719	XP_025002026.1	791	791	27859	XP_025002026.1	proteasome subunit beta type-6	LOC107049719	0	0	0	0	0	0	0	0	0	0	0	0	3	4	3	3	3	0	0	0	0	0	0	0	0	0	0	1	1	0	1	0	1	0	0	0	0	0	0	0
753	XP_015155437.1	ATP5D	XP_015155437.1	753	753	42391	XP_015155437.1	ATP synthase subunit delta, mitochondrial	ATP5D	0	0	0	0	0	0	0	0	0	0	1	0	1	2	2	2	2	0	0	0	0	0	0	0	1	1	0	0	1	1	1	1	1	0	0	0	0	0	0	0
341	NP_001263253.1	ERP29	NP_001263253.1	341	341	28191	NP_001263253.1	endoplasmic reticulum resident protein 29 precursor	ERP29	0	0	0	0	0	0	0	0	0	1	3	1	3	3	3	3	3	0	0	0	0	0	0	0	0	0	0	0	1	1	3	3	3	0	0	0	0	0	0	0
27	XP_024997315.1;XP_015150608.1;XP_015150607.1;NP_001001305.1	SRSF2	NP_001001305.1;XP_015150607.1;XP_015150608.1;XP_024997315.1	27	27	25524	XP_024997315.1	serine/arginine-rich splicing factor 2 isoform X1	SRSF2	0	0	0	0	0	0	0	0	0	0	1	0	2	2	2	3	3	0	0	0	0	0	0	0	0	0	0	0	1	2	1	2	2	0	0	0	0	0	0	0
332	NP_001244226.1	RPS10	NP_001244226.1	332	332	18910	NP_001244226.1	40S ribosomal protein S10	RPS10	0	1	0	0	0	0	0	1	1	1	0	1	2	2	2	2	2	0	0	1	0	1	0	0	1	1	1	1	2	2	2	1	2	0	0	0	0	0	0	0
101;612	NP_001006469.1;XP_004937634.1;XP_004937637.1;XP_015138627.1;XP_015142076.1;XP_015142078.1;XP_015142079.1;XP_025006456.1;XP_025006457.1;XP_025006458.1;XP_025010158.1;XP_416106.1	NAP1L4;NAP1L1	NP_001006469.1;XP_015142076.1;XP_015142078.1;XP_015142079.1;XP_025006456.1;XP_025006457.1;XP_025006458.1;XP_025010158.1;XP_004937637.1;XP_004937634.1;XP_416106.1;XP_015138627.1	101;612	101;612	42895	XP_025006457.1_family	family {nucleosome assembly protein 1-like 4 isoform X5}	NAP1L4;NAP1L1	0	1	0	0	0	0	0	0	0	0	1	0	1	3	3	4	5	0	0	0	0	0	0	0	0	0	0	1	0	2	3	2	2	0	0	0	0	0	0	0
26;482;646;761	CON__P08729;CON__Q3KNV1;CON__Q9DCV7;NP_001001195.1;NP_990263.1;XP_015128103.2;XP_015155860.1	KRT7;CON__P08729;CON__Q3KNV1;CON__Q9DCV7;KRT5;KRT75L1;KRT8	NP_990263.1;XP_015155860.1;XP_015128103.2;NP_001001195.1	26;269;482;646;761	26;482;646;761	53803	NP_990263.1_family	family {keratin, type II cytoskeletal cochleal}	KRT7;CON__P08729;CON__Q3KNV1;CON__Q9DCV7;KRT5;KRT75L1;KRT8	0	0	0	0	0	0	0	0	7	0	1	0	6	11	10	10	11	0	1	0	0	0	0	0	0	0	0	6	1	5	10	11	9	0	0	0	0	0	0	0
340	NP_001263235.1	PTGES3	NP_001263235.1	340	340	18638	NP_001263235.1	prostaglandin E synthase 3	PTGES3	0	0	0	0	0	0	0	1	1	0	1	0	1	1	1	1	0	0	0	0	0	0	0	0	0	0	0	1	0	1	1	1	1	0	0	0	0	0	0	0
506	NP_990437.2	HMGN1	NP_990437.2	506	506	11152	NP_990437.2	non-histone chromosomal protein HMG-14B	HMGN1	0	0	0	0	0	0	0	0	0	0	0	0	1	2	1	1	1	0	0	0	0	0	0	0	0	0	0	0	0	0	0	1	1	0	0	0	0	0	0	0
197	NP_001026103.1	HNRNPM	NP_001026103.1	197	197	76022	NP_001026103.1	heterogeneous nuclear ribonucleoprotein M	HNRNPM	0	0	0	0	0	1	0	1	1	0	1	1	6	11	9	9	11	0	0	0	0	0	0	0	0	1	0	2	3	3	4	7	3	0	1	1	1	1	0	0
256	NP_001029994.1	XK	NP_001029994.1	256	256	50484	NP_001029994.1	membrane transport protein XK precursor	XK	0	0	0	0	0	0	0	0	0	0	0	0	0	0	0	0	0	0	0	0	0	0	0	0	0	0	0	0	0	0	0	0	0	0	0	0	0	0	0	0
148	NP_001012623.1	ARL6IP5	NP_001012623.1	148	148	21651	NP_001012623.1	PRA1 family protein 3	ARL6IP5	0	0	0	0	0	0	0	0	0	0	0	0	0	0	0	0	0	0	0	0	0	0	0	0	0	0	0	0	0	0	0	0	0	0	0	0	0	0	0	0
650	XP_025001373.1;XP_015128843.2	RTN3	XP_015128843.2;XP_025001373.1	650	650	24223	XP_025001373.1	reticulon-3 isoform X2	RTN3	0	0	0	0	0	0	0	0	0	0	1	0	1	1	1	1	1	0	0	0	0	0	0	0	0	0	0	0	0	1	1	1	0	0	0	0	0	0	0	0
51	NP_001005843.1	UQCRFS1	NP_001005843.1	51	51	29386	NP_001005843.1	cytochrome b-c1 complex subunit Rieske, mitochondrial precursor	UQCRFS1	0	0	0	0	0	0	0	0	0	0	0	0	1	2	1	2	2	0	0	0	0	0	0	0	1	0	0	0	0	0	0	0	0	0	0	0	0	0	0	0
557	NP_990859.1	DSTN	NP_990859.1	557	557	18532	NP_990859.1	destrin	DSTN	0	0	0	2	0	1	0	0	1	0	1	0	2	2	1	2	2	0	0	1	0	0	1	0	2	2	2	2	2	2	1	2	2	0	0	0	0	0	0	0
520	NP_990596.1	NCL	NP_990596.1	520	520	75640	NP_990596.1	nucleolin	NCL	0	0	0	0	0	1	0	0	0	0	2	1	5	5	4	4	5	0	0	0	0	0	1	0	1	1	1	3	4	4	6	6	5	0	0	0	0	0	0	0
738	XP_015153803.2;XP_024999298.1	CCT3;LOC101751456	XP_015153803.2;XP_024999298.1	738	738	60377	XP_015153803.2	T-complex protein 1 subunit gamma	CCT3	0	0	0	0	0	1	0	0	0	1	1	1	3	4	4	4	5	0	0	0	0	0	0	0	0	0	0	0	2	1	2	2	2	0	0	0	0	0	0	0
324	XP_015144132.1;NP_001238958.1	USMG5	NP_001238958.1;XP_015144132.1	324	324	6718.7	XP_015144132.1	up-regulated during skeletal muscle growth protein 5 isoform X1	USMG5	0	0	0	0	0	0	0	0	0	0	1	0	1	1	1	1	1	0	0	0	0	0	0	0	0	0	0	0	0	1	0	0	0	0	0	0	0	0	0	0
385	XP_015131691.1;XP_015131690.1;NP_001268429.1	RPL34	NP_001268429.1;XP_015131690.1;XP_015131691.1	385	385	13306	XP_015131691.1	60S ribosomal protein L34 isoform X1	RPL34	0	0	0	0	0	0	0	0	0	0	0	0	1	2	2	1	2	0	0	0	0	0	0	0	0	0	0	0	0	1	1	1	1	0	0	0	0	0	0	0
251	XP_025003110.1;NP_001026768.1;XP_015152220.1;XP_024998073.1;XP_015153392.2;XP_015152219.1	PABPC1;PABPC1L;PABPC4	NP_001026768.1;XP_025003110.1	251	251	70539	XP_025003110.1	polyadenylate-binding protein 1 isoform X1	PABPC1	0	0	0	0	0	0	0	1	1	0	1	0	6	12	9	11	12	0	0	0	0	0	0	0	0	2	0	1	1	1	3	8	3	0	0	0	1	0	0	0
296	XP_015142496.1;NP_001139804.1	NDUFS3	NP_001139804.1;XP_015142496.1	296	296	29232	XP_015142496.1	NADH dehydrogenase	NDUFS3	0	0	0	0	0	0	0	0	0	0	0	0	3	6	6	6	6	0	0	0	0	0	0	0	2	0	0	1	1	1	1	1	1	0	0	0	0	0	0	0
337	NP_001258868.1	PGRMC1	NP_001258868.1	337	337	21282	NP_001258868.1	membrane-associated progesterone receptor component 1	PGRMC1	0	0	0	0	0	0	0	1	0	0	2	1	1	2	2	2	2	0	0	0	0	0	0	0	0	0	0	0	0	0	2	1	0	0	0	0	0	0	0	0
525	NP_990616.1	LMNB2	NP_990616.1	525;527	525	67940	NP_990616.1	lamin-B2	LMNB2	0	0	0	0	0	0	0	0	0	0	0	0	5	11	7	9	9	0	0	0	0	0	1	0	0	1	1	0	4	5	8	8	6	0	0	0	0	1	0	0
755	XP_015155775.1;XP_015155774.1;XP_015155773.1	CS	XP_015155773.1;XP_015155774.1;XP_015155775.1	755	755	52036	XP_015155775.1	citrate synthase, mitochondrial isoform X3	CS	0	1	0	1	1	2	0	1	2	2	2	2	4	4	4	4	4	0	0	0	0	0	0	0	3	1	0	1	1	3	1	4	4	0	0	0	0	0	0	0
778	XP_025000291.1	SNRPD2	XP_025000291.1	778	778	13440	XP_025000291.1	LOW QUALITY PROTEIN: small nuclear ribonucleoprotein Sm D2	SNRPD2	0	0	0	0	0	1	0	0	0	0	0	0	0	2	2	1	1	0	0	0	0	0	0	0	0	0	0	0	0	0	0	0	0	0	0	0	0	0	0	0
846	XP_419952.1	PDIA6	XP_419952.1	846	846	48787	XP_419952.1	protein disulfide-isomerase A6	PDIA6	0	0	0	0	0	0	0	1	2	0	2	1	4	6	4	6	5	0	1	0	0	1	0	0	1	1	1	1	2	2	5	5	2	0	0	0	0	0	0	0
486	NP_990318.1	RPLP0	NP_990318.1	486	486	34285	NP_990318.1	60S acidic ribosomal protein P0	RPLP0	0	0	0	0	0	1	0	1	2	0	2	2	3	4	4	4	4	0	0	0	0	0	0	0	1	1	1	0	0	2	3	1	4	0	0	0	0	0	0	0
379	NP_001264944.1	PFDN4	NP_001264944.1	379	379	15400	NP_001264944.1	prefoldin subunit 4	PFDN4	0	0	0	0	0	0	0	0	0	0	0	0	0	0	0	1	1	0	0	0	0	0	0	0	0	0	0	0	0	0	0	0	0	0	0	0	0	0	0	0
97	NP_001006425.1;XP_015150886.1	JPT1	NP_001006425.1;XP_015150886.1	97	97	16179	NP_001006425.1	jupiter microtubule associated homolog 1	JPT1	0	0	0	0	0	0	0	0	0	0	0	0	0	0	0	1	0	0	0	0	0	0	0	0	0	0	0	0	0	0	0	0	0	0	0	0	0	0	0	0
365	NP_001264641.1	ATOX1	NP_001264641.1	365	365	7984	NP_001264641.1	copper transport protein ATOX1	ATOX1	0	0	0	0	0	0	0	0	0	0	0	0	1	1	1	1	1	0	0	0	0	0	0	0	0	0	0	0	0	0	0	0	0	0	0	0	0	0	0	0
677	XP_015137821.1;XP_419061.1	NDUFS6	XP_015137821.1;XP_419061.1	677	677	11664	XP_015137821.1	NADH dehydrogenase	NDUFS6	0	0	0	0	0	0	0	0	0	0	0	0	0	1	1	1	1	0	0	0	0	0	0	0	0	0	0	0	0	0	0	0	0	0	0	0	0	0	0	0
139	NP_001012581.1	CCT5	NP_001012581.1	139	139	59714	NP_001012581.1	T-complex protein 1 subunit epsilon	CCT5	0	0	0	0	0	0	0	0	0	0	2	0	5	5	6	7	7	0	0	0	0	0	0	0	0	0	0	0	0	1	2	3	0	0	1	0	0	1	0	0
628	XP_025008171.1;XP_025008170.1;XP_015145036.1;XP_015145035.1;XP_004942739.1	IDH1	XP_004942739.1;XP_015145035.1;XP_015145036.1;XP_025008170.1;XP_025008171.1	253;628	628	46602	XP_025008171.1	isocitrate dehydrogenase	IDH1	0	0	0	1	0	0	0	1	1	0	1	0	4	3	2	4	4	0	0	0	0	0	3	0	0	3	1	0	2	4	3	5	3	0	0	0	0	0	0	0
649	XP_015128751.1	LOC107049545	XP_015128751.1	649	649	13984	XP_015128751.1	cytochrome c oxidase subunit 5B, mitochondrial	LOC107049545	0	0	0	0	0	0	0	0	0	0	0	0	0	1	1	1	1	0	0	0	0	0	0	0	0	0	0	0	0	0	0	0	0	0	0	0	0	0	0	0
463	NP_989944.1	PSMA7	NP_989944.1	463	463	28072	NP_989944.1	proteasome subunit alpha type-7	PSMA7	0	0	0	0	0	0	0	0	2	0	1	0	1	4	5	3	5	0	0	0	0	0	0	0	0	0	0	0	0	0	0	0	1	0	0	0	0	0	0	0
554	NP_990852.1	ATP1A1	NP_990852.1	554	554	112230	NP_990852.1	sodium/potassium-transporting ATPase subunit alpha-1 precursor	ATP1A1	0	0	0	2	0	0	0	0	0	0	1	0	5	9	8	10	10	0	0	0	0	0	0	0	2	0	0	0	9	1	4	3	3	0	0	0	0	0	0	0
827	XP_416309.5	CKAP4	XP_416309.5	827	827	62443	XP_416309.5	cytoskeleton-associated protein 4	CKAP4	0	0	0	0	0	0	0	0	2	0	0	0	8	10	10	12	12	0	3	0	0	0	1	1	0	7	1	4	5	8	9	10	5	0	0	0	0	0	0	0
776	XP_025000145.1	GIPC3	XP_025000145.1	776	776	50317	XP_025000145.1	PDZ domain-containing protein GIPC3	GIPC3	0	0	0	0	0	0	0	1	0	0	1	0	1	4	4	4	4	0	0	0	0	0	0	0	0	0	0	0	0	0	0	0	0	0	0	0	0	0	0	0
492	NP_990340.2;CON__P35900;CON__Q9D312;CON__Q8N1A0;CON__Q99456	CON__P35900;CON__Q8N1A0;CON__Q99456;CON__Q9D312;KRT19	NP_990340.2	28;492;582;637	492	46038	NP_990340.2	keratin, type I cytoskeletal 19	KRT19	0	0	0	0	0	0	0	0	7	0	1	1	8	9	6	7	9	0	0	0	0	0	0	0	0	0	0	1	4	5	6	9	4	0	0	0	0	0	0	0
151	XP_025011820.1;NP_001012814.1	RAB14	NP_001012814.1;XP_025011820.1	151	151	19736	XP_025011820.1	ras-related protein Rab-14 isoform X1	RAB14	0	0	0	0	0	0	0	0	0	0	0	0	1	3	4	3	4	0	0	0	0	0	0	0	0	0	0	0	0	0	2	0	0	0	0	0	0	0	0	0
763	XP_015157911.1;XP_015157910.1;XP_015157909.1;XP_015157908.1;XP_015157907.1;XP_015157906.1;XP_024998664.1;XP_015157904.1;XP_024998663.1;XP_015157903.1;XP_024998661.1;XP_024998660.1;XP_024998659.1;XP_015157900.1	VDAC3	XP_015157900.1;XP_015157903.1;XP_015157904.1;XP_015157906.1;XP_015157907.1;XP_015157908.1;XP_015157909.1;XP_015157910.1;XP_015157911.1;XP_024998659.1;XP_024998660.1;XP_024998661.1;XP_024998663.1;XP_024998664.1	763	763	30403	XP_015157911.1	voltage-dependent anion-selective channel protein 3 isoform X6	VDAC3	0	0	0	0	0	0	0	0	0	0	1	0	3	4	3	4	4	0	0	0	0	0	1	0	0	1	1	0	2	0	2	3	1	0	0	0	0	0	0	0
87	XP_015136976.1;NP_001006363.1;XP_015155054.1;NP_989856.1	RAB5A;RAB5C	NP_001006363.1;NP_989856.1;XP_015136976.1;XP_015155054.1	87	87	23541	XP_015136976.1	ras-related protein Rab-5A isoform X1	RAB5A	0	0	0	0	0	0	0	0	0	0	0	0	1	2	1	2	2	0	0	0	0	0	0	0	0	0	0	0	1	0	1	1	0	0	0	0	0	0	0	0
712	XP_025008635.1;XP_015146317.1;XP_015146316.1;XP_015146315.1;XP_015146314.1;XP_015146313.1;XP_015146319.1;NP_001006535.1	FUBP1	NP_001006535.1;XP_015146313.1;XP_015146314.1;XP_015146315.1;XP_015146316.1;XP_015146317.1;XP_015146319.1;XP_025008635.1	712	712	67428	XP_025008635.1	far upstream element-binding protein 1 isoform X6	FUBP1	0	0	0	0	0	0	0	0	0	0	0	0	0	4	4	4	4	0	0	0	0	0	0	0	0	0	0	1	0	1	2	2	0	0	0	0	0	0	0	0
481	XP_015133156.1;XP_015133153.1;NP_990233.1	HMGB1	NP_990233.1;XP_015133153.1;XP_015133156.1	481	481	24909	XP_015133156.1	high mobility group protein B1 isoform X1	HMGB1	0	0	0	0	0	0	0	0	0	0	0	0	0	0	2	2	2	0	0	0	0	0	0	0	0	0	0	0	0	0	0	1	1	0	0	0	0	0	0	0
245	NP_001026712.2	CCT7	NP_001026712.2	245	245	59458	NP_001026712.2	T-complex protein 1 subunit eta	CCT7	0	0	0	0	0	0	0	0	0	0	3	1	4	6	5	6	7	0	0	0	0	0	0	0	0	0	0	0	0	0	1	1	2	0	0	0	1	1	1	1
588	XP_001236782.2	OTUB1	XP_001236782.2	588	588	31176	XP_001236782.2	ubiquitin thioesterase OTUB1	OTUB1	0	0	0	0	0	0	0	0	1	1	1	1	3	4	3	5	5	0	0	0	0	0	0	0	0	1	0	0	1	2	2	2	2	0	0	0	0	0	0	0
419;708	NP_001305958.1;XP_015145141.1	SLC17A8	NP_001305958.1;XP_015145141.1	419;708	419;708	65223	NP_001305958.1_family	family {vesicular glutamate transporter 3}	SLC17A8	0	0	0	0	0	0	0	0	0	0	0	0	1	2	3	3	3	0	0	0	0	0	0	0	0	0	0	0	0	0	0	0	0	0	0	1	0	1	0	0
689	XP_015140147.1;XP_015140146.1;XP_015140145.1;XP_015140142.1;XP_015140141.1;XP_015140140.1;XP_015140139.1;XP_015140138.1;XP_015140137.1;XP_015140135.1;XP_015140134.1;XP_015140133.1;XP_015140131.1;XP_025004575.1;XP_015140130.1;XP_015140128.1;XP_015140127.1;XP_015140126.1;XP_015140125.1;XP_025004577.1;XP_025004576.1;NP_001012969.1;XP_015140144.1;XP_015140136.1;XP_015140129.1;XP_015136245.2;XP_025002…	LOC772071;PICALM;SNAP91	NP_001012969.1;XP_015136214.2;XP_015136220.2;XP_015136224.2;XP_015136228.2;XP_015136232.2;XP_015136238.2;XP_015136245.2;XP_015136253.2;XP_015140125.1;XP_015140126.1;XP_015140127.1;XP_015140128.1;XP_015140129.1;XP_015140130.1;XP_015140131.1;XP_015140133.1;XP_015140134.1;XP_015140135.1;XP_015140136.1;XP_015140137.1;XP_015140138.1;XP_015140139.1;XP_015140140.1;XP_015140141.1;XP_015140142.1;XP_015140…	689	689	78622	XP_015140147.1	clathrin coat assembly protein AP180 isoform X19	SNAP91	0	0	0	0	1	0	0	1	0	0	0	0	2	3	4	4	4	0	0	0	0	0	0	0	0	0	0	0	0	0	0	1	1	0	0	0	1	0	0	0
301	XP_025003285.1;NP_001161207.1	EIF1;EIF1B	NP_001161207.1;XP_025003285.1	301	301	12823	XP_025003285.1	eukaryotic translation initiation factor 1b	EIF1B	0	0	0	0	0	0	0	0	0	0	1	0	1	1	1	2	2	0	0	0	0	0	0	0	0	0	0	0	0	0	1	0	0	0	0	0	0	0	0	0
176	XP_015149278.1;NP_001025791.2;XP_025010618.1	CANX	NP_001025791.2;XP_015149278.1;XP_025010618.1	176	176	68368	XP_015149278.1	calnexin isoform X1	CANX	0	0	0	0	0	0	0	1	1	0	1	0	1	5	5	4	5	0	0	0	0	0	0	0	0	0	0	0	0	1	1	1	1	0	0	0	0	0	0	0
694	XP_015141705.1	SNU13	XP_015141705.1	694	694	14230	XP_015141705.1	NHP2-like protein 1	SNU13	0	0	0	0	0	0	0	0	0	0	0	0	0	0	0	0	0	0	0	0	0	0	0	0	0	0	0	0	0	0	0	0	0	0	0	0	0	0	0	0
854	XP_421781.3;XP_025007516.1	SHTN1	XP_025007516.1;XP_421781.3	854	854	71078	XP_421781.3	shootin-1 isoform X1	SHTN1	0	0	0	0	0	0	0	0	0	0	1	0	2	6	6	12	11	0	0	0	0	0	0	0	0	0	0	0	0	0	0	0	0	0	0	0	0	0	0	0
263	NP_001034418.1	PRDX6	NP_001034418.1	263	263	24976	NP_001034418.1	peroxiredoxin-6	PRDX6	0	0	0	0	0	0	0	0	0	0	2	0	2	3	3	3	3	0	0	0	0	0	0	0	0	1	0	0	0	1	1	2	2	0	0	0	0	0	0	0
559	NP_996788.1;XP_015131646.1	CG-16	NP_996788.1;XP_015131646.1	559	559	14934	NP_996788.1	16 kDa beta-galactoside-binding lectin	CG-16	0	0	0	0	0	0	0	0	0	0	1	0	2	2	2	2	2	0	0	0	0	0	0	0	0	1	0	1	2	2	2	2	2	0	0	0	0	0	0	0
121	NP_001007480.1	RPL4	NP_001007480.1	121	121	46749	NP_001007480.1	60S ribosomal protein L4	RPL4	0	0	0	0	0	0	0	0	1	0	1	0	2	2	3	3	3	0	0	0	0	0	1	0	1	1	1	0	0	1	3	0	2	0	0	0	0	0	0	0
88	NP_001006370.1;XP_015131335.1	PDIA4	NP_001006370.1;XP_015131335.1	88	88	70986	NP_001006370.1	protein disulfide-isomerase A4	PDIA4	0	0	0	0	0	0	0	0	3	0	3	1	8	8	7	9	8	0	3	0	0	0	1	1	1	3	1	5	8	6	9	9	7	0	0	0	0	0	0	0
387	XP_025000375.1;XP_015132777.1;XP_001231654.1;NP_001269206.1;XP_015155902.1;XP_003643392.2;XP_025000376.1;XP_015155903.1	LOC107049046;LOC107055485;RPL17	NP_001269206.1;XP_001231654.1;XP_003643392.2;XP_015132777.1;XP_015155902.1;XP_015155903.1;XP_025000375.1;XP_025000376.1	387	387	21397	XP_025000375.1	60S ribosomal protein L17 isoform X2	LOC107049046	0	0	0	0	0	0	0	0	1	0	0	0	2	1	2	2	2	0	0	0	0	0	0	0	0	0	0	1	1	1	0	1	1	0	0	0	0	0	0	0
781	XP_025001213.1;XP_025001212.1	FAU	XP_025001212.1;XP_025001213.1	781	781	12948	XP_025001213.1	ubiquitin-like protein fubi and ribosomal protein S30 isoform X2	FAU	0	0	0	0	0	0	0	0	0	0	1	0	1	1	1	1	1	0	0	0	0	0	0	0	0	0	1	1	1	0	1	1	0	0	0	0	0	0	0	0
308	NP_001171209.1	FSCN2	NP_001171209.1	308	308	54832	NP_001171209.1	fascin-2	FSCN2	0	0	0	0	0	0	0	1	1	0	1	1	3	6	6	6	5	0	0	0	0	0	0	0	0	0	0	0	0	0	0	0	0	0	0	0	0	0	0	0
732	XP_015152530.1;XP_003642581.3	ACOT7	XP_003642581.3;XP_015152530.1	732	732	37667	XP_015152530.1	cytosolic acyl coenzyme A thioester hydrolase isoform X2	ACOT7	0	0	0	0	0	0	0	1	2	0	1	1	3	3	4	4	3	0	0	0	0	0	0	0	0	0	0	0	0	0	0	0	0	0	0	0	0	0	0	0
405	NP_001289124.1	TIMM13	NP_001289124.1	405	405	10958	NP_001289124.1	mitochondrial import inner membrane translocase subunit Tim13	TIMM13	0	0	0	0	0	0	0	0	0	0	0	0	1	1	1	1	1	0	0	0	0	0	0	0	0	0	0	0	0	0	1	0	0	0	0	0	0	0	0	0
202	NP_001026189.1;NP_001192026.1;XP_015151799.2;XP_015138077.1;XP_015151800.2	UBE2V1;UBE2V2	NP_001026189.1;NP_001192026.1;XP_015138077.1;XP_015151799.2;XP_015151800.2	202	202	16305	NP_001026189.1	ubiquitin-conjugating enzyme E2 variant 2	UBE2V2	0	0	0	0	0	0	0	0	0	0	0	0	0	1	1	1	1	0	0	0	0	0	0	0	0	0	0	0	0	0	0	0	0	0	0	0	0	0	0	0
473	NP_990111.1	NUDT16L1	NP_990111.1	473	473	33829	NP_990111.1	tudor-interacting repair regulator protein precursor	NUDT16L1	0	0	0	0	0	1	0	0	0	0	1	0	2	3	3	4	4	0	0	0	0	0	0	0	0	1	0	0	1	1	2	2	1	0	0	0	0	0	0	0
464	NP_989972.1	FKBP3	NP_989972.1	464	464	25031	NP_989972.1	peptidyl-prolyl cis-trans isomerase FKBP3	FKBP3	0	0	0	0	0	0	0	0	0	0	1	0	1	3	4	2	4	0	0	0	0	0	0	0	0	0	0	0	0	0	1	1	0	0	0	0	0	0	0	0
333	NP_001244262.1	RPL9	NP_001244262.1	333	333	21835	NP_001244262.1	60S ribosomal protein L9	RPL9	0	0	0	0	0	1	0	0	1	0	2	0	1	2	1	1	2	0	0	0	0	0	0	0	1	1	2	0	2	1	3	2	2	0	0	0	0	0	0	0
845	XP_419079.1	ERP44	XP_419079.1	845	845	46976	XP_419079.1	endoplasmic reticulum resident protein 44	ERP44	0	0	0	0	0	0	0	0	0	0	1	0	4	4	4	4	4	0	0	0	0	0	0	0	0	1	0	2	0	2	3	2	2	0	1	1	1	0	0	0
76	NP_001006296.1	VAPB	NP_001006296.1	76;679	76	27273	NP_001006296.1	vesicle-associated membrane protein-associated protein B/C	VAPB	0	0	0	0	0	0	0	0	0	0	0	0	0	2	2	2	3	0	0	0	0	0	0	0	0	0	0	0	0	0	1	1	0	0	0	0	0	0	0	0
390	XP_416445.1;NP_001278734.1	CYB5R3	NP_001278734.1;XP_416445.1	390	390	34088	XP_416445.1	cytochrome b5 reductase 3 isoform X1	CYB5R3	0	0	0	0	0	0	0	0	0	0	0	0	1	2	0	2	2	0	0	0	0	0	0	0	0	0	0	0	0	0	0	0	0	0	0	0	0	0	0	0
354	NP_001264372.1	PSMA6	NP_001264372.1	354	354	27470	NP_001264372.1	proteasome subunit alpha type-6	PSMA6	0	0	0	0	0	0	0	0	2	0	1	0	2	3	4	2	2	0	0	0	0	0	0	0	0	0	0	0	0	1	0	2	0	0	0	1	0	0	0	0
529	NP_990626.2	HMGB3	NP_990626.2	529	529	24952	NP_990626.2	high mobility group protein B3	HMGB3	0	0	0	0	0	0	0	0	0	0	0	0	1	1	1	1	1	0	0	0	0	0	0	0	0	0	0	0	0	0	1	1	1	0	0	0	0	0	0	0
154	XP_025003026.1;NP_001292022.1;NP_001012881.2;XP_015131363.1	RBM24;RBM38	NP_001012881.2;NP_001292022.1;XP_015131363.1;XP_025003026.1	154	154	20869	XP_025003026.1	RNA-binding protein 24 isoform X2	RBM24	0	0	0	0	0	0	0	0	0	0	0	0	2	3	2	3	3	0	0	0	0	0	0	0	0	0	0	0	0	0	0	0	0	0	0	0	0	0	0	0
573	XP_001231272.1;XP_004940113.1;XP_418427.1	KHDRBS3	XP_001231272.1;XP_004940113.1;XP_418427.1	573	573	38714	XP_001231272.1	KH domain-containing, RNA-binding, signal transduction-associated protein 3 isoform X3	KHDRBS3	0	0	0	0	0	0	0	0	0	0	0	0	0	2	2	2	2	0	0	0	0	0	0	0	0	0	0	0	0	0	0	0	0	0	0	0	0	0	0	0
869	XP_424903.3	RPS23	XP_424903.3	869	869	15807	XP_424903.3	40S ribosomal protein S23	RPS23	0	0	0	0	0	0	0	0	0	1	1	1	1	1	1	1	1	0	0	0	0	0	0	0	1	0	0	0	1	1	1	1	0	0	0	0	0	0	0	0
672	XP_015134771.1;XP_015134779.1;XP_015134776.1;XP_015134774.1;XP_015134772.1;XP_015134770.1;XP_015134768.1;XP_015134780.1;XP_015134777.1;XP_015134775.1;XP_015134773.1;XP_015134769.1;XP_015134778.1;NP_001036003.1	SPTAN1	NP_001036003.1;XP_015134768.1;XP_015134769.1;XP_015134770.1;XP_015134771.1;XP_015134772.1;XP_015134773.1;XP_015134774.1;XP_015134775.1;XP_015134776.1;XP_015134777.1;XP_015134778.1;XP_015134779.1;XP_015134780.1	672	672	289590	XP_015134771.1	spectrin alpha chain, non-erythrocytic 1 isoform X4	SPTAN1	0	0	0	0	0	3	0	1	1	0	2	1	16	27	25	35	41	0	0	0	0	0	0	0	2	6	1	1	6	11	9	16	7	0	0	0	0	0	0	0
810	XP_414333.2	TKT	XP_414333.2	810	810	68453	XP_414333.2	transketolase	TKT	0	0	0	0	0	0	0	1	1	0	2	0	2	6	6	6	5	0	0	1	0	0	0	0	1	1	0	0	2	3	2	5	3	0	0	0	0	0	0	0
276	XP_025009186.1;XP_015147181.1;NP_001073228.1	PFN2	NP_001073228.1;XP_015147181.1;XP_025009186.1	276	276	12628	XP_025009186.1	profilin-2 isoform X2	PFN2	0	0	0	0	0	0	0	0	0	0	0	0	0	1	0	0	1	0	0	0	0	0	0	0	0	0	0	0	0	0	1	1	1	0	0	0	0	0	0	0
170	NP_001025760.1;XP_015148323.1;XP_015148322.1;XP_015148321.1;XP_015148320.1;XP_015148319.1;XP_015148318.1;XP_015148317.1;XP_015148316.1;XP_015148315.1;NP_001265024.1	TWF1;TWF2	NP_001025760.1;XP_015148315.1;XP_015148316.1;XP_015148317.1;XP_015148318.1;XP_015148319.1;XP_015148320.1;XP_015148321.1;XP_015148322.1;XP_015148323.1	170	170	39835	NP_001025760.1	twinfilin-2	TWF2	0	0	0	0	0	0	0	0	0	0	1	0	2	2	2	3	3	0	0	0	0	0	0	0	0	0	0	0	0	0	0	0	0	0	0	0	0	0	0	0
817	XP_414938.2	CARHSP1	XP_414938.2	817	817	16484	XP_414938.2	calcium-regulated heat-stable protein 1	CARHSP1	0	0	0	0	0	0	0	0	0	0	0	0	0	1	1	1	1	0	0	0	0	0	0	0	0	0	0	0	0	0	0	0	0	0	0	0	0	0	0	0
790	XP_025002025.1	SLC25A11	XP_025002025.1	790	790	33165	XP_025002025.1	mitochondrial 2-oxoglutarate/malate carrier protein	SLC25A11	0	0	0	0	0	0	0	1	1	0	0	0	2	3	3	3	4	0	0	0	0	0	0	0	0	0	0	0	0	0	1	0	0	0	0	0	0	0	0	0
665	XP_015134085.1;XP_015134084.1;XP_422671.2;XP_025009521.1;XP_025009520.1;XP_004937052.1;XP_025006551.1;XP_025006550.1;XP_025006542.1;XP_015136342.1;XP_015136341.1;XP_015136339.1;NP_001155844.1	PAK1;PAK2;PAK3	XP_015134084.1;XP_015134085.1	665	665	60626	XP_015134085.1	serine/threonine-protein kinase PAK 3	PAK3	0	0	0	0	0	0	0	0	0	0	1	0	1	3	4	6	5	0	0	0	0	0	0	0	0	0	0	0	0	0	0	0	0	0	0	0	0	0	0	0
717	XP_015148407.1	MANF	XP_015148407.1	717	717	20386	XP_015148407.1	mesencephalic astrocyte-derived neurotrophic factor	MANF	0	0	0	0	0	1	0	0	0	0	0	0	1	0	2	2	1	0	0	0	0	0	0	0	0	0	0	0	0	0	0	1	0	0	0	0	0	0	0	0
105	NP_001006491.1	PSMA3	NP_001006491.1	105	105	28481	NP_001006491.1	proteasome subunit alpha type-3	PSMA3	0	0	0	0	0	0	0	0	0	0	0	0	2	3	3	2	3	0	0	0	0	0	0	0	0	0	0	0	0	0	0	0	0	0	0	0	0	0	0	0
78;688	NP_001006309.3;NP_001026254.1;XP_015140106.2;XP_015140107.2;XP_015140108.1;XP_015140109.2;XP_015140110.2;XP_015153029.1;XP_015153031.1;XP_015153032.1;XP_024998751.1;XP_025004527.1;XP_025004528.1	HNRNPR;SYNCRIP	NP_001006309.3;XP_015153029.1;XP_015153031.1;XP_015153032.1;XP_024998751.1;XP_015140108.1;XP_015140110.2;XP_025004528.1;XP_015140109.2;XP_015140107.2;XP_015140106.2;NP_001026254.1;XP_025004527.1	78;688	78;688	59758	XP_015153032.1_family	family {heterogeneous nuclear ribonucleoprotein R isoform X4}	HNRNPR;SYNCRIP	0	0	0	0	1	1	0	0	2	2	2	1	3	3	2	5	4	0	0	0	1	0	0	0	0	0	1	0	1	2	2	1	2	0	0	0	0	0	0	0
331	NP_001244213.1	ARPC4	NP_001244213.1	331	331	19706	NP_001244213.1	actin-related protein 2/3 complex subunit 4	ARPC4	0	0	0	0	0	0	0	0	0	0	1	0	1	2	1	2	2	0	0	0	0	0	0	0	0	1	0	1	1	1	1	1	0	0	0	0	0	0	0	0
395	NP_001289021.1	SNRPG	NP_001289021.1	395	395	8462	NP_001289021.1	small nuclear ribonucleoprotein G	SNRPG	0	0	0	0	0	0	0	0	0	0	0	0	0	1	1	0	0	0	0	0	0	0	0	0	0	0	0	0	0	0	0	0	0	0	0	0	0	0	0	0
345	NP_001264093.1	RPS2	NP_001264093.1	345	345	30673	NP_001264093.1	40S ribosomal protein S2	RPS2	0	0	0	0	0	0	0	0	0	0	0	0	3	2	2	3	3	0	0	0	0	0	0	0	0	1	0	1	1	0	2	1	0	0	0	0	0	0	0	0
618	XP_025003220.1;XP_015137306.1;XP_418734.6;XP_004939441.3;XP_015137307.1	SCRN1	XP_004939441.3;XP_015137306.1;XP_015137307.1;XP_025003220.1;XP_418734.6	618	618	46040	XP_025003220.1	secernin-1 isoform X2	SCRN1	0	0	0	0	0	1	0	1	0	0	1	0	1	1	2	3	2	0	0	0	0	0	0	0	0	1	0	0	0	0	1	1	1	0	0	0	0	0	0	0
120	NP_001007474.1	DAD1	NP_001007474.1	120	120	12926	NP_001007474.1	dolichyl-diphosphooligosaccharide--protein glycosyltransferase subunit DAD1	DAD1	0	0	0	0	0	0	0	0	0	0	0	0	1	3	1	1	2	0	0	0	0	0	0	0	0	0	0	0	0	0	0	1	0	0	0	0	0	0	0	0
299	NP_001161201.1	TBCA	NP_001161201.1	299	299	12707	NP_001161201.1	tubulin-specific chaperone A	TBCA	0	0	0	0	0	0	0	0	0	0	0	0	0	0	0	1	1	0	0	0	0	0	0	0	0	0	0	0	0	0	0	0	0	0	0	0	0	0	0	0
539	NP_990699.1	EEF2	NP_990699.1	539	539	95377	NP_990699.1	elongation factor 2	EEF2	0	0	0	1	0	1	0	0	2	0	3	2	6	7	7	7	8	0	0	0	0	0	0	0	2	4	3	2	5	6	8	6	5	1	1	2	2	0	1	0
368	NP_001264708.1	ACAT1	NP_001264708.1	368	368	44090	NP_001264708.1	acetyl-CoA acetyltransferase, mitochondrial	ACAT1	0	0	0	0	0	0	0	0	1	0	1	0	1	3	2	3	4	0	0	0	0	0	0	0	2	1	0	0	0	2	2	2	2	0	0	0	0	0	0	0
823	XP_416113.1	RPS16	XP_416113.1	823	823	16413	XP_416113.1	40S ribosomal protein S16	RPS16	0	0	0	1	0	1	0	1	1	0	1	1	1	2	2	2	2	0	0	1	0	0	0	0	0	1	1	1	1	1	2	2	1	0	0	0	0	0	0	0
760	XP_015155849.1;XP_015155848.2	COPZ1	XP_015155848.2;XP_015155849.1	760	760	20100	XP_015155849.1	coatomer subunit zeta-1 isoform X2	COPZ1	0	0	0	0	0	0	0	0	0	0	0	0	0	0	0	0	0	0	0	0	0	0	0	0	0	0	0	0	0	0	0	0	0	0	0	0	0	0	0	0
803	XP_025010486.1	PRRT3	XP_025010486.1	803	803	32864	XP_025010486.1	proline-rich transmembrane protein 3	PRRT3	0	0	0	0	0	0	0	0	0	1	0	0	0	1	1	1	1	0	0	0	0	0	0	0	0	0	0	0	0	0	0	0	0	0	0	0	0	0	0	0
516	NP_990556.1	RPS6	NP_990556.1	516	516	28654	NP_990556.1	40S ribosomal protein S6	RPS6	0	0	0	0	0	0	0	0	0	0	1	0	1	2	2	2	2	0	0	0	0	0	0	0	0	0	0	1	1	1	0	1	1	0	0	0	0	0	0	0
477	NP_990183.1;XP_015153087.1	RBBP4	NP_990183.1;XP_015153087.1	477	477	47606	NP_990183.1	histone-binding protein RBBP4	RBBP4	0	0	0	0	0	0	0	0	0	0	0	0	1	2	2	2	2	0	0	0	0	0	0	0	0	0	0	0	1	0	2	2	2	0	0	0	0	0	0	0
30	XP_025006310.1;NP_001001466.1;XP_015142756.1	RTN1	NP_001001466.1;XP_025006310.1	30	30	66778	XP_025006310.1	reticulon-1 isoform X1	RTN1	0	0	0	0	0	0	0	0	0	0	1	0	6	6	4	7	6	0	0	0	0	0	0	0	0	0	0	0	0	0	3	4	2	0	1	1	1	0	0	0
704	XP_426529.3;XP_025007431.1;XP_015144247.1;XP_015144246.1	SFXN3	XP_015144246.1;XP_015144247.1;XP_025007431.1;XP_426529.3	704	704	35378	XP_426529.3	sideroflexin-3	SFXN3	0	0	0	0	0	0	0	0	0	0	0	0	1	2	2	2	2	0	0	0	0	0	0	0	0	0	0	0	0	0	0	0	0	0	0	1	0	0	0	0
461	XP_015152305.1;NP_989916.1	PARK7	NP_989916.1;XP_015152305.1	461	461	19931	XP_015152305.1	protein/nucleic acid deglycase DJ-1 isoform X1	PARK7	0	0	0	0	0	0	0	0	0	0	0	0	2	2	2	2	2	0	0	0	0	0	0	0	0	0	0	0	0	0	0	1	0	0	0	1	0	0	0	0
206	NP_001026268.1	RAB10	NP_001026268.1	206	206	22549	NP_001026268.1	ras-related protein Rab-10	RAB10	0	0	0	0	0	0	0	0	1	0	1	0	1	2	2	2	2	0	0	0	0	0	0	0	0	0	0	0	0	1	1	2	1	0	0	0	0	0	0	0
132	NP_001008472.1	GLRX5	NP_001008472.1	132	132	17425	NP_001008472.1	glutaredoxin-related protein 5, mitochondrial	GLRX5	0	0	0	0	0	0	0	0	0	0	0	0	1	1	1	1	0	0	0	0	0	0	0	0	0	0	0	0	0	0	0	0	0	0	0	0	0	0	0	0
534	NP_990653.1	RPLP1	NP_990653.1	534	534	11477	NP_990653.1	60S acidic ribosomal protein P1	RPLP1	0	0	0	0	0	0	0	0	0	0	1	0	1	1	1	1	1	0	0	0	0	0	0	0	0	0	0	0	0	1	1	1	0	0	0	0	0	0	0	0
81	NP_001006342.1	MYDGF	NP_001006342.1	81	81	18563	NP_001006342.1	myeloid-derived growth factor precursor	MYDGF	0	0	0	0	0	0	0	0	0	0	0	0	0	0	0	0	0	0	0	0	0	0	0	0	0	0	0	0	0	0	0	0	0	0	0	0	0	0	0	0
535	XP_015149238.1;XP_015149237.1;XP_015149236.1;NP_990659.1;XP_015149234.1;XP_015149233.1;XP_015149232.1;XP_015149231.1	HNRNPAB	NP_990659.1;XP_015149231.1;XP_015149232.1;XP_015149233.1;XP_015149234.1;XP_015149236.1;XP_015149237.1;XP_015149238.1	535	535	31861	XP_015149238.1	heterogeneous nuclear ribonucleoprotein A/B isoform X2	HNRNPAB	0	0	0	0	0	0	0	1	2	1	2	1	2	2	2	2	2	0	0	0	1	0	1	0	1	2	0	1	2	2	2	2	2	0	0	0	0	0	0	0
318	NP_001186100.1	NDUFV3	NP_001186100.1	318	318	10677	NP_001186100.1	NADH dehydrogenase	NDUFV3	0	0	0	0	0	0	0	0	0	0	0	0	0	1	1	1	0	0	0	0	0	0	0	0	0	0	0	0	0	0	0	0	0	0	0	0	0	0	0	0
191	NP_001026030.1;XP_015151879.1	NSFL1C	NP_001026030.1;XP_015151879.1	191	191	40640	NP_001026030.1	NSFL1 cofactor p47	NSFL1C	0	0	0	0	0	0	0	0	0	0	0	0	1	5	4	5	5	0	0	0	0	0	0	0	0	0	0	0	0	0	2	0	0	0	0	0	0	0	0	0
142	NP_001012594.1	HSPA4L	NP_001012594.1	142	142	94811	NP_001012594.1	heat shock 70 kDa protein 4L	HSPA4L	0	0	0	0	0	1	0	1	0	0	3	1	4	10	10	10	10	0	0	0	0	0	0	0	0	0	0	0	0	0	0	0	1	0	0	0	0	0	0	0
58	XP_025010625.1;XP_025010624.1;NP_001006153.1	SKP1	NP_001006153.1;XP_025010624.1;XP_025010625.1	58	58	18658	XP_025010625.1	S-phase kinase-associated protein 1 isoform X1	SKP1	0	0	0	0	0	0	0	0	0	0	0	0	0	1	0	1	1	0	0	0	0	0	0	0	0	0	0	0	0	0	0	0	0	0	0	0	0	0	0	0
198	NP_001026105.1;XP_015155299.1	ANP32B	NP_001026105.1;XP_015155299.1	198;630	198	29943	NP_001026105.1	acidic leucine-rich nuclear phosphoprotein 32 family member B	ANP32B	0	0	0	0	0	0	0	0	0	0	0	0	1	2	2	2	2	0	0	0	0	0	0	0	0	0	0	0	1	1	2	1	1	0	0	0	0	0	0	0
777	XP_025000170.1	NDUFA7	XP_025000170.1	777	777	12542	XP_025000170.1	NADH dehydrogenase	NDUFA7	0	0	0	0	0	0	0	0	0	0	0	0	0	1	0	1	1	0	0	0	0	0	0	0	0	0	0	0	0	0	0	0	0	0	0	0	0	0	0	0
62	XP_015134968.1;XP_015134967.1;XP_025011842.1;XP_015134966.1;NP_001006200.1;XP_015134965.1;XP_015134964.1;XP_015134962.1	SH3GLB2	NP_001006200.1;XP_015134962.1;XP_015134964.1;XP_015134965.1;XP_015134966.1;XP_015134967.1;XP_015134968.1;XP_025011842.1	62	62	41640	XP_015134968.1	endophilin-B2 isoform X7	SH3GLB2	0	0	0	0	0	0	0	0	0	0	0	0	0	3	3	3	4	0	0	0	0	0	0	0	0	0	0	0	0	0	0	0	0	0	0	0	0	0	0	0
556	XP_015140912.1;NP_990855.1;XP_025005305.1;XP_015140911.1	PAICS	NP_990855.1;XP_015140911.1;XP_015140912.1;XP_025005305.1	556	556	47240	XP_015140912.1	multifunctional protein ADE2 isoform X3	PAICS	0	0	0	0	0	0	0	0	1	0	1	0	2	3	3	5	4	0	0	0	1	0	0	0	0	0	0	0	0	0	0	0	0	0	0	0	0	0	0	0
654	XP_015130124.1	RBM8A	XP_015130124.1	654	654	19913	XP_015130124.1	RNA-binding protein 8A	RBM8A	0	0	0	0	0	0	0	0	0	0	0	0	0	2	1	2	1	0	0	0	0	0	0	0	0	0	0	0	0	0	0	0	0	0	0	0	0	0	0	0
311	NP_001185549.1	PDHB	NP_001185549.1	311	311	38877	NP_001185549.1	pyruvate dehydrogenase E1 component subunit beta, mitochondrial	PDHB	0	0	0	0	0	0	0	0	0	0	1	0	1	1	2	1	3	0	0	0	0	0	0	0	1	0	0	0	1	0	0	0	0	0	0	0	0	0	0	0
611	XP_004937428.2	MAP1B	XP_004937428.2	611	611	275110	XP_004937428.2	microtubule-associated protein 1B	MAP1B	0	0	0	0	0	0	0	0	1	0	1	0	2	11	10	14	16	0	0	0	0	0	0	0	0	0	0	0	0	0	2	2	1	0	0	0	0	0	0	0
771	XP_024998636.1	MAT2A	XP_024998636.1	771	771	23105	XP_024998636.1	S-adenosylmethionine synthase	MAT2A	0	0	0	0	0	0	0	0	1	0	0	0	0	2	1	2	2	0	0	0	0	0	0	0	0	0	0	0	1	0	0	0	1	0	0	0	0	0	0	0
451	NP_989700.1	HMGA1	NP_989700.1	451	451	10429	NP_989700.1	high mobility group protein HMG-I/HMG-Y	HMGA1	0	0	0	0	0	0	0	0	0	0	0	0	0	1	1	0	1	0	0	0	0	0	0	0	0	0	0	0	0	0	0	0	0	0	0	0	0	0	0	0
303	NP_001161477.1	ACYP1	NP_001161477.1	303	303	11150	NP_001161477.1	acylphosphatase-1	ACYP1	0	0	0	0	0	0	0	0	0	0	0	0	0	2	1	2	2	0	0	0	0	0	0	0	0	0	0	0	0	0	0	0	0	0	0	0	0	0	0	0
361	NP_001264516.1;XP_015139167.1	COX7A2L	NP_001264516.1;XP_015139167.1	361	361	12614	NP_001264516.1	cytochrome c oxidase subunit VIIa polypeptide 2 like isoform 1	COX7A2L	0	0	0	0	0	0	0	0	0	0	0	0	1	1	1	1	1	0	0	0	0	0	0	0	0	0	0	0	0	0	0	0	0	0	0	0	0	0	0	0
369	XP_025006141.1;XP_025006133.1;XP_015131067.1;XP_025006132.1;NP_001264722.1;NP_001264721.1;NP_001264720.1	ESD	NP_001264720.1;NP_001264721.1;NP_001264722.1;XP_015131067.1;XP_025006132.1;XP_025006133.1;XP_025006141.1	369	369	28215	XP_025006141.1	S-formylglutathione hydrolase isoform X2	ESD	0	0	0	0	0	0	0	0	0	0	0	0	1	2	2	3	3	0	0	0	0	0	0	0	0	0	0	0	0	0	0	0	0	0	0	0	0	0	0	0
382	NP_001265037.1	NDUFA6	NP_001265037.1	382	382	14396	NP_001265037.1	NADH dehydrogenase	NDUFA6	0	0	0	0	0	0	0	0	0	0	0	0	1	1	1	1	1	0	0	0	0	0	0	0	1	0	0	0	0	0	0	0	0	0	0	0	0	0	0	0
599	XP_003642446.1;XP_003642445.1;NP_001074330.1	EIF4H	NP_001074330.1;XP_003642445.1;XP_003642446.1	599	599	25423	XP_003642446.1	eukaryotic translation initiation factor 4H isoform X2	EIF4H	0	0	0	0	0	0	0	0	0	0	0	0	1	2	2	2	2	0	0	0	0	0	0	0	0	0	0	0	0	0	0	0	0	0	0	0	0	0	0	0
727	XP_015151519.2	PITPNA	XP_015151519.2	727	727	31820	XP_015151519.2	phosphatidylinositol transfer protein alpha isoform	PITPNA	0	0	0	0	0	0	0	0	0	0	0	0	1	2	3	2	3	0	0	0	0	0	0	0	0	0	0	0	0	0	0	0	0	0	0	0	0	1	0	0
306	NP_001170800.2;XP_024999742.1	LASP1	NP_001170800.2;XP_024999742.1	306	306	29636	NP_001170800.2	LIM and SH3 domain protein 1	LASP1	0	0	0	0	0	0	0	0	0	0	0	0	2	4	4	2	4	0	0	0	0	0	0	0	0	0	0	0	1	2	3	1	1	0	0	0	0	0	0	0
351	NP_001264324.1;XP_015134171.1	ECHS1	NP_001264324.1;XP_015134171.1	351	351	31574	NP_001264324.1	enoyl-CoA hydratase, mitochondrial precursor	ECHS1	0	0	0	0	0	0	0	0	0	0	0	0	2	2	2	2	2	0	0	0	0	0	0	0	0	0	0	0	0	0	0	1	0	0	0	0	0	0	0	0
178	NP_001025820.1	EIF4A3	NP_001025820.1	178;458	178	46815	NP_001025820.1	eukaryotic initiation factor 4A-III	EIF4A3	0	0	0	0	0	0	0	0	0	0	0	0	2	5	2	5	4	0	0	0	0	0	0	0	0	0	0	0	1	2	0	1	0	0	0	0	0	0	0	0
445	NP_989634.1;XP_015135785.1;XP_003640618.4	ME1;ME3	NP_989634.1	445	445	62000	NP_989634.1	NADP-dependent malic enzyme	ME1	0	0	0	0	0	0	0	2	2	1	2	1	3	3	4	4	4	0	0	0	0	0	0	0	0	0	0	1	0	0	0	0	1	0	0	0	0	0	0	0
195	NP_001026082.2;XP_024998954.1;XP_015153483.1	PAFAH1B2	NP_001026082.2;XP_015153483.1;XP_024998954.1	195	195	26806	NP_001026082.2	platelet-activating factor acetylhydrolase IB subunit beta	PAFAH1B2	0	0	0	0	0	0	0	0	1	0	1	0	2	2	2	2	2	0	0	0	0	0	0	0	0	0	1	0	0	0	1	2	2	0	0	0	0	0	0	0
819	XP_415461.1	C9ORF58	XP_415461.1	819	819	16291	XP_415461.1	allograft inflammatory factor 1-like	C9ORF58	0	0	0	0	0	0	0	0	0	0	0	0	2	2	2	1	1	0	0	0	0	0	0	0	0	0	0	0	0	0	2	2	1	0	0	0	0	0	0	0
652	XP_015129803.1	LOC107050599	XP_015129803.1	652	652	33195	XP_015129803.1	serine/threonine-protein phosphatase 2A 65 kDa regulatory subunit A alpha isoform	LOC107050599	0	0	0	0	0	0	0	0	2	1	1	0	2	1	4	4	3	0	0	0	0	0	0	0	0	1	1	1	1	1	1	1	0	0	0	0	0	0	0	0
657	XP_025011502.1;XP_015130900.1	MLEC	XP_015130900.1;XP_025011502.1	657	657	23754	XP_025011502.1	malectin isoform X2	MLEC	0	0	0	0	0	0	0	0	0	0	0	0	0	2	2	3	3	0	0	0	0	0	0	0	0	0	0	0	0	0	0	0	0	0	0	0	0	0	0	0
621	XP_004939993.1;XP_418310.3;XP_004939992.1	IMPA1	XP_004939992.1;XP_004939993.1;XP_418310.3	621	621	30142	XP_004939993.1	inositol monophosphatase 1 isoform X3	IMPA1	0	0	0	0	0	0	0	0	0	0	0	0	1	2	1	2	2	0	0	0	0	0	0	0	0	0	0	0	0	0	1	0	0	0	0	0	0	0	0	0
676	XP_025003092.1;XP_025003091.1;XP_015137051.1;XP_015137050.1;XP_015137049.1;NP_001026682.1	PFKP	NP_001026682.1;XP_015137049.1;XP_015137050.1;XP_015137051.1;XP_025003091.1;XP_025003092.1	676	676	86177	XP_025003092.1	ATP-dependent 6-phosphofructokinase, platelet type isoform X4	PFKP	0	0	0	0	0	0	0	0	1	1	1	1	1	4	4	5	5	0	0	0	0	0	0	0	0	0	0	0	0	0	1	1	1	0	0	0	0	0	0	0
412	NP_001292399.1	ETFA	NP_001292399.1	412	412	35365	NP_001292399.1	electron transfer flavoprotein subunit alpha, mitochondrial	ETFA	0	0	0	0	0	0	0	0	1	0	1	0	1	3	3	3	2	0	0	0	0	0	0	0	1	1	0	0	1	2	1	1	2	0	0	0	0	0	0	0
465	NP_989986.2;XP_025010135.1;XP_015155804.1;XP_015155796.1;XP_015155789.1;XP_015155780.1;XP_015155772.1	U2AF1	NP_989986.2;XP_015155772.1;XP_015155780.1;XP_015155789.1;XP_015155796.1;XP_015155804.1;XP_025010135.1	465	465	27701	NP_989986.2	splicing factor U2AF 35 kDa subunit	U2AF1	0	0	0	0	0	0	0	0	0	0	0	0	0	2	2	1	2	0	0	0	0	0	0	0	0	0	0	0	0	0	1	1	0	0	0	0	0	0	0	0
603	XP_015135692.1;XP_004949117.1;XP_003643038.1	RFX3	XP_003643038.1;XP_004949117.1;XP_015135692.1	603	603	80986	XP_015135692.1	transcription factor RFX3 isoform X2	RFX3	0	0	0	0	0	0	0	0	0	0	0	0	0	0	0	0	0	0	0	0	0	0	0	0	0	0	0	0	0	0	0	0	0	0	0	0	1	0	0	0
853	XP_421624.1	EIF3F	XP_421624.1	853	853	35257	XP_421624.1	eukaryotic translation initiation factor 3 subunit F	EIF3F	0	0	0	0	0	0	0	0	0	0	0	0	1	2	2	2	2	0	0	0	0	0	0	0	0	1	0	0	0	1	1	0	1	0	0	0	0	0	0	0
399	NP_001289066.1	NDUFA2	NP_001289066.1	399	399	11071	NP_001289066.1	NADH dehydrogenase	NDUFA2	0	0	0	0	0	0	0	0	0	0	0	0	0	0	0	0	0	0	0	0	0	0	0	0	0	0	0	0	0	0	0	0	0	0	0	0	0	0	0	0
422	NP_001308526.1	RPL24	NP_001308526.1	422	422	17791	NP_001308526.1	60S ribosomal protein L24	RPL24	0	0	0	0	0	0	0	0	0	0	0	0	1	1	1	1	1	0	0	0	0	0	0	0	0	0	0	0	0	0	0	1	1	0	0	0	0	0	0	0
648	XP_015128617.2;XP_015128618.1	HSD17B10;NAA10L	XP_015128617.2;XP_015128618.1	648	648	27171	XP_015128617.2	3-hydroxyacyl-CoA dehydrogenase type-2 isoform X1	NAA10L	0	0	0	0	0	0	0	0	0	0	1	0	1	1	1	2	1	0	0	0	0	0	0	0	1	0	0	0	1	0	1	1	0	0	0	0	0	0	0	0
38	NP_001004376.1;CON__P01966	CON__P01966;HBA1	NP_001004376.1	38	38	15429	NP_001004376.1	hemoglobin subunit alpha-A	HBA1	0	0	0	0	0	0	0	0	0	0	0	0	0	2	0	0	0	0	1	0	2	0	0	1	2	0	2	1	0	0	0	2	0	0	0	0	0	0	0	0
85	XP_025002965.1;NP_001006360.1	TRA2A	NP_001006360.1;XP_025002965.1	85	85	20369	XP_025002965.1	transformer-2 protein homolog alpha isoform X1	TRA2A	0	0	0	0	0	0	0	0	0	0	0	0	1	1	1	1	1	0	0	0	0	0	0	0	0	0	0	0	0	0	1	0	0	0	0	0	0	0	0	0
670	XP_015134526.1	SCAMP2	XP_015134526.1	670	670	36969	XP_015134526.1	secretory carrier-associated membrane protein 2	SCAMP2	0	0	0	0	0	0	0	0	0	0	0	0	0	1	1	2	1	0	0	0	0	0	0	0	0	0	0	0	0	0	0	0	0	0	0	0	0	0	0	0
856	XP_421855.2	DUSP19	XP_421855.2	856	856	23579	XP_421855.2	dual specificity protein phosphatase 19	DUSP19	0	0	0	0	0	0	0	0	0	0	0	0	0	1	0	1	1	0	0	0	0	0	0	0	0	0	0	0	0	0	0	0	0	0	0	0	0	0	0	0
769	XP_024998137.1;XP_024998136.1;XP_024998135.1;XP_024998134.1	LOC107057310	XP_024998134.1;XP_024998135.1;XP_024998136.1;XP_024998137.1	769	769	41071	XP_024998137.1	protein NDRG3 isoform X2	LOC107057310	0	0	0	0	0	0	0	0	0	0	0	0	0	1	0	1	1	0	0	0	0	0	0	0	0	0	0	0	0	0	0	0	0	0	0	0	0	0	0	0
518	NP_990581.1	SNRPE	NP_990581.1	518	518	10803	NP_990581.1	small nuclear ribonucleoprotein E	SNRPE	0	0	0	0	0	0	0	0	0	0	0	0	0	0	1	1	1	0	0	0	0	0	0	0	0	0	0	0	0	0	1	0	1	0	0	0	0	0	0	0
514	NP_990512.1	STMN2	NP_990512.1	514	514	20882	NP_990512.1	stathmin-2	STMN2	0	0	0	0	0	0	0	0	0	0	0	0	1	1	1	1	1	0	0	0	0	0	0	0	0	0	0	0	0	1	1	1	1	0	0	0	0	0	0	0
840	XP_418328.1	DECR1	XP_418328.1	840	840	35746	XP_418328.1	2,4-dienoyl-CoA reductase, mitochondrial	DECR1	0	0	0	0	0	0	0	0	0	0	1	0	0	2	2	2	2	0	0	0	0	0	0	0	0	1	0	0	0	0	0	1	0	0	0	0	0	0	0	0
398	NP_001289039.1	TIMM8A	NP_001289039.1	398	398	10686	NP_001289039.1	mitochondrial import inner membrane translocase subunit Tim8 A	TIMM8A	0	0	0	0	0	0	0	0	0	0	0	0	1	1	1	1	1	0	0	0	0	0	0	0	0	0	0	0	1	0	1	0	1	0	0	0	0	0	0	0
455	XP_025010550.1;NP_989824.1;XP_015149473.1	DPYSL3	NP_989824.1;XP_015149473.1;XP_025010550.1	455;456	455	61893	XP_025010550.1	dihydropyrimidinase-related protein 3 isoform X2	DPYSL3	0	0	0	0	0	0	0	0	0	1	1	0	2	3	3	3	3	0	0	0	0	0	1	0	0	1	0	0	1	2	1	3	1	0	0	0	0	0	0	0
192	NP_001026031.1;XP_015151889.2	MAPRE1	NP_001026031.1;XP_015151889.2	192	192	29143	NP_001026031.1	microtubule-associated protein RP/EB family member 1	MAPRE1	0	0	0	0	0	0	0	0	0	0	0	0	0	1	0	2	2	0	0	0	0	0	0	0	0	0	0	0	0	0	1	1	0	0	0	0	0	0	0	0
401	XP_025007952.1;XP_015144907.1;NP_001289096.1;XP_025007951.1	NDUFB3	NP_001289096.1;XP_015144907.1;XP_025007951.1;XP_025007952.1	401	401	11154	XP_025007952.1	NADH dehydrogenase	NDUFB3	0	0	0	0	0	0	0	0	0	0	0	0	0	1	1	1	0	0	0	0	0	0	0	0	0	0	0	0	0	0	0	0	0	0	0	0	0	0	0	0
883	YP_009555270.1	ND4	YP_009555270.1	883	883	51145	YP_009555270.1	NADH dehydrogenase subunit 4 (mitochondrion)	ND4	0	0	0	0	0	0	0	0	0	0	0	0	0	0	0	0	0	0	0	0	0	0	0	0	0	0	0	0	0	0	0	0	0	0	0	0	0	0	0	0
68	NP_001006241.1	RPL3	NP_001006241.1	68	68	46085	NP_001006241.1	60S ribosomal protein L3	RPL3	0	0	0	0	0	0	0	0	0	0	0	0	1	3	4	3	4	0	0	0	0	0	0	0	0	0	0	0	0	0	0	1	1	0	0	0	0	0	0	0
261	XP_015140324.1;NP_001034380.1	ACP1	NP_001034380.1;XP_015140324.1	261	261	18085	XP_015140324.1	low molecular weight phosphotyrosine protein phosphatase isoform X1	ACP1	0	0	0	0	0	0	0	0	0	0	0	0	0	1	2	2	2	0	0	0	0	0	0	0	0	0	0	0	0	0	0	1	0	0	0	0	0	0	0	0
274	NP_001073196.1;XP_025005330.1	RBMX	NP_001073196.1;XP_025005330.1	274	274	41451	NP_001073196.1	RNA-binding motif protein, X chromosome	RBMX	0	0	0	0	0	0	0	0	2	0	2	0	1	3	2	3	4	0	0	0	0	0	0	0	1	1	0	0	1	2	2	3	1	0	0	0	0	0	0	0
319	XP_015138837.1;XP_015138836.1;NP_001186354.1;XP_015138839.1;XP_025001281.1	SPTBN1;SPTBN2	NP_001186354.1;XP_015138836.1;XP_015138837.1;XP_015138839.1	319	319	272380	XP_015138837.1	spectrin beta chain, non-erythrocytic 1 isoform X2	SPTBN1	0	0	0	0	0	0	0	0	0	0	1	0	7	16	11	18	16	0	0	0	0	0	0	0	1	0	0	0	1	6	8	11	1	0	0	0	0	0	0	0
77	NP_001006303.1;XP_024998290.1	PGD	NP_001006303.1;XP_024998290.1	77	77	53292	NP_001006303.1	6-phosphogluconate dehydrogenase, decarboxylating	PGD	0	0	0	0	0	0	0	0	0	0	0	0	1	3	2	3	3	0	0	0	0	0	0	0	0	0	0	0	1	0	1	1	0	0	0	0	0	0	0	0
880	XP_429769.2;XP_025004167.1	ACBD7	XP_025004167.1;XP_429769.2	880	880	9856.3	XP_429769.2	acyl-CoA-binding domain-containing protein 7 isoform X2	ACBD7	0	0	0	2	0	0	0	0	0	0	0	0	0	1	0	2	2	0	0	0	0	0	0	0	0	0	0	0	0	1	1	1	1	0	0	0	0	0	0	0
425	XP_025001045.1;NP_001334874.1;XP_025001044.1	DCTN2	NP_001334874.1;XP_025001044.1;XP_025001045.1	425	425	44919	XP_025001045.1	dynactin subunit 2 isoform X2	DCTN2	0	0	0	0	0	0	0	0	0	0	0	0	0	4	3	4	4	0	0	0	0	0	0	0	0	0	0	0	0	0	0	0	0	0	0	0	0	0	0	0
796	XP_025003973.1;XP_025003972.1;XP_025003971.1;XP_025003970.1;XP_025003969.1;XP_025003967.1;XP_025003965.1;XP_025003964.1;XP_025003968.1;XP_025003963.1;XP_025003962.1;XP_025003966.1;XP_025003961.1	EEF1D	XP_025003961.1;XP_025003962.1;XP_025003963.1;XP_025003964.1;XP_025003965.1;XP_025003966.1;XP_025003967.1;XP_025003968.1;XP_025003969.1;XP_025003970.1;XP_025003971.1;XP_025003972.1;XP_025003973.1	796	796	29759	XP_025003973.1	elongation factor 1-delta isoform X8	EEF1D	0	0	0	0	0	0	0	0	0	0	0	0	1	0	1	1	1	0	0	0	0	0	0	0	0	1	0	0	1	1	0	0	0	0	0	0	0	0	0	0
34	NP_001001777.1	GSTA3	NP_001001777.1	34;474	34	25298	NP_001001777.1	glutathione S-transferase	GSTA3	0	0	0	0	0	0	0	0	0	0	0	0	0	0	0	0	0	0	0	0	0	0	0	0	0	0	0	0	0	0	0	0	0	0	0	0	0	0	0	0
662	XP_424788.5;XP_015133051.1	NDUFS4	XP_015133051.1;XP_424788.5	662	662	32669	XP_424788.5	NADH dehydrogenase	NDUFS4	0	0	0	0	0	0	0	0	0	0	0	0	0	0	1	0	0	0	0	0	0	0	0	0	0	0	0	0	0	0	0	0	0	0	0	0	0	0	0	0
822	XP_415925.1	TXNDC17	XP_415925.1	822	822	14228	XP_415925.1	thioredoxin domain-containing protein 17	TXNDC17	0	0	0	0	0	0	0	0	0	0	0	0	1	1	1	1	1	0	0	0	0	0	0	0	0	0	0	0	0	0	0	0	0	0	0	0	0	0	0	0
874	XP_426543.4	PRDX3	XP_426543.4	874	874	30992	XP_426543.4	thioredoxin-dependent peroxide reductase, mitochondrial	PRDX3	0	0	0	0	0	0	0	0	0	0	0	0	1	2	2	2	2	0	0	0	0	0	0	0	0	0	0	0	0	0	1	0	0	0	0	0	0	0	0	0
71	NP_001006250.1	FKBP4	NP_001006250.1	71	71	50431	NP_001006250.1	peptidyl-prolyl cis-trans isomerase FKBP4	FKBP4	0	0	0	0	0	0	0	0	0	0	0	0	0	2	2	3	2	0	0	0	0	0	0	0	0	0	0	0	0	1	0	0	0	0	0	0	0	0	0	0
116	NP_001006578.2	OXCT1	NP_001006578.2	116	116	56185	NP_001006578.2	succinyl-CoA:3-ketoacid coenzyme A transferase 1, mitochondrial	OXCT1	0	0	0	0	0	0	0	0	0	0	0	0	0	2	2	2	2	0	0	0	0	0	0	0	0	0	0	0	0	1	1	0	1	0	0	0	0	0	0	0
647	XP_015128489.1;XP_015128487.1;XP_015128495.2;XP_015128493.1;XP_015128494.1	LOC100859276;RBM4B	XP_015128487.1;XP_015128489.1;XP_015128493.1;XP_015128495.2	647	647	40873	XP_015128489.1	RNA-binding protein 4B isoform X1	LOC100859276	0	0	0	0	0	0	0	0	0	0	0	0	1	2	2	3	3	0	0	0	0	0	0	0	0	0	0	0	0	0	0	0	0	0	0	0	0	0	0	0
785	XP_025001433.1	STIP1	XP_025001433.1	785	785	62002	XP_025001433.1	LOW QUALITY PROTEIN: stress-induced-phosphoprotein 1	STIP1	0	0	0	0	0	0	0	0	0	0	0	0	2	3	3	3	4	0	0	0	0	0	0	0	0	0	0	0	1	0	0	2	0	0	0	0	0	0	0	0
749	XP_015155007.1	PSMB3	XP_015155007.1	749	749	23085	XP_015155007.1	proteasome subunit beta type-3	PSMB3	0	0	0	0	0	0	0	0	0	0	1	0	1	1	0	1	1	0	0	0	0	0	0	0	1	1	0	1	1	0	1	1	1	0	0	0	0	0	0	0
635	XP_015154047.1;XP_024999255.1;XP_024999256.1;XP_024999254.1;XP_015154045.1;XP_004948273.1;XP_424013.3;XP_015154044.1	CHTOP	XP_004948273.1;XP_015154044.1;XP_015154045.1;XP_015154047.1;XP_024999254.1;XP_024999255.1;XP_024999256.1;XP_424013.3	635	635	10434	XP_015154047.1	chromatin target of PRMT1 protein isoform X5	CHTOP	0	0	0	0	0	0	0	0	0	0	0	0	0	0	1	0	1	0	0	0	0	0	0	0	0	0	0	0	0	0	0	0	0	0	0	0	0	0	0	0
46	XP_015134372.1;NP_001005808.2	IDH3A	NP_001005808.2;XP_015134372.1	46	46	38954	XP_015134372.1	isocitrate dehydrogenase	IDH3A	0	0	0	0	0	1	0	0	0	0	0	0	3	2	3	3	3	0	0	0	0	0	0	0	1	1	0	0	1	0	1	1	3	0	0	0	0	0	0	0
239;549	CON__Q3SX09;NP_001004390.1;NP_001026660.1;NP_001075173.2;NP_990820.1	HBBA;CON__Q3SX09;HBBR;HBE;HBE1	NP_990820.1;NP_001026660.1	239;549	239;549	16466	NP_990820.1_family	family {hemoglobin subunit beta}	HBBA;CON__Q3SX09;HBBR;HBE;HBE1	0	0	0	0	0	0	0	0	0	0	0	0	0	1	0	0	0	0	1	0	2	0	0	0	2	0	2	1	0	0	0	0	0	0	0	0	0	0	0	0
578	XP_025008155.1;XP_025008153.1;XP_025008152.1;XP_025008151.1;XP_015144788.1;XP_015144787.1;XP_001232694.1	LOC107048987;LOC112532770;MT	XP_001232694.1;XP_015144787.1;XP_015144788.1;XP_025008151.1;XP_025008152.1;XP_025008153.1;XP_025008155.1	578	578	30318	XP_025008155.1	putative methyltransferase DDB_G0268948	LOC107048987	0	0	0	0	0	0	0	0	0	0	0	0	0	1	1	1	1	0	0	0	0	0	0	0	0	0	0	0	0	1	0	0	0	0	0	0	0	0	0	0
300	NP_001161203.1	TST	NP_001161203.1	300	300	32886	NP_001161203.1	thiosulfate sulfurtransferase	TST	0	0	0	0	0	0	0	0	0	0	0	0	0	0	1	2	2	0	0	0	0	0	0	0	0	0	0	0	1	0	0	0	0	0	0	0	0	0	0	0
394	NP_001280240.1;XP_015134621.1	ATP6V0D1	NP_001280240.1;XP_015134621.1	394	394	40321	NP_001280240.1	V-type proton ATPase subunit d 1	ATP6V0D1	0	0	0	0	0	0	0	0	0	0	0	0	1	1	1	2	2	0	0	0	0	0	0	0	0	0	0	0	0	0	0	0	0	0	0	0	0	0	0	0
671	XP_015134677.1	TPPP3	XP_015134677.1	671	671	19283	XP_015134677.1	tubulin polymerization-promoting protein family member 3	TPPP3	0	0	0	0	0	0	0	0	0	0	0	0	0	1	0	3	3	0	0	0	0	0	0	0	0	0	0	0	0	0	0	0	0	0	0	0	0	0	0	0
480	NP_990232.2	EEF1B2	NP_990232.2	480	480	24718	NP_990232.2	elongation factor 1-beta	EEF1B2	0	0	0	0	0	0	0	0	1	0	0	0	1	1	1	1	1	0	0	0	0	0	0	0	0	0	0	0	0	1	1	0	0	0	0	0	0	0	0	0
675	XP_015136646.1;XP_025003136.1;XP_015136654.1;XP_015136653.1;XP_015136652.1;XP_015136651.1;XP_025003135.1;XP_015136650.1;XP_015136649.1;XP_015136648.1;XP_015136643.1;XP_015136644.1	MAP4	XP_015136643.1;XP_015136644.1;XP_015136646.1;XP_015136648.1;XP_015136649.1;XP_015136650.1;XP_015136651.1;XP_015136652.1;XP_015136653.1;XP_015136654.1;XP_025003135.1;XP_025003136.1	675	675	238800	XP_015136646.1	microtubule-associated protein 4 isoform X3	MAP4	0	0	0	1	0	1	0	0	1	1	3	1	2	7	7	7	6	0	0	0	0	0	0	0	0	1	0	1	1	2	2	2	1	0	0	1	0	0	0	0
113	XP_015153812.1;NP_001006564.2	ANP32E	NP_001006564.2;XP_015153812.1	113	113	28854	XP_015153812.1	acidic leucine-rich nuclear phosphoprotein 32 family member E isoform X1	ANP32E	0	0	0	0	0	0	0	0	0	0	0	0	1	1	0	1	1	0	0	0	0	0	0	0	0	0	0	0	0	1	1	0	0	0	0	0	0	0	0	0
740	XP_015153968.1;XP_024999267.1;XP_024999266.1;XP_024999265.1;XP_024999262.1;XP_024999261.1;XP_015153969.2;XP_024999264.1;XP_024999263.1;XP_024999260.1	ILF2	XP_015153968.1;XP_015153969.2;XP_024999260.1;XP_024999261.1;XP_024999262.1;XP_024999263.1;XP_024999264.1;XP_024999265.1;XP_024999266.1;XP_024999267.1	740	740	38801	XP_015153968.1	interleukin enhancer-binding factor 2 isoform X5	ILF2	0	0	0	0	0	0	0	0	0	0	0	0	0	1	1	1	1	0	0	0	0	0	0	0	0	0	0	0	1	0	0	1	0	0	0	0	0	0	0	0
304	NP_001161480.1	DDOST	NP_001161480.1	304	304	48765	NP_001161480.1	dolichyl-diphosphooligosaccharide--protein glycosyltransferase 48 kDa subunit	DDOST	0	0	0	0	0	0	0	0	0	0	0	0	2	3	3	3	4	0	0	0	0	0	0	0	0	1	1	0	1	0	2	2	0	0	0	0	0	0	0	0
476	XP_025000013.1;NP_990164.1;XP_015155156.1;XP_015155155.1;XP_015155153.1	ELAVL1	NP_990164.1;XP_015155153.1;XP_015155155.1;XP_015155156.1;XP_025000013.1	476	476	32776	XP_025000013.1	ELAV-like protein 1 isoform X4	ELAVL1	0	0	0	0	0	0	0	0	0	0	0	1	1	1	1	1	1	0	0	0	0	0	0	0	0	1	0	1	0	0	1	0	1	0	0	0	0	0	0	0
89	NP_001006375.1;XP_015131377.1;XP_015131376.1	SSR1	NP_001006375.1;XP_015131376.1;XP_015131377.1	89	89	32186	NP_001006375.1	translocon-associated protein subunit alpha precursor	SSR1	0	0	0	0	0	0	0	0	0	0	0	0	1	1	1	1	1	0	0	0	0	0	0	0	0	1	1	0	1	1	1	1	1	0	0	0	0	0	0	0
220	NP_001026495.1	SARNP	NP_001026495.1	220	220	23462	NP_001026495.1	SAP domain-containing ribonucleoprotein	SARNP	0	0	0	0	0	0	0	0	0	0	0	0	1	1	1	2	2	0	0	0	0	0	0	0	0	0	0	0	0	0	0	0	0	0	0	0	0	0	0	0
468	XP_015132297.1;NP_990009.1	TRA2B	NP_990009.1;XP_015132297.1	468	468	33607	XP_015132297.1	transformer-2 protein homolog beta isoform X1	TRA2B	0	0	0	0	0	0	0	0	1	0	0	0	2	2	2	2	2	0	0	0	0	0	0	0	0	0	0	0	0	1	1	1	1	0	0	0	0	0	0	0
636	XP_004948460.2	PFDN2	XP_004948460.2	636	636	16489	XP_004948460.2	prefoldin subunit 2	PFDN2	0	0	0	0	0	0	0	0	0	0	0	0	0	1	1	1	1	0	0	0	0	0	0	0	0	0	0	0	0	0	0	0	0	0	0	0	0	0	0	0
31	XP_015151501.1;XP_415770.2;NP_001001531.1	FUS;TAF15	NP_001001531.1;XP_015151501.1;XP_415770.2	31	31	49451	XP_015151501.1	TATA-binding protein-associated factor 2N isoform X2	TAF15	0	0	0	0	0	0	0	0	1	0	0	0	0	1	1	1	1	0	0	0	0	0	0	0	0	0	0	0	0	1	0	1	0	0	0	0	0	0	0	0
353	NP_001264368.1	ATP6V1D	NP_001264368.1	353	353	28236	NP_001264368.1	V-type proton ATPase subunit D	ATP6V1D	0	0	0	0	0	0	0	0	0	0	0	0	0	2	1	2	2	0	0	0	0	0	0	0	0	0	0	0	0	0	0	0	0	0	0	0	0	0	0	0
757	XP_015155794.1	PA2G4	XP_015155794.1	757	757	43779	XP_015155794.1	proliferation-associated protein 2G4	PA2G4	0	0	0	0	0	0	0	0	0	0	0	0	0	3	3	4	4	0	0	0	0	0	0	0	0	0	0	0	0	0	0	2	0	0	0	0	0	0	0	0
184	NP_001025971.1;XP_015157021.1	DDX3X	NP_001025971.1;XP_015157021.1	184;475;825	184	72048	NP_001025971.1	ATP-dependent RNA helicase DDX3X	DDX3X	0	0	0	0	0	0	0	0	1	0	2	0	4	6	3	9	8	0	0	0	0	0	0	0	0	0	0	1	0	1	4	4	3	0	0	0	0	0	0	0
214	NP_001026348.1	TALDO1	NP_001026348.1	214	214	37611	NP_001026348.1	transaldolase	TALDO1	0	0	0	0	0	0	0	0	0	0	0	0	1	1	1	1	2	0	0	0	0	0	0	0	0	0	0	0	0	0	0	1	0	0	0	0	0	0	0	0
718	XP_015148866.1	RPN1	XP_015148866.1	718	718	67677	XP_015148866.1	dolichyl-diphosphooligosaccharide--protein glycosyltransferase subunit 1	RPN1	0	0	0	0	0	0	0	0	0	0	0	0	4	5	4	4	5	0	0	0	0	0	1	0	0	0	0	1	3	0	2	2	2	1	1	1	1	0	0	1
53	XP_025009971.1;XP_015148088.1;XP_015148086.1;NP_001006132.1	AP1G1	NP_001006132.1;XP_015148086.1;XP_015148088.1;XP_025009971.1	53	53	91412	XP_025009971.1	AP-1 complex subunit gamma-1 isoform X1	AP1G1	0	0	0	0	0	0	0	0	0	0	1	0	4	4	4	4	4	0	0	0	0	0	0	0	0	0	0	0	0	0	0	0	0	0	0	0	0	0	0	0
180	XP_015131195.1;NP_001025898.1	DLD	NP_001025898.1;XP_015131195.1	180	180	53974	XP_015131195.1	dihydrolipoyl dehydrogenase, mitochondrial isoform X1	DLD	0	0	0	0	0	0	0	0	0	0	0	0	1	1	2	3	3	0	0	0	0	0	0	0	1	0	0	0	0	0	0	0	0	0	0	0	0	0	0	0
695	XP_015141727.1	AKR1B10L3	XP_015141727.1	323;375;695	695	35663	XP_015141727.1	aldose reductase	AKR1B10L3	0	0	0	0	0	0	0	0	0	0	0	0	0	2	2	2	2	0	0	0	0	0	0	0	0	0	0	0	0	0	0	0	0	0	0	0	0	0	0	0
633	XP_024998612.1;XP_004947704.3	ANXA4	XP_004947704.3;XP_024998612.1	633	633	35509	XP_024998612.1	annexin A4	ANXA4	0	0	0	0	0	0	0	0	0	0	0	0	0	2	1	2	2	0	0	0	0	0	0	0	0	0	0	0	0	0	0	0	0	0	0	0	0	0	0	0
406	NP_001292020.1	MIF	NP_001292020.1	406	406	12484	NP_001292020.1	macrophage migration inhibitory factor	MIF	0	0	0	0	0	0	0	0	1	0	1	0	1	1	1	1	1	0	0	0	0	0	0	0	0	0	0	1	1	0	1	1	1	0	0	0	0	0	0	0
194	XP_015153165.1;XP_015153164.1;XP_024998766.1;XP_015153163.1;XP_015153161.1;NP_001026077.1	SRSF10	NP_001026077.1;XP_015153161.1;XP_015153163.1;XP_015153164.1;XP_015153165.1;XP_024998766.1	194	194	20426	XP_015153165.1	serine/arginine-rich splicing factor 10 isoform X6	SRSF10	0	0	0	0	0	0	0	0	0	0	0	0	1	2	1	2	1	0	0	0	0	0	0	0	0	0	0	0	0	0	0	0	1	0	0	0	0	0	0	0
830	XP_417331.5	AHCY	XP_417331.5	830	830	47735	XP_417331.5	adenosylhomocysteinase	AHCY	0	0	0	0	0	0	0	0	0	0	0	0	0	2	2	4	4	0	0	0	0	0	0	0	0	0	0	0	0	0	0	1	0	0	0	0	0	0	0	0
834	XP_417777.2	PSMB2	XP_417777.2	834	834	22708	XP_417777.2	proteasome subunit beta type-2	PSMB2	0	0	0	0	0	0	0	0	0	0	0	0	0	0	0	0	0	0	0	0	0	0	0	0	0	0	0	0	0	0	0	0	0	0	0	0	0	0	0	0
147	XP_025009147.1;XP_025009146.1;XP_015146909.1;XP_015146908.1;NP_001012619.1;XP_025009145.1;XP_015146907.1;XP_015146906.1;XP_015140747.1;XP_025005605.1;XP_025005604.1;XP_025005603.1;XP_004940924.1;XP_003641173.1;XP_025005602.1	FMR1;FXR1	NP_001012619.1;XP_015146906.1;XP_015146907.1;XP_015146908.1;XP_015146909.1;XP_025009145.1;XP_025009146.1;XP_025009147.1	147	147	69911	XP_025009147.1	fragile X mental retardation syndrome-related protein 1 isoform X7	FXR1	0	0	0	0	0	0	0	0	0	0	0	0	2	3	2	2	3	0	0	0	0	0	0	0	0	0	0	0	0	0	0	1	0	0	0	0	0	0	0	0
33	XP_015140311.1;XP_015140310.1;NP_001001776.1	GSTA2	NP_001001776.1;XP_015140310.1;XP_015140311.1	33	33	25413	XP_015140311.1	glutathione S-transferase isoform X1	GSTA2	0	0	0	0	0	0	0	0	0	0	0	0	1	1	0	1	1	0	0	0	0	0	0	0	0	0	0	0	0	0	2	1	1	0	0	0	0	0	0	0
452	NP_989728.1	PSMB7	NP_989728.1	452	452	29876	NP_989728.1	proteasome subunit beta type-7	PSMB7	0	0	0	0	0	0	0	0	0	0	0	0	1	1	1	1	1	0	0	0	0	0	0	0	0	0	0	0	0	0	0	0	0	0	0	0	0	0	0	0
347	XP_025003377.1;NP_001264284.1	LSM8	NP_001264284.1;XP_025003377.1	347	347	9047.4	XP_025003377.1	LSM8 homolog, U6 small nuclear RNA associated isoform X1	LSM8	0	0	0	0	0	0	0	0	0	0	0	0	1	1	0	1	1	0	0	0	0	0	0	0	0	0	0	0	0	0	0	0	0	0	0	0	0	0	0	0
247	NP_001026735.1	CMPK1	NP_001026735.1	247	247	22172	NP_001026735.1	UMP-CMP kinase	CMPK1	0	0	0	0	0	0	0	0	0	0	1	0	2	2	1	2	2	0	0	0	0	0	0	0	0	0	0	0	0	0	1	1	1	0	0	0	0	0	0	0
108	XP_025007955.1;XP_015144921.1;NP_001006518.1	NDUFS1	NP_001006518.1;XP_015144921.1;XP_025007955.1	108	108	79594	XP_025007955.1	NADH-ubiquinone oxidoreductase 75 kDa subunit, mitochondrial isoform X1	NDUFS1	0	0	0	0	0	0	0	0	0	0	0	0	2	3	3	3	2	0	0	0	0	0	0	0	0	0	0	0	0	0	2	0	0	0	0	1	0	0	0	0
437	NP_989542.1	SOD2	NP_989542.1	437	437	24946	NP_989542.1	superoxide dismutase	SOD2	0	0	0	0	0	0	0	0	0	0	0	0	0	2	2	2	1	0	0	0	0	0	0	0	0	0	0	0	0	0	0	0	0	0	0	0	0	0	0	0
264	NP_001034420.2	PRPF19	NP_001034420.2	264	264	55079	NP_001034420.2	pre-mRNA-processing factor 19	PRPF19	0	0	0	0	0	0	0	0	0	0	0	0	0	1	1	2	1	0	0	0	0	0	0	0	0	0	0	0	0	0	0	0	0	0	0	0	0	0	0	0
857	XP_422248.4	ALDH9A1	XP_422248.4	857	857	63674	XP_422248.4	4-trimethylaminobutyraldehyde dehydrogenase	ALDH9A1	0	0	0	0	0	0	0	0	0	0	0	0	1	4	2	3	3	0	0	0	0	0	0	0	0	1	0	0	0	0	2	3	2	0	0	0	0	0	0	0
747	XP_015154960.1	NPEPPS	XP_015154960.1	747	747	98631	XP_015154960.1	puromycin-sensitive aminopeptidase	NPEPPS	0	0	0	0	0	0	0	0	0	0	1	0	1	7	4	7	6	0	0	0	0	0	0	0	0	0	0	0	0	1	0	1	0	0	0	0	0	0	0	0
190	NP_001026029.1	TPD52L2	NP_001026029.1	190	190	22181	NP_001026029.1	tumor protein D54	TPD52L2	0	0	0	0	0	0	0	0	0	0	0	0	1	2	1	2	2	0	0	0	0	0	0	0	0	0	0	0	0	0	1	0	1	0	0	0	0	0	0	0
741	XP_015154133.1;XP_015154135.1	FDPS	XP_015154133.1;XP_015154135.1	741	741	40450	XP_015154133.1	farnesyl pyrophosphate synthase isoform X1	FDPS	0	0	0	1	0	0	0	0	0	0	0	0	0	2	1	2	4	0	0	0	0	0	0	0	0	0	0	0	0	0	1	0	0	0	0	0	0	0	0	0
207	NP_001026298.1	VMA21	NP_001026298.1	207	207	11578	NP_001026298.1	vacuolar ATPase assembly integral membrane protein VMA21	VMA21	0	0	0	0	0	0	0	0	0	0	0	0	0	0	1	0	1	0	0	0	0	0	0	0	0	0	0	0	0	0	0	0	0	0	0	0	0	0	0	0
56	NP_001006150.1;XP_015149269.1	G3BP1	NP_001006150.1;XP_015149269.1	56	56	52440	NP_001006150.1	ras GTPase-activating protein-binding protein 1	G3BP1	0	0	0	0	0	0	0	0	1	0	1	1	2	3	3	2	3	0	0	0	0	0	0	0	0	1	0	0	0	1	2	1	2	0	0	0	0	0	0	0
344	NP_001264077.1;NP_001264075.1;NP_001264076.1;XP_025010596.1	PFDN1	NP_001264075.1;NP_001264076.1;NP_001264077.1;XP_025010596.1	344	344	13430	NP_001264077.1	prefoldin subunit 1 isoform 3	PFDN1	0	0	0	0	0	0	0	0	0	0	0	0	0	0	0	1	1	0	0	0	0	0	0	0	0	0	0	0	0	0	0	0	0	0	0	0	0	0	0	0
528	XP_015136453.1;XP_015136452.1;NP_990622.1	SERPINH1	NP_990622.1;XP_015136452.1;XP_015136453.1	528	528	45682	XP_015136453.1	serpin H1 isoform X1	SERPINH1	0	0	0	1	0	0	0	0	1	0	1	0	2	3	1	4	5	0	2	0	0	1	0	0	0	3	3	3	7	5	7	6	4	0	0	0	0	0	0	0
90	NP_001006382.1	FH	NP_001006382.1	90	90	54299	NP_001006382.1	fumarate hydratase, mitochondrial	FH	0	0	0	0	0	0	0	0	0	0	1	0	0	2	3	2	2	0	0	0	0	0	0	0	1	0	0	0	0	1	1	1	2	0	0	0	0	0	0	0
423	NP_001308528.1	RPL23	NP_001308528.1	423	423	14865	NP_001308528.1	60S ribosomal protein L23	RPL23	0	0	0	0	0	0	0	0	0	0	0	0	0	1	0	1	0	0	0	0	0	0	0	0	0	0	0	0	0	0	0	0	0	0	0	0	0	0	0	0
47	NP_001005823.1	SNRPA1	NP_001005823.1	47	47	28430	NP_001005823.1	U2 small nuclear ribonucleoprotein A\'	SNRPA1	0	0	0	0	0	0	0	0	0	0	0	0	0	1	0	1	1	0	0	0	0	0	0	0	0	0	0	0	0	0	0	0	0	0	0	0	0	0	0	0
462	NP_989930.1	SNRPL	NP_989930.1	462	462	24588	NP_989930.1	small nuclear ribonucleoprotein-associated protein B\'	SNRPL	0	0	0	0	0	0	0	0	0	0	1	0	1	2	2	2	2	0	0	0	0	0	0	0	0	1	0	1	1	1	0	1	1	0	0	0	0	0	0	0
161	XP_015145257.1;XP_025008379.1;XP_025008378.1;XP_428938.5;XP_025008377.1;XP_025008376.1;XP_015145254.1;XP_025008375.1;XP_025008374.1;XP_015145251.1;NP_001012967.1;XP_015145250.1	SLC25A12;SLC25A13	NP_001012967.1;XP_015145250.1;XP_015145251.1;XP_015145254.1;XP_015145257.1;XP_025008374.1;XP_025008375.1;XP_025008376.1;XP_025008377.1;XP_025008378.1;XP_025008379.1;XP_428938.5	161	161	62445	XP_015145257.1	calcium-binding mitochondrial carrier protein Aralar1 isoform X8	SLC25A12	0	0	0	0	0	0	0	0	0	0	0	0	1	2	1	1	2	0	0	0	0	0	0	0	0	0	0	0	0	0	0	0	0	0	0	0	0	0	0	0
204	XP_015139152.1;NP_001026220.1	LPGAT1	NP_001026220.1;XP_015139152.1	204	204	34499	XP_015139152.1	acyl-CoA:lysophosphatidylglycerol acyltransferase 1 isoform X1	LPGAT1	0	0	0	0	0	0	0	0	0	0	0	0	0	1	1	1	2	0	0	0	0	0	0	0	0	0	0	0	0	0	0	0	0	0	0	0	0	0	0	0
709	XP_025008405.1;XP_015145242.1	XIRP2	XP_015145242.1;XP_025008405.1	709	709	91011	XP_025008405.1	xin actin-binding repeat-containing protein 2 isoform X2	XIRP2	0	0	0	0	0	0	0	0	0	0	0	0	0	3	2	3	3	0	0	0	0	0	0	0	0	0	0	0	0	0	0	0	0	0	0	0	0	0	0	0
868	XP_424463.1	TXNL1	XP_424463.1	868	868	32353	XP_424463.1	thioredoxin-like protein 1	TXNL1	0	0	0	0	0	0	0	0	0	0	0	0	0	0	0	1	1	0	0	0	0	0	0	0	0	0	0	0	0	0	0	0	0	0	0	0	0	0	0	0
581;787	XP_001233250.1;XP_003642306.1;XP_004945882.1;XP_004945886.1;XP_004945888.1;XP_015135032.1;XP_015135033.1;XP_015135034.1;XP_015135035.1;XP_015135036.1;XP_015135037.1;XP_015135038.1;XP_024997201.1;XP_024997202.1;XP_025001517.1	DNM1;DNM2L	XP_001233250.1;XP_003642306.1;XP_004945882.1;XP_004945886.1;XP_004945888.1;XP_015135032.1;XP_015135033.1;XP_015135034.1;XP_015135035.1;XP_015135036.1;XP_015135037.1;XP_015135038.1;XP_024997201.1;XP_024997202.1;XP_025001517.1	581;787	581;787	95349	XP_004945888.1_family	family {dynamin-1 isoform X11}	DNM1;DNM2L	0	0	0	0	0	0	0	0	0	0	0	0	0	4	4	4	4	0	0	0	0	0	0	0	0	0	0	0	0	0	0	0	0	0	0	0	0	0	0	0
469	XP_015155073.1;NP_990055.1;XP_015155072.1;XP_015155071.1;XP_015155070.1;XP_015155069.1;XP_015155068.1	ATP6V0A1	NP_990055.1;XP_015155068.1;XP_015155069.1;XP_015155070.1;XP_015155071.1;XP_015155072.1;XP_015155073.1	469	469	95382	XP_015155073.1	V-type proton ATPase 116 kDa subunit a isoform X6	ATP6V0A1	0	0	0	0	0	0	0	0	0	0	0	0	1	2	1	2	2	0	0	0	0	0	0	0	0	0	0	0	0	0	0	0	0	0	0	1	0	0	0	0
775	XP_024999761.1	LOC107051050	XP_024999761.1	775	775	39524	XP_024999761.1	ubiquitin-like modifier-activating enzyme 1	LOC107051050	0	0	0	0	0	1	0	0	0	0	0	0	1	1	1	1	1	0	0	0	0	0	0	0	0	1	0	0	1	0	1	0	0	0	0	0	0	0	0	0
629	XP_422189.2;XP_015145846.1;XP_015145845.1;XP_004943162.1;XP_004943161.1;XP_004943159.2	DDX59	XP_004943159.2;XP_004943161.1;XP_004943162.1;XP_015145845.1;XP_015145846.1;XP_422189.2	629	629	69296	XP_422189.2	probable ATP-dependent RNA helicase DDX59	DDX59	0	0	0	0	0	0	0	0	1	0	0	0	1	1	1	1	1	0	0	0	0	0	0	0	1	0	0	0	1	1	1	1	0	0	1	0	0	1	0	0
182	NP_001025928.1	ST13	NP_001025928.1	182	182	40158	NP_001025928.1	hsc70-interacting protein	ST13	0	0	0	0	0	0	0	0	0	0	1	0	1	1	1	1	1	0	0	0	0	0	0	0	0	1	0	0	0	0	0	0	0	0	0	0	0	0	0	0
533	NP_990652.1	GOT1	NP_990652.1	533	533	45935	NP_990652.1	aspartate aminotransferase, cytoplasmic	GOT1	0	0	0	0	0	0	0	0	0	0	0	0	0	2	1	2	2	0	0	0	0	0	0	0	0	0	0	0	0	0	0	0	0	0	0	0	0	0	0	0
802	XP_025010390.1	H1FX	XP_025010390.1	802	802	46542	XP_025010390.1	uncharacterized protein H1FX	H1FX	0	0	0	0	0	0	0	0	1	0	0	0	2	2	2	2	2	0	0	0	0	0	0	0	0	0	0	1	1	1	2	2	2	0	0	0	0	0	0	0
358	NP_001264454.1	NDUFB6	NP_001264454.1	358	358	14917	NP_001264454.1	NADH dehydrogenase	NDUFB6	0	0	0	0	0	0	0	0	0	0	0	0	0	1	0	1	1	0	0	0	0	0	0	0	0	0	0	0	0	0	0	0	0	0	0	0	0	0	0	0
60	NP_001006183.1	RANBP1	NP_001006183.1	60	60	24171	NP_001006183.1	ran-specific GTPase-activating protein	RANBP1	0	0	0	0	0	0	0	0	0	0	0	0	0	1	0	1	0	0	0	0	0	0	0	0	0	0	0	0	0	0	1	1	0	0	0	0	0	0	0	0
211	NP_001026314.1;XP_025005414.1;XP_015131754.1	HNRNPD	NP_001026314.1;XP_015131754.1;XP_025005414.1	211	211	29355	NP_001026314.1	heterogeneous nuclear ribonucleoprotein D0	HNRNPD	0	0	0	0	0	0	0	0	0	0	0	0	0	0	0	0	1	0	0	0	0	0	0	0	0	0	0	0	0	0	0	0	0	0	0	0	0	0	0	0
250	NP_001026759.1	PGLS	NP_001026759.1	250	250	26213	NP_001026759.1	6-phosphogluconolactonase	PGLS	0	0	0	0	0	0	0	0	1	0	0	0	1	2	0	1	2	0	0	0	0	0	0	0	0	0	0	1	0	1	0	1	0	0	0	0	0	0	0	0
357	NP_001264446.1	GLTP	NP_001264446.1	357	357	24064	NP_001264446.1	glycolipid transfer protein	GLTP	0	0	0	0	0	0	0	1	0	1	1	1	1	1	1	1	1	0	0	0	0	0	0	0	0	0	0	1	0	0	1	0	1	0	0	0	0	0	0	0
169	XP_015148090.2;NP_001025754.1;XP_015148091.2	KARS	NP_001025754.1;XP_015148090.2;XP_015148091.2	169	169	65980	XP_015148090.2	lysine--tRNA ligase isoform X2	KARS	0	0	0	0	0	0	0	0	0	0	0	0	2	3	1	4	3	0	0	0	0	0	0	0	0	0	0	1	1	0	1	0	0	0	0	0	0	0	0	0
783	XP_025001344.1	CNPY2	XP_025001344.1	783	783	21189	XP_025001344.1	protein canopy homolog 2	CNPY2	0	0	0	0	0	0	0	0	0	0	0	0	0	1	1	1	1	0	0	0	0	0	0	0	0	0	0	0	0	0	0	0	0	0	0	0	0	0	0	0
842	XP_418444.3	NDUFB9	XP_418444.3	842	842	21327	XP_418444.3	NADH dehydrogenase	NDUFB9	0	0	0	0	0	0	0	0	0	0	0	0	0	2	1	0	1	0	0	0	0	0	0	0	0	0	0	0	0	0	0	0	0	0	0	0	0	0	0	0
128	NP_001007906.1	PSMB1	NP_001007906.1	128	128	25984	NP_001007906.1	proteasome subunit beta type-1	PSMB1	0	0	0	0	0	0	0	0	1	0	0	0	0	1	1	2	2	0	0	0	0	0	0	0	0	0	0	0	0	0	1	1	0	0	0	0	0	0	0	0
653	XP_015130068.1	NDUFB7	XP_015130068.1	653	653	14763	XP_015130068.1	NADH dehydrogenase	NDUFB7	0	0	0	0	0	0	0	0	0	0	0	0	0	0	1	1	1	0	0	0	0	0	0	0	0	0	0	0	0	0	0	0	0	0	0	0	0	0	0	0
697	XP_015142068.1;NP_001006468.1	NUCB2	NP_001006468.1;XP_015142068.1	697	697	54193	XP_015142068.1	nucleobindin-2 isoform X1	NUCB2	0	0	0	0	0	0	0	1	0	0	0	0	3	5	3	5	5	0	0	0	0	0	0	0	0	0	0	0	1	2	2	2	0	0	0	0	0	0	0	0
587	XP_001236427.2	HDGF	XP_001236427.2	587	587	26248	XP_001236427.2	hepatoma-derived growth factor	HDGF	0	0	0	0	0	0	0	0	0	0	0	1	1	1	2	2	2	0	0	0	0	0	0	0	0	0	1	1	1	1	1	1	1	0	0	0	0	0	0	0
579	XP_001232700.1	PPA1	XP_001232700.1	579	579	32637	XP_001232700.1	inorganic pyrophosphatase	PPA1	0	0	0	0	0	0	0	0	0	0	0	0	0	2	1	3	3	0	0	0	0	0	0	0	0	0	0	0	0	1	0	0	0	0	0	0	0	0	0	0
498	XP_015140578.1;NP_990387.2	HADHA	NP_990387.2;XP_015140578.1	498	498	81357	XP_015140578.1	trifunctional enzyme subunit alpha, mitochondrial isoform X1	HADHA	0	0	0	0	0	0	0	1	0	0	2	0	4	7	4	6	6	0	0	0	0	0	0	0	1	0	0	2	1	2	0	3	3	0	0	0	0	0	0	0
661	XP_424973.1;XP_015132932.1	NUDT2	XP_015132932.1;XP_424973.1	661	661	16953	XP_424973.1	bis(5\'-nucleosyl)-tetraphosphatase	NUDT2	0	0	0	0	0	0	0	0	0	0	0	0	0	1	0	1	0	0	0	0	0	0	0	0	0	0	0	0	0	0	0	0	0	0	0	0	0	1	0	0
792	XP_025002075.1	U2AF2	XP_025002075.1	792	792	52440	XP_025002075.1	LOW QUALITY PROTEIN: splicing factor U2AF 65 kDa subunit	U2AF2	0	0	0	0	0	0	0	0	0	0	0	0	0	1	0	1	1	0	0	0	0	0	0	0	0	0	0	0	0	0	0	0	0	0	0	0	0	0	0	0
122	NP_001007491.1	AIFM1	NP_001007491.1	122	122	64521	NP_001007491.1	apoptosis-inducing factor 1, mitochondrial	AIFM1	0	0	0	0	0	0	0	0	0	0	0	0	1	2	2	3	4	0	0	0	0	0	0	0	0	0	0	0	0	0	0	0	0	0	0	0	0	0	0	0
163	XP_025010188.1;XP_025010187.1;NP_990035.1;NP_001025020.1	RHOA;RHOC	NP_001025020.1;NP_990035.1;XP_025010187.1;XP_025010188.1	163	163	21782	XP_025010188.1	transforming protein RhoA isoform X1	RHOA	0	0	0	0	0	0	0	0	0	0	0	0	0	1	0	0	1	0	0	0	0	0	0	0	0	0	0	0	0	0	0	0	0	0	0	0	0	0	0	0
109	NP_001006528.1	DARS	NP_001006528.1	109	109	57203	NP_001006528.1	aspartate--tRNA ligase, cytoplasmic	DARS	0	0	0	0	0	0	0	0	0	0	0	0	0	3	1	2	3	0	0	0	0	0	0	0	0	0	0	0	0	0	0	0	0	0	0	0	0	0	0	0
420	NP_001305959.1	TMED7	NP_001305959.1	420	420	24794	NP_001305959.1	transmembrane emp24 domain-containing protein 7 precursor	TMED7	0	0	0	0	0	0	0	0	0	0	1	0	0	1	1	1	1	0	0	0	0	0	0	0	0	0	0	0	0	0	0	1	0	0	0	0	0	0	0	0
79	XP_024998755.1;NP_001006311.1	NUDC	NP_001006311.1;XP_024998755.1	79	79	38358	XP_024998755.1	nuclear migration protein nudC isoform X1	NUDC	0	0	0	0	0	0	0	0	0	0	0	0	0	2	2	1	1	0	0	0	0	0	0	0	0	0	0	0	0	0	0	0	0	0	0	0	0	0	0	0
619	XP_015137234.1;XP_015137233.1;XP_004939511.1;XP_015137232.1;XP_418797.2	LZTFL1	XP_004939511.1;XP_015137232.1;XP_015137233.1;XP_015137234.1;XP_418797.2	619	619	32342	XP_015137234.1	leucine zipper transcription factor-like protein 1 isoform X3	LZTFL1	0	0	0	0	0	0	0	0	0	0	0	0	0	1	0	0	0	0	0	0	0	0	0	0	0	0	0	0	0	0	0	0	0	0	0	0	0	0	0	0
309	NP_001171603.1	FSCN1	NP_001171603.1	309	309	54171	NP_001171603.1	fascin	FSCN1	0	0	0	1	0	0	0	0	0	0	1	0	3	2	2	3	3	0	0	2	0	0	0	0	0	3	1	1	1	3	3	3	2	0	0	0	0	0	0	0
162	NP_001019627.1	NSF	NP_001019627.1	162	162	82176	NP_001019627.1	vesicle-fusing ATPase	NSF	0	0	0	0	0	0	0	0	0	0	1	0	2	4	4	5	4	0	0	0	0	0	0	0	0	0	0	0	0	0	0	0	0	0	0	0	0	0	0	0
129	NP_001007949.1	ACTR1A	NP_001007949.1	129	129	42645	NP_001007949.1	alpha-centractin	ACTR1A	0	0	0	0	0	0	0	0	1	0	1	0	2	3	2	2	3	0	0	0	0	0	0	0	0	0	0	1	0	1	1	1	2	0	0	0	0	0	0	0
537	XP_001233329.2;NP_990672.1;XP_015138070.1	MYL12A;MYL12B	NP_990672.1;XP_001233329.2;XP_015138070.1	537	537	19883	XP_001233329.2	myosin regulatory light chain 2, smooth muscle minor isoform	MYL12B	0	0	0	0	0	0	0	0	0	0	0	0	0	1	1	1	1	0	0	0	0	0	0	0	0	0	0	0	1	0	0	0	1	0	0	0	0	0	0	0
523	NP_990614.2	LAMP1	NP_990614.2	523	523	44619	NP_990614.2	lysosome-associated membrane glycoprotein 1 precursor	LAMP1	0	0	0	0	0	1	0	0	0	0	1	1	1	1	1	1	1	0	0	0	0	0	0	0	0	0	0	1	1	0	1	1	1	0	0	0	0	0	0	0
330	XP_015133306.1;NP_001244186.1;XP_015133299.1;XP_015133290.1	DCLK1	NP_001244186.1;XP_015133290.1;XP_015133299.1;XP_015133306.1	330	330	40400	XP_015133306.1	serine/threonine-protein kinase DCLK1 isoform X4	DCLK1	0	0	0	0	0	1	0	0	0	0	0	0	0	2	2	2	2	0	0	0	0	0	0	0	0	0	0	1	0	0	1	1	1	0	0	0	0	0	0	0
815	XP_414797.1	PDAP1	XP_414797.1	815	815	20600	XP_414797.1	28 kDa heat- and acid-stable phosphoprotein	PDAP1	0	0	0	0	0	0	0	0	0	0	0	0	0	0	0	1	1	0	0	0	0	0	0	0	0	0	0	0	0	0	0	0	0	0	0	0	0	0	0	0
606	XP_003643470.1	PFDN5	XP_003643470.1	606	606	17259	XP_003643470.1	prefoldin subunit 5	PFDN5	0	0	0	0	0	0	0	0	0	0	0	0	0	1	1	1	1	0	0	0	0	0	0	0	0	0	0	0	0	0	0	1	0	0	0	0	0	0	0	0
825	XP_416260.2	DDX17	XP_416260.2	184;475;825	825	73041	XP_416260.2	probable ATP-dependent RNA helicase DDX17	DDX17	0	0	0	0	0	0	0	0	0	0	0	0	1	4	2	3	4	0	0	0	0	0	0	0	0	1	0	0	0	1	2	1	1	0	0	0	0	0	0	0
466	NP_990000.1	ALDH1A3	NP_990000.1	466	466	56311	NP_990000.1	aldehyde dehydrogenase family 1 member A3	ALDH1A3	0	0	0	0	0	0	0	0	2	0	1	0	0	1	2	0	4	0	0	0	0	1	0	0	0	1	0	1	5	3	8	7	4	0	0	0	0	0	0	0
472	XP_015133119.1;NP_990082.1	RDX	NP_990082.1;XP_015133119.1	472	472	52562	XP_015133119.1	radixin isoform X1	RDX	0	0	0	0	0	0	0	0	0	0	0	0	0	3	3	3	3	0	0	0	0	0	0	0	0	0	0	0	0	0	1	1	0	0	0	0	0	0	0	0
598	XP_024997546.1;XP_024997536.1;XP_004946234.2;XP_024997545.1;XP_024997544.1;XP_004946233.2;XP_024997543.1;XP_024997542.1;XP_024997535.1;XP_004946232.2;XP_024997541.1;XP_024997540.1;XP_004946231.2;XP_004946230.2;XP_024997539.1;XP_004946229.2;XP_024997538.1;XP_004946228.2;XP_024997537.1;XP_015135401.1;XP_004946235.1;XP_003642366.3	ZNF207	XP_003642366.3;XP_004946228.2;XP_004946229.2;XP_004946230.2;XP_004946231.2;XP_004946232.2;XP_004946233.2;XP_004946234.2;XP_004946235.1;XP_015135401.1;XP_024997535.1;XP_024997536.1;XP_024997537.1;XP_024997538.1;XP_024997539.1;XP_024997540.1;XP_024997541.1;XP_024997542.1;XP_024997543.1;XP_024997544.1;XP_024997545.1;XP_024997546.1	598	598	47896	XP_024997546.1	BUB3-interacting and GLEBS motif-containing protein ZNF207 isoform X8	ZNF207	0	0	0	0	0	0	0	0	0	0	0	0	0	2	0	1	1	0	0	0	0	0	0	0	0	0	0	0	0	0	0	0	0	0	0	0	0	0	0	0
826	XP_416300.2	RTCB	XP_416300.2	826	826	55242	XP_416300.2	tRNA-splicing ligase RtcB homolog	RTCB	0	0	0	0	0	0	0	0	0	0	0	0	1	1	2	3	3	0	0	0	0	0	0	0	0	0	0	0	0	0	0	0	0	0	0	0	0	0	0	0
73	NP_001006286.1	CHMP4B	NP_001006286.1	73	73	25155	NP_001006286.1	charged multivesicular body protein 4b	CHMP4B	0	0	0	0	0	0	0	0	0	0	0	0	0	1	0	0	0	0	0	0	0	0	0	0	0	0	0	0	0	0	0	0	0	0	0	0	0	0	0	0
282	NP_001074334.1	SRI	NP_001074334.1	282	282	21879	NP_001074334.1	sorcin	SRI	0	0	0	0	0	0	0	0	0	0	0	0	0	1	1	1	1	0	0	0	0	0	0	0	0	0	0	0	0	0	0	0	0	0	0	0	0	0	0	0
216	NP_001026418.1;XP_015144660.1;XP_015144659.1	NDUFA10	NP_001026418.1;XP_015144659.1;XP_015144660.1	216	216	41431	NP_001026418.1	NADH dehydrogenase	NDUFA10	0	0	0	0	0	0	0	0	0	0	0	0	0	3	2	2	3	0	0	0	0	0	0	0	0	0	0	0	0	0	0	0	1	0	0	0	0	0	0	0
429	XP_025002758.1;XP_025002757.1;XP_025002756.1;NP_989447.1	BASP1	NP_989447.1;XP_025002756.1;XP_025002757.1;XP_025002758.1	429	429	25438	XP_025002758.1	brain acid soluble protein 1 homolog isoform X1	BASP1	0	0	0	0	0	0	0	0	0	0	0	0	0	0	3	1	1	0	0	0	0	0	0	0	0	1	0	0	0	2	2	3	2	0	0	0	0	0	0	0
491	XP_025010580.1;XP_025010579.1;XP_025010578.1;NP_990338.1	H2AFY	NP_990338.1;XP_025010578.1;XP_025010579.1;XP_025010580.1	491	491	39082	XP_025010580.1	core histone macro-H2A.1 isoform X3	H2AFY	0	0	0	0	0	0	0	0	0	0	0	0	1	1	1	2	2	0	0	0	0	0	0	0	0	0	0	0	0	0	1	0	0	0	0	0	0	0	0	0
663	XP_025003671.1;XP_025003670.1;XP_025003669.1;XP_025003668.1;XP_025003667.1;XP_025003666.1;XP_419165.2;XP_015133467.1	OSBPL1A	XP_015133467.1;XP_025003666.1;XP_025003667.1;XP_025003668.1;XP_025003669.1;XP_025003670.1;XP_025003671.1;XP_419165.2	663	663	51331	XP_025003671.1	oxysterol-binding protein-related protein 1 isoform X4	OSBPL1A	0	0	0	0	0	0	0	1	1	1	1	1	1	1	1	3	3	0	0	0	0	0	0	0	0	0	0	0	0	0	0	0	0	0	0	0	0	0	0	0
297	XP_015133410.2;NP_001153170.1	HSPH1	NP_001153170.1;XP_015133410.2	297	297	91319	XP_015133410.2	heat shock protein 105 kDa isoform X1	HSPH1	0	0	0	0	0	0	0	0	0	0	0	0	1	4	3	5	4	0	0	0	0	0	0	0	0	0	0	0	0	0	0	0	0	0	0	0	0	0	0	0
74	NP_001006288.1;XP_015151844.1	RPN2	NP_001006288.1;XP_015151844.1	74	74	68899	NP_001006288.1	dolichyl-diphosphooligosaccharide--protein glycosyltransferase subunit 2 precursor	RPN2	0	0	0	0	0	0	0	0	0	0	0	0	0	1	0	1	1	0	0	0	0	0	0	0	0	0	0	0	0	0	0	0	0	0	0	0	0	0	0	0
666	XP_015134153.1;NP_989432.1	HK1	NP_989432.1;XP_015134153.1	666	666	103340	XP_015134153.1	hexokinase-1 isoform X1	HK1	0	0	0	0	0	0	0	0	0	0	0	0	2	4	4	4	3	0	0	0	0	0	0	0	0	0	0	0	0	0	0	0	1	0	0	0	0	0	0	0
193	NP_001026049.1	TARDBP	NP_001026049.1	193	193	44589	NP_001026049.1	TAR DNA-binding protein 43	TARDBP	0	0	0	0	0	0	0	0	0	0	0	0	0	0	1	1	1	0	0	0	0	0	0	0	0	0	0	0	0	0	0	0	0	0	0	0	0	0	0	0
102	NP_001006474.1	API5	NP_001006474.1	102	102	58608	NP_001006474.1	apoptosis inhibitor 5	API5	0	0	0	0	0	0	0	0	0	0	0	0	0	2	2	3	3	0	0	0	0	0	0	0	0	0	0	0	0	0	0	0	0	0	0	0	0	0	0	0
99	NP_001006462.1;XP_015141394.1;XP_015141393.1;XP_015141392.1	IMMT	NP_001006462.1;XP_015141392.1;XP_015141393.1;XP_015141394.1	99	99	79249	NP_001006462.1	MICOS complex subunit MIC60	IMMT	0	0	0	0	0	0	0	0	0	0	0	0	1	2	2	1	4	0	0	0	0	0	0	0	0	0	0	0	0	0	0	0	0	0	0	0	0	0	0	0
596	XP_025010392.1;XP_003642026.1	RAB7A	XP_003642026.1;XP_025010392.1	596	596	23548	XP_025010392.1	ras-related protein Rab-7a	RAB7A	0	0	0	0	0	0	0	0	0	0	0	0	1	1	1	1	1	0	0	0	0	0	0	0	0	0	0	0	0	0	0	1	1	0	0	0	0	0	0	0
45	NP_001004402.1	WDR1	NP_001004402.1	45	45	66566	NP_001004402.1	WD repeat-containing protein 1	WDR1	0	0	0	0	0	0	0	0	0	0	0	0	1	3	2	3	3	0	0	0	0	0	0	0	0	0	0	0	0	0	0	0	0	0	0	0	0	0	0	0
503	XP_025005749.1;XP_025005746.1;XP_015141128.1;NP_990423.1;XP_025005748.1;XP_025005747.1	ADH1L;ADH6;LOC112529921	NP_990423.1;XP_015141128.1;XP_025005746.1;XP_025005747.1;XP_025005748.1;XP_025005749.1	503	503	40030	XP_025005749.1	alcohol dehydrogenase 1-like	ADH1L	0	0	0	0	0	0	0	0	0	0	0	0	1	1	2	1	2	0	0	0	0	0	0	0	0	0	0	0	0	0	0	0	0	0	0	0	0	0	0	0
310	NP_001184255.1	ATP6V1H	NP_001184255.1	310	310	55478	NP_001184255.1	V-type proton ATPase subunit H	ATP6V1H	0	0	0	0	0	0	0	0	0	0	0	0	0	1	1	2	2	0	0	0	0	0	0	0	0	0	0	0	0	0	0	0	0	0	0	0	0	0	0	0
866	XP_424380.1	ERLIN2	XP_424380.1	866	866	38216	XP_424380.1	erlin-2	ERLIN2	0	0	0	0	0	0	0	0	0	0	0	0	0	0	0	0	1	0	0	0	0	0	0	0	0	0	0	0	0	0	0	0	0	0	0	0	0	0	0	0
698	XP_025007175.1;XP_025007174.1;XP_015142684.1	HSD17B12	XP_015142684.1;XP_025007174.1;XP_025007175.1	698	698	42670	XP_025007175.1	very-long-chain 3-oxoacyl-CoA reductase	HSD17B12	0	0	0	0	0	0	0	0	0	0	0	0	1	1	1	1	1	0	0	0	0	0	0	0	0	0	0	0	0	0	0	0	0	0	0	0	0	0	0	0
852	XP_421292.1	AHSA1	XP_421292.1	852	852	38045	XP_421292.1	activator of 90 kDa heat shock protein ATPase homolog 1	AHSA1	0	0	0	0	0	0	0	0	0	0	0	0	0	0	0	0	1	0	0	0	0	0	0	0	0	0	0	0	0	0	0	0	0	0	0	0	0	0	0	0
867	XP_424422.2	ALDH7A1	XP_424422.2	867	867	58053	XP_424422.2	alpha-aminoadipic semialdehyde dehydrogenase	ALDH7A1	0	0	0	0	0	0	0	0	0	0	0	0	1	0	1	1	1	0	0	0	0	0	0	0	0	0	0	0	0	0	0	0	0	0	0	0	0	0	0	0
748	XP_015154971.1;XP_015154970.2;XP_024999890.1	SCRN2	XP_015154970.2;XP_015154971.1;XP_024999890.1	748	748	46756	XP_015154971.1	secernin-2 isoform X3	SCRN2	0	0	0	0	0	0	0	0	0	0	0	0	0	0	0	0	0	0	0	0	0	0	0	0	0	0	0	0	0	0	0	0	0	0	0	0	0	0	0	0
248	NP_001026753.1	PSMF1	NP_001026753.1	248	248	29142	NP_001026753.1	proteasome inhibitor PI31 subunit	PSMF1	0	0	0	0	0	0	0	0	0	0	0	0	1	1	2	2	2	0	0	0	0	0	0	0	0	0	0	0	0	0	1	0	1	0	0	0	0	0	0	0
338	XP_025011196.1;NP_001258902.1;XP_025011195.1;NP_001258903.1	ATP2A2	NP_001258902.1;NP_001258903.1;XP_025011195.1;XP_025011196.1	338	338	100700	XP_025011196.1	sarcoplasmic/endoplasmic reticulum calcium ATPase 2 isoform X2	ATP2A2	0	0	0	0	0	1	0	0	0	0	0	0	2	2	2	2	2	0	0	0	0	0	0	0	0	0	0	0	0	0	1	0	0	0	0	0	0	0	0	0
235	NP_001026643.2	SF3A1	NP_001026643.2	235	235	88486	NP_001026643.2	splicing factor 3A subunit 1	SF3A1	0	0	0	0	0	0	0	0	0	0	0	0	0	5	2	5	5	0	0	0	0	0	0	0	0	0	0	0	0	0	0	0	0	0	0	0	0	0	0	0
750	XP_024999710.1;XP_015155066.1;XP_015155065.1;XP_015155064.1;XP_015155063.1;XP_015155062.1;XP_015155061.1;XP_015155060.1;XP_015155059.1;XP_015155058.1;XP_015155056.1;XP_015155055.1;NP_001025711.1	ACLY	NP_001025711.1;XP_015155055.1;XP_015155056.1;XP_015155058.1;XP_015155059.1;XP_015155060.1;XP_015155061.1;XP_015155062.1;XP_015155063.1;XP_015155064.1;XP_015155065.1;XP_015155066.1;XP_024999710.1	750	750	120140	XP_024999710.1	ATP-citrate synthase isoform X3	ACLY	0	0	0	0	0	0	0	0	0	0	0	0	1	3	2	5	3	0	0	0	0	0	0	0	0	0	0	0	0	0	0	0	0	0	0	0	0	0	0	0
806	XP_025010791.1	HNRNPA0	XP_025010791.1	806	806	30799	XP_025010791.1	heterogeneous nuclear ribonucleoprotein A0	HNRNPA0	0	0	0	0	0	0	0	0	0	0	0	0	1	1	1	1	1	0	0	0	0	0	0	0	0	0	0	1	0	0	1	1	0	0	0	0	0	0	0	0
223	XP_015142295.1;XP_015142294.1;NP_001026536.1	CAPRIN1	NP_001026536.1;XP_015142294.1;XP_015142295.1	223	223	74507	XP_015142295.1	caprin-1 isoform X2	CAPRIN1	0	0	0	0	0	0	0	0	0	0	0	0	0	1	0	2	1	0	0	0	0	0	0	0	0	0	0	0	0	0	0	0	0	1	0	0	0	0	0	0
459	NP_989894.1	DDX1	NP_989894.1	459	459	82483	NP_989894.1	ATP-dependent RNA helicase DDX1	DDX1	0	0	0	0	0	0	0	0	0	0	0	0	1	1	1	2	2	0	0	0	0	0	0	0	0	0	0	0	0	0	0	1	0	0	0	0	0	0	0	0
513	NP_990508.1	CTSD	NP_990508.1	513	513	43298	NP_990508.1	cathepsin D precursor	CTSD	0	0	0	0	0	0	0	0	0	0	0	0	0	1	1	1	1	0	0	0	0	0	0	0	0	0	0	0	0	0	0	1	0	0	0	0	0	0	0	0
91	NP_001006385.1	CNDP2	NP_001006385.1	91	91	53078	NP_001006385.1	cytosolic non-specific dipeptidase	CNDP2	0	0	0	0	0	0	0	0	0	0	0	0	2	2	0	2	2	0	0	0	0	0	0	0	0	0	0	1	0	0	1	2	0	0	0	0	0	0	0	0
187	NP_001026004.1	RPS11	NP_001026004.1	187	187	18346	NP_001026004.1	40S ribosomal protein S11	RPS11	0	0	0	0	0	0	0	0	0	0	0	0	0	2	0	1	1	0	0	0	0	0	0	0	0	0	0	0	0	0	0	1	0	0	0	0	0	0	0	0
112	NP_001006560.1;XP_015152741.1	HP1BP3	NP_001006560.1;XP_015152741.1	112	112	61851	NP_001006560.1	heterochromatin protein 1-binding protein 3	HP1BP3	0	0	0	0	0	0	0	0	0	0	0	0	1	3	1	2	3	0	0	0	0	0	0	0	0	0	0	0	0	0	1	1	0	0	0	0	0	0	0	0
106	XP_015144176.1;XP_015144175.1;XP_015144174.1;XP_015144173.1;XP_015144172.1;NP_001006506.1	BUB3	NP_001006506.1;XP_015144172.1;XP_015144173.1;XP_015144174.1;XP_015144175.1;XP_015144176.1	106	106	37091	XP_015144176.1	mitotic checkpoint protein BUB3 isoform X2	BUB3	0	0	0	0	0	0	0	0	0	0	0	0	0	1	0	2	2	0	0	0	0	0	0	0	0	0	0	0	0	0	0	0	0	0	0	0	0	0	0	0
448	XP_024997649.1;XP_024997648.1;XP_015151147.1;XP_015151146.1;XP_015151145.1;NP_989655.1	PAFAH1B1	NP_989655.1;XP_015151145.1;XP_015151146.1;XP_015151147.1;XP_024997648.1;XP_024997649.1	448	448	46664	XP_024997649.1	lissencephaly-1 homolog isoform X1	PAFAH1B1	0	0	0	0	0	0	0	0	0	0	0	0	0	0	0	0	0	0	0	0	0	0	0	0	0	0	0	0	0	0	0	0	0	0	0	0	0	0	0	0
494	NP_990374.1	PADIL	NP_990374.1	494	494	74552	NP_990374.1	protein-arginine deiminase type-3	PADIL	0	0	0	0	0	0	0	0	0	0	0	0	0	3	2	4	4	0	0	0	0	0	0	0	0	0	0	0	0	0	0	0	0	0	0	0	0	0	0	0
360	NP_001264514.1	ECI1	NP_001264514.1	360	360	34294	NP_001264514.1	enoyl-CoA delta isomerase 1, mitochondrial	ECI1	0	0	0	0	0	0	0	0	0	0	0	0	0	0	1	1	1	0	0	0	0	0	0	0	0	0	0	0	0	0	0	0	0	0	0	0	0	0	0	0
273	NP_001072967.1	ARCN1	NP_001072967.1	273	273	57170	NP_001072967.1	coatomer subunit delta	ARCN1	0	0	0	0	0	0	0	0	0	0	1	0	2	3	3	2	3	0	0	0	0	0	0	0	0	0	0	1	1	1	1	0	1	0	0	0	0	0	0	0
258	NP_001033782.2;XP_015146511.1	PGM1	NP_001033782.2;XP_015146511.1	258	258	61548	NP_001033782.2	phosphoglucomutase-1	PGM1	0	0	0	0	0	0	0	0	0	0	0	0	3	3	1	2	3	0	0	0	0	0	0	0	0	0	0	0	0	1	2	1	1	0	0	1	1	1	1	1
65	NP_001006225.1	PSMC2	NP_001006225.1	65	65	48661	NP_001006225.1	26S proteasome regulatory subunit 7	PSMC2	0	0	0	0	0	0	0	0	0	0	0	0	1	4	2	2	2	0	0	0	0	0	0	0	0	0	0	0	0	0	0	0	0	0	0	0	0	0	0	0
185	XP_015130897.1;NP_001025994.2	SUGT1	NP_001025994.2;XP_015130897.1	185	185	37083	XP_015130897.1	protein SGT1 homolog isoform X1	SUGT1	0	0	0	0	0	0	0	0	0	0	0	0	0	1	0	0	0	0	0	0	0	0	0	0	0	0	0	0	0	0	0	0	0	0	0	0	0	0	0	0
155	NP_001012893.1	SCCPDH	NP_001012893.1	155	155	46854	NP_001012893.1	saccharopine dehydrogenase-like oxidoreductase	SCCPDH	0	0	0	1	0	0	0	0	1	0	0	0	2	2	0	3	3	0	0	0	0	0	0	0	5	1	1	0	5	4	2	1	2	0	0	0	0	0	0	0
328	XP_015131814.1;XP_015131816.1;XP_015131815.1;XP_015131812.1;XP_025005527.1;NP_001239327.1	ARFIP1	NP_001239327.1;XP_015131812.1;XP_015131814.1;XP_015131815.1;XP_015131816.1;XP_025005527.1	328	328	41695	XP_015131814.1	arfaptin-1 isoform X3	ARFIP1	0	0	0	0	0	0	0	0	0	0	0	0	0	1	2	2	2	0	0	0	0	0	0	0	0	0	0	0	0	0	0	0	0	0	0	0	0	0	0	0
137	NP_001012568.1	PSME3	NP_001012568.1	137	137	29481	NP_001012568.1	proteasome activator complex subunit 3	PSME3	0	0	0	0	0	0	0	0	0	0	0	0	0	1	0	1	1	0	0	0	0	0	0	0	0	0	0	0	0	0	0	0	0	0	0	0	0	0	0	0
417	NP_001305371.1	PFKL	NP_001305371.1	417	417	83966	NP_001305371.1	ATP-dependent 6-phosphofructokinase, liver type	PFKL	0	0	0	0	0	1	0	0	0	0	0	0	1	3	3	3	3	0	0	0	0	0	0	0	0	0	0	0	0	0	0	0	0	0	0	0	0	0	0	0
228	XP_015132779.1;NP_001026570.1	LMAN1	NP_001026570.1;XP_015132779.1	228	228	56518	XP_015132779.1	protein ERGIC-53 isoform X1	LMAN1	0	0	0	0	0	0	0	0	0	0	0	0	0	0	1	0	0	0	0	0	0	0	0	0	0	0	0	0	0	0	0	0	0	0	0	0	0	0	0	0
380	NP_001264999.1	ATG3	NP_001264999.1	380	380	35669	NP_001264999.1	ubiquitin-like-conjugating enzyme ATG3	ATG3	0	0	0	0	0	0	0	0	0	0	0	0	0	1	0	1	1	0	0	0	0	0	0	0	0	0	0	0	0	0	0	0	0	0	0	0	0	0	0	0
107	NP_001006511.1	ACADL	NP_001006511.1	107	107	47889	NP_001006511.1	long-chain specific acyl-CoA dehydrogenase, mitochondrial	ACADL	0	0	0	0	0	0	0	0	0	0	0	0	1	1	1	1	1	0	0	0	0	0	0	0	0	0	0	0	1	1	0	1	1	0	0	0	0	0	0	0
638	XP_015155208.1;XP_004948789.1;XP_015155210.1;XP_015155209.1;XP_423726.3;XP_004948788.1;XP_004948787.1	SAFB;SAFB2	XP_004948787.1;XP_004948788.1;XP_004948789.1;XP_015155208.1;XP_015155209.1;XP_015155210.1;XP_423726.3	638	638	94507	XP_015155208.1	scaffold attachment factor B2 isoform X4	SAFB2	0	0	0	0	0	0	0	0	0	0	0	0	0	1	1	0	1	0	0	0	0	0	0	0	0	0	0	0	0	0	0	0	0	0	0	0	0	0	0	0
669	XP_015134524.1	MPI	XP_015134524.1	669	669	45847	XP_015134524.1	mannose-6-phosphate isomerase	MPI	0	0	0	0	0	0	0	0	0	0	0	0	0	0	0	0	0	0	0	0	0	0	0	0	0	0	0	0	0	0	0	0	0	0	0	0	0	0	0	0
744	XP_015154576.1;XP_015154575.1;XP_015154574.1;XP_024999669.1;XP_417961.2	TMCC2	XP_015154574.1;XP_015154575.1;XP_015154576.1;XP_024999669.1;XP_417961.2	744	744	51666	XP_015154576.1	transmembrane and coiled-coil domains protein 2 isoform X5	TMCC2	0	0	0	0	0	0	0	0	0	0	0	0	0	0	1	1	1	0	0	0	0	0	0	0	0	0	0	0	0	0	0	0	0	0	0	0	0	0	0	0
597	XP_003642101.3	LMAN2	XP_003642101.3	597	597	37538	XP_003642101.3	vesicular integral-membrane protein VIP36	LMAN2	0	0	0	0	0	0	0	0	0	0	0	0	0	1	1	0	1	0	0	0	0	0	0	0	0	0	0	0	0	0	0	1	0	0	0	0	0	0	0	0
186	NP_001026002.1;XP_025006360.1	PSPC1	NP_001026002.1;XP_025006360.1	186	186	58470	NP_001026002.1	paraspeckle component 1	PSPC1	0	0	0	0	0	0	0	0	0	0	0	0	1	2	2	2	2	0	0	0	0	0	0	0	0	0	0	0	0	1	1	2	0	0	0	0	0	0	0	0
693	XP_015141129.1	EIF4E	XP_015141129.1	693	693	25044	XP_015141129.1	eukaryotic translation initiation factor 4E	EIF4E	0	0	0	0	0	0	0	0	0	0	0	0	0	1	0	1	1	0	0	0	0	0	0	0	0	0	0	0	0	0	0	0	0	0	0	0	0	0	0	0
509	NP_990453.1	PPP1CB	NP_990453.1	509	509	37186	NP_990453.1	serine/threonine-protein phosphatase PP1-beta catalytic subunit	PPP1CB	0	0	0	0	0	0	0	0	0	0	0	0	0	1	0	1	1	0	0	0	0	0	0	0	0	0	0	0	0	0	0	0	0	0	0	0	0	0	0	0
640	XP_004949084.1;XP_015132897.1;XP_414699.3	KATNAL2	XP_004949084.1;XP_015132897.1;XP_414699.3	640	640	58673	XP_004949084.1	katanin p60 ATPase-containing subunit A-like 2 isoform X3	KATNAL2	0	0	0	0	0	0	0	0	0	0	1	0	1	1	1	1	1	0	0	0	0	0	0	0	0	0	0	0	0	0	1	1	1	0	0	0	0	0	0	0
496	XP_024998252.1;XP_015152313.1;XP_015152312.1;XP_015152311.1;NP_990379.1	CDC42	NP_990379.1;XP_015152311.1;XP_015152312.1;XP_015152313.1;XP_024998252.1	496	496	21310	XP_024998252.1	cell division control protein 42 homolog isoform X2	CDC42	0	0	0	0	0	0	0	0	0	0	0	0	0	1	0	1	1	0	0	0	0	0	0	0	1	1	0	1	1	1	1	0	1	0	0	0	0	0	0	0
325	NP_001238997.1	SLC25A22	NP_001238997.1	325	325	34774	NP_001238997.1	mitochondrial glutamate carrier 1	SLC25A22	0	0	0	0	0	0	0	0	0	0	0	0	0	1	1	1	2	0	0	0	0	0	0	0	0	0	0	0	0	0	0	0	0	0	0	1	0	0	0	0
645	XP_025002343.1;XP_025002342.1;XP_416798.1;XP_025002341.1;XP_025002340.1;XP_015128020.1	APOO	XP_015128020.1;XP_025002340.1;XP_025002341.1;XP_025002342.1;XP_025002343.1;XP_416798.1	645	645	23914	XP_025002343.1	MICOS complex subunit MIC26 isoform X3	APOO	0	0	0	0	0	0	0	0	0	0	0	0	0	1	0	1	1	0	0	0	0	0	0	0	0	0	0	0	0	0	0	0	0	0	0	0	0	0	0	0
183	XP_025005241.1;XP_015154922.1;NP_001025966.1	CBR1	NP_001025966.1;XP_015154922.1;XP_025005241.1	183	183	30326	XP_025005241.1	carbonyl reductase	CBR1	0	0	0	0	0	0	0	0	0	0	0	0	1	1	0	1	0	0	0	0	0	0	0	0	0	0	0	0	0	0	0	0	0	0	0	0	0	0	0	0
526	NP_990617.1	LMNB1	NP_990617.1	526	526	66529	NP_990617.1	lamin-B1	LMNB1	0	0	0	0	0	0	0	0	0	0	0	0	0	4	1	2	3	0	0	0	0	0	0	0	0	0	0	0	0	0	0	2	0	0	0	0	0	0	0	0
43	XP_015137039.1;NP_001004398.1	AMPH	NP_001004398.1;XP_015137039.1	43	43	69127	XP_015137039.1	amphiphysin isoform X1	AMPH	0	0	0	0	0	0	0	0	0	0	0	0	0	1	0	1	1	0	0	0	0	0	0	0	0	0	0	0	0	0	0	0	0	0	0	0	0	0	0	0
233	NP_001026616.1	DCTN3	NP_001026616.1	233	233	21049	NP_001026616.1	dynactin subunit 3	DCTN3	0	0	0	0	0	0	0	0	0	0	0	0	0	0	0	1	1	0	0	0	0	0	0	0	0	0	0	0	0	0	0	0	0	0	0	0	0	0	0	0
104	NP_001006477.1;XP_025006491.1	EIF2S1	NP_001006477.1;XP_025006491.1	104	104	33059	NP_001006477.1	eukaryotic translation initiation factor 2 subunit 1	EIF2S1	0	0	0	0	0	0	0	0	0	0	0	0	0	1	1	0	0	0	0	0	0	0	0	0	0	0	0	0	0	0	0	0	0	0	0	0	0	0	0	0
244	NP_001026711.1	UBE2K	NP_001026711.1	244	244	22434	NP_001026711.1	ubiquitin-conjugating enzyme E2 K	UBE2K	0	0	0	0	0	0	0	0	0	0	0	0	0	1	1	1	1	0	0	0	0	0	0	0	0	0	0	0	0	0	1	0	0	0	0	0	0	0	0	0
174	NP_001025786.1	CLINT1	NP_001025786.1	174	174	71097	NP_001025786.1	clathrin interactor 1	CLINT1	0	0	0	0	0	0	0	0	0	0	0	0	0	2	2	3	3	0	0	0	0	0	0	0	0	0	0	0	0	0	0	1	0	0	0	0	0	0	0	0
808	XP_413746.5	DNAJA4	XP_413746.5	808	808	44802	XP_413746.5	dnaJ homolog subfamily A member 4 isoform X1	DNAJA4	0	0	0	0	0	0	0	0	0	0	0	0	1	1	1	1	1	0	0	0	0	0	0	0	0	0	0	0	0	0	0	0	0	0	0	0	0	0	0	0
272	XP_025010894.1;NP_001072963.1	ARPC1A	NP_001072963.1;XP_025010894.1	272	272	41689	XP_025010894.1	actin-related protein 2/3 complex subunit 1A isoform X2	ARPC1A	0	0	0	0	0	0	0	0	0	0	0	0	0	1	1	1	1	0	0	0	0	0	0	0	0	0	0	0	0	0	0	0	0	0	0	0	0	0	0	0
642	XP_025000691.1;XP_425028.2;XP_004949251.1;XP_025000692.1;XP_004949250.1;XP_024999176.1;NP_001026544.1	UBQLN1;UBQLN4	NP_001026544.1;XP_004949250.1;XP_004949251.1;XP_024999176.1;XP_025000691.1;XP_025000692.1;XP_425028.2	642	642	60071	XP_025000691.1	ubiquilin-1 isoform X3	UBQLN1	0	0	0	0	0	0	0	0	0	0	0	0	0	1	0	1	1	0	0	0	0	0	0	0	0	0	0	0	0	0	0	0	0	0	0	0	0	0	0	0
722	XP_015149155.1	MAT2B	XP_015149155.1	722	722	37448	XP_015149155.1	methionine adenosyltransferase 2 subunit beta	MAT2B	0	0	0	0	0	0	0	0	0	0	0	0	1	1	1	1	1	0	0	0	0	0	0	0	0	0	0	0	0	0	0	0	0	0	0	0	0	0	0	0
875	XP_428222.5	EFHD2	XP_428222.5	875	875	24563	XP_428222.5	EF-hand domain-containing protein D2	EFHD2	0	0	0	0	0	0	0	0	0	0	0	0	0	1	1	0	1	0	0	0	0	0	0	0	0	0	0	0	0	0	0	2	0	0	0	0	0	0	0	0
582;637	XP_001233972.1;XP_004948661.2;XP_025000006.1;XP_418162.6	LOC772080;KRTC42L;LOC100857659	XP_001233972.1;XP_418162.6;XP_025000006.1;XP_004948661.2	492;582;637	582;637	51163	XP_001233972.1_family	family {keratin, type I cytoskeletal 19}	LOC772080;KRTC42L;LOC100857659	0	0	0	0	0	0	0	0	0	0	0	0	0	1	0	0	0	0	0	0	0	0	1	1	1	0	0	0	0	0	0	0	0	0	0	0	0	0	0	0
210	XP_015131753.1;NP_001026313.1	HNRNPDL	NP_001026313.1;XP_015131753.1	210	210	33443	XP_015131753.1	heterogeneous nuclear ribonucleoprotein D-like isoform X1	HNRNPDL	0	0	0	0	0	0	0	0	0	0	0	0	0	2	1	1	1	0	0	0	0	0	0	0	0	0	0	0	0	0	0	0	0	0	0	0	0	0	0	0
392	NP_001280159.1;NP_001280137.1	RCN2	NP_001280137.1;NP_001280159.1	392	392	35710	NP_001280159.1	reticulocalbin-2 isoform 2 precursor	RCN2	0	0	0	0	0	0	0	0	0	0	0	0	0	1	1	2	1	0	0	0	0	0	0	0	0	0	0	0	0	0	1	0	0	0	0	0	0	0	0	0
86	NP_001006362.1	HIBADH	NP_001006362.1	86	86	35284	NP_001006362.1	3-hydroxyisobutyrate dehydrogenase, mitochondrial	HIBADH	0	0	0	0	0	0	0	0	0	0	0	0	0	0	1	1	1	0	0	0	0	0	0	0	0	0	0	0	0	0	0	0	0	0	0	0	0	0	0	0
208	NP_001026310.1;XP_015131732.1;XP_015131731.1;XP_015131730.1;XP_015131729.1;XP_015131728.1	USO1	NP_001026310.1;XP_015131728.1;XP_015131729.1;XP_015131730.1;XP_015131731.1;XP_015131732.1	208	208	106160	NP_001026310.1	general vesicular transport factor p115	USO1	0	0	0	0	0	0	0	0	0	0	0	0	2	3	3	4	4	0	0	0	0	0	0	0	0	0	0	0	1	2	0	2	1	0	0	0	0	0	0	0
832	XP_417628.2	AKR7A2	XP_417628.2	832	832	36624	XP_417628.2	aflatoxin B1 aldehyde reductase member 2	AKR7A2	0	0	0	0	0	0	0	0	0	0	0	0	1	1	1	2	2	0	0	0	0	0	0	0	0	0	1	0	0	0	0	0	0	0	0	0	0	0	0	0
418	NP_001305921.1	ILF3	NP_001305921.1	418	418	95017	NP_001305921.1	interleukin enhancer-binding factor 3	ILF3	0	0	0	0	0	0	0	0	0	0	0	0	0	2	1	3	3	0	0	0	0	0	0	0	0	0	0	0	0	0	0	0	0	0	0	0	0	0	0	0
614	XP_004938164.1;XP_024998561.1;XP_416477.3;XP_015148200.1	M6PR	XP_004938164.1;XP_015148200.1;XP_024998561.1;XP_416477.3	614	614	34578	XP_004938164.1	cation-dependent mannose-6-phosphate receptor isoform X4	M6PR	0	0	0	0	0	0	0	0	0	0	0	0	0	1	0	1	0	0	0	0	0	0	0	0	0	0	0	0	0	0	0	0	0	0	0	0	0	0	0	0
370	XP_015148613.1;NP_001264770.1	SEC13	NP_001264770.1;XP_015148613.1	370	370	35180	XP_015148613.1	protein SEC13 homolog isoform X1	SEC13	0	0	0	0	0	0	0	0	0	0	0	0	1	0	0	1	1	0	0	0	0	0	0	0	0	0	0	0	0	0	0	0	0	0	0	0	0	0	0	0
862	XP_422796.3	SLC7A14	XP_422796.3	862	862	83865	XP_422796.3	probable cationic amino acid transporter	SLC7A14	0	0	0	0	0	0	0	1	0	0	1	0	1	1	0	1	1	0	0	0	0	0	0	0	0	0	0	0	0	0	0	0	0	0	0	0	0	0	0	0
70	NP_001006247.2	STRAP	NP_001006247.2	70	70	38140	NP_001006247.2	serine-threonine kinase receptor-associated protein	STRAP	0	0	0	0	0	0	0	0	0	0	0	0	0	1	0	2	2	0	0	0	0	0	0	0	0	0	0	0	0	0	0	0	0	0	0	0	0	0	0	0
836	XP_417933.3	DLAT	XP_417933.3	836	836	66522	XP_417933.3	dihydrolipoyllysine-residue acetyltransferase component of pyruvate dehydrogenase complex, mitochondrial	DLAT	0	0	0	0	0	0	0	0	0	0	0	0	0	1	1	1	1	0	0	0	0	0	0	0	0	0	0	0	0	0	0	0	0	0	0	0	0	0	0	0
249	NP_001026754.1	NDUFV1	NP_001026754.1	249	249	50099	NP_001026754.1	NADH dehydrogenase	NDUFV1	0	0	0	0	0	0	0	0	0	0	0	0	0	1	0	1	2	0	0	0	0	0	0	0	0	0	0	0	0	0	0	0	0	0	0	0	0	0	0	0
742	XP_015154137.1;XP_015154136.1	SCAMP3	XP_015154136.1;XP_015154137.1	742	742	36910	XP_015154137.1	secretory carrier-associated membrane protein 3	SCAMP3	0	0	0	0	0	0	0	0	0	0	0	0	0	1	0	0	1	0	0	0	0	0	0	0	0	0	0	0	0	0	0	0	0	0	0	0	0	0	0	0
384	XP_015150237.1;NP_001265082.1	JPT2	NP_001265082.1;XP_015150237.1	384	384	20212	XP_015150237.1	jupiter microtubule associated homolog 2 isoform X1	JPT2	0	0	0	0	0	0	0	0	0	0	0	0	0	0	0	1	1	0	0	0	0	0	0	0	0	0	0	0	0	0	0	1	1	0	0	0	0	0	0	0
510	NP_990457.1;XP_015142745.1;NP_989458.1;XP_025006297.1;XP_015142744.1;XP_025006296.1;XP_015142743.1;NP_990654.1	ACTN1;ACTN2;ACTN4	NP_990457.1	510	510	104210	NP_990457.1	alpha-actinin-4	ACTN4	0	0	0	0	0	0	0	0	1	0	1	0	2	6	4	7	8	0	0	0	0	0	0	0	0	2	0	0	4	0	3	3	2	0	0	0	0	0	0	0
700	XP_025006552.1;XP_025006553.1;XP_015142946.1;XP_015142944.1	VRK1	XP_015142944.1;XP_015142946.1;XP_025006552.1;XP_025006553.1	700	700	60147	XP_025006552.1	serine/threonine-protein kinase VRK1 isoform X2	VRK1	0	0	0	0	0	0	0	0	0	0	0	0	1	1	1	1	1	0	0	0	0	0	0	0	0	0	0	0	1	0	0	0	0	0	0	0	0	0	0	0
140	XP_015150877.1;NP_001012588.1	LRRC59	NP_001012588.1;XP_015150877.1	140	140	34900	XP_015150877.1	leucine-rich repeat-containing protein 59 isoform X1	LRRC59	0	0	0	0	0	0	0	0	0	0	0	0	0	1	1	1	1	0	0	0	0	0	0	0	0	0	0	0	0	0	0	1	0	0	0	0	0	1	0	0
501	NP_990404.1	TSN	NP_990404.1	501	501	25960	NP_990404.1	translin	TSN	0	0	0	0	0	0	0	0	0	0	0	0	0	2	1	1	1	0	0	0	0	0	0	1	1	2	1	1	0	0	1	0	1	0	0	0	0	0	0	0
814	XP_414655.2	HSPA4	XP_414655.2	814	814	94239	XP_414655.2	heat shock 70 kDa protein 4	HSPA4	0	0	0	0	0	0	0	0	0	0	0	0	0	3	4	4	4	0	0	0	0	0	0	0	0	0	0	0	0	0	0	2	0	0	0	0	0	0	0	0
130	NP_001007957.1	TMED5	NP_001007957.1	130	130	25674	NP_001007957.1	transmembrane emp24 domain-containing protein 5 precursor	TMED5	0	0	0	0	0	0	0	0	0	0	0	0	0	0	0	0	0	0	0	0	0	0	0	0	0	0	0	0	0	0	0	0	0	0	0	0	0	0	0	0
493	NP_990351.1	PSMA1	NP_990351.1	493	493	28925	NP_990351.1	proteasome subunit alpha type-1	PSMA1	0	0	0	0	0	0	0	0	0	0	0	0	0	1	1	1	1	0	0	0	0	0	0	0	0	0	0	0	0	0	0	0	0	0	0	0	0	0	0	0
302;804	NP_001161474.1;XP_004948504.1;XP_015132216.1;XP_015132268.1;XP_015132387.1;XP_015132441.1;XP_015132485.1;XP_015132542.1;XP_015132613.1;XP_015154447.1;XP_015154448.1;XP_015154449.1;XP_015154450.1;XP_024999487.1;XP_025006957.1;XP_025010530.1;XP_418055.4	ATP2B2;ATP2B1;ATP2B4	XP_004948504.1;XP_015154447.1;XP_015154448.1;XP_015154449.1;XP_015154450.1;XP_024999487.1;XP_025010530.1;XP_418055.4;XP_015132542.1;XP_015132485.1;NP_001161474.1;XP_015132441.1;XP_025006957.1;XP_015132387.1;XP_015132268.1;XP_015132216.1;XP_015132613.1	302;804	302;804	141440	XP_025010530.1_family	family {plasma membrane calcium-transporting ATPase 2}	ATP2B2;ATP2B1;ATP2B4	0	0	0	0	0	0	0	0	0	0	0	0	0	1	1	2	2	0	0	0	0	0	0	0	0	0	0	0	0	0	0	0	0	0	0	0	0	0	0	0
724	XP_015149939.1;XP_414851.3	SLC9A3R2	XP_015149939.1;XP_414851.3	724	724	32040	XP_015149939.1	Na(+)/H(+) exchange regulatory cofactor NHE-RF2 isoform X2	SLC9A3R2	0	0	0	0	0	0	0	0	0	0	0	0	0	1	1	1	1	0	0	0	0	0	0	0	0	0	0	0	0	0	0	0	0	0	0	0	0	0	0	0
872	XP_426283.3	PPID	XP_426283.3	872	872	40478	XP_426283.3	peptidyl-prolyl cis-trans isomerase D	PPID	0	0	0	0	0	0	0	0	0	0	0	0	1	3	1	1	1	0	0	0	0	0	0	0	1	0	0	0	0	0	1	0	0	0	0	0	0	0	0	0
584	XP_015141729.1;XP_015141728.1;XP_015141725.1;XP_015141724.1;XP_015141723.1;XP_015141722.1;XP_001234167.2;XP_015141721.1;XP_015141726.1	NELL1	XP_001234167.2;XP_015141721.1;XP_015141722.1;XP_015141723.1;XP_015141724.1;XP_015141725.1;XP_015141726.1;XP_015141728.1;XP_015141729.1	584	584	81011	XP_015141729.1	protein kinase C-binding protein NELL1 isoform X9	NELL1	0	0	0	0	0	0	0	0	0	0	0	0	0	2	1	3	3	0	0	0	0	0	0	0	0	1	0	0	0	0	0	0	0	0	0	0	0	0	0	0
607	XP_004934529.3;XP_004934528.3;XP_004934527.3;XP_004934526.3;XP_004934525.3;XP_015151502.2;XP_415772.4	AP1B1;AP2B1	XP_004934525.3;XP_004934526.3;XP_004934527.3;XP_004934528.3;XP_004934529.3;XP_015151502.2;XP_415772.4	607	607	103160	XP_004934529.3	AP-1 complex subunit beta-1 isoform X5	AP1B1	0	0	0	0	0	0	0	0	0	0	0	0	0	2	1	3	3	0	0	0	0	0	0	0	0	0	0	0	0	0	0	0	0	0	0	0	0	0	0	0
253	NP_001026770.1	IDH2	NP_001026770.1	253;628	253	50469	NP_001026770.1	isocitrate dehydrogenase	IDH2	0	0	0	0	0	0	0	0	0	0	0	0	0	1	1	1	1	0	0	0	0	0	0	0	1	1	0	0	1	1	1	1	1	0	0	0	0	0	0	0
484	NP_990289.1	PSMC1	NP_990289.1	484	484	49203	NP_990289.1	26S proteasome regulatory subunit 4	PSMC1	0	0	0	0	0	0	0	0	0	0	0	0	0	1	1	1	1	0	0	0	0	0	0	0	0	0	0	0	0	0	0	0	0	0	0	0	0	0	0	0
861	XP_422716.3	MB21D2	XP_422716.3	861	861	55729	XP_422716.3	protein MB21D2	MB21D2	0	0	0	0	0	0	0	0	0	0	0	0	0	0	0	1	1	0	0	0	0	0	0	0	0	0	0	0	0	0	0	1	1	0	0	0	0	0	0	0
683	XP_015139309.1;XP_419464.3	PRKCE	XP_015139309.1;XP_419464.3	683	683	79343	XP_015139309.1	protein kinase C epsilon type isoform X2	PRKCE	0	0	0	0	0	0	0	0	0	0	1	0	0	1	0	0	1	0	0	0	0	0	0	0	0	0	0	0	0	0	0	0	0	0	0	0	0	0	0	0
745	XP_015154772.1	PSMD11	XP_015154772.1	745	745	47406	XP_015154772.1	26S proteasome non-ATPase regulatory subunit 11	PSMD11	0	0	0	0	0	0	0	0	1	0	0	0	1	1	1	2	2	0	0	0	0	0	0	0	0	0	0	0	1	1	0	1	1	0	0	0	0	0	0	0
350	XP_015140825.1;NP_001264306.1	MPST	NP_001264306.1;XP_015140825.1	350	350	33222	XP_015140825.1	3-mercaptopyruvate sulfurtransferase isoform X1	MPST	0	0	0	0	0	0	0	0	0	0	0	0	0	0	1	1	1	0	0	0	0	0	0	0	0	0	0	0	0	0	0	0	0	0	0	0	0	0	0	0
335	NP_001258086.1	FARSA	NP_001258086.1	335	335	56005	NP_001258086.1	phenylalanine--tRNA ligase alpha subunit	FARSA	0	0	0	0	0	0	0	0	0	0	0	0	0	1	0	1	1	0	0	0	0	0	0	0	0	0	0	0	0	0	1	0	0	0	0	0	0	0	0	0
391	NP_001278998.1	PSMC5	NP_001278998.1	391	391	46172	NP_001278998.1	26S proteasome regulatory subunit 8	PSMC5	0	0	0	0	0	0	0	0	0	0	0	0	0	1	0	1	1	0	0	0	0	0	0	0	0	0	0	0	0	0	1	1	0	0	0	0	0	0	0	0
212	NP_001026323.1	ADH5	NP_001026323.1	212	212	39591	NP_001026323.1	alcohol dehydrogenase class-3	ADH5	0	0	0	0	0	0	0	0	0	0	0	0	0	1	1	1	1	0	0	0	0	0	0	0	0	1	0	0	1	1	1	1	1	0	0	0	0	0	0	0
772	XP_024998718.1;XP_424381.4	PROSC	XP_024998718.1;XP_424381.4	772	772	28955	XP_024998718.1	pyridoxal phosphate homeostasis protein isoform X2	PROSC	0	0	0	0	0	0	0	0	0	0	0	0	0	1	0	0	0	0	0	0	0	0	0	0	0	0	0	0	0	0	0	0	0	0	0	0	0	0	0	0
801	XP_025009699.1;XP_025009696.1;XP_025009695.1;XP_025009694.1;XP_025009700.1;XP_025009698.1;XP_025009697.1	AP3B2	XP_025009694.1;XP_025009695.1;XP_025009696.1;XP_025009699.1;XP_025009700.1	801	801	115600	XP_025009699.1	AP-3 complex subunit beta-2 isoform X6	AP3B2	0	0	0	0	0	0	0	0	0	0	0	0	0	2	2	2	1	0	0	0	0	0	0	0	0	0	0	0	0	0	0	0	0	0	0	0	0	0	0	0
262	NP_001034400.1	COPS5	NP_001034400.1	262	262	37865	NP_001034400.1	COP9 signalosome complex subunit 5	COPS5	0	0	0	0	0	0	0	0	0	0	0	0	0	1	0	1	1	0	0	0	0	0	0	0	0	0	0	0	0	0	0	0	0	0	0	0	0	0	0	0
641	XP_015135812.1;XP_004949210.1;XP_424829.2;XP_015135811.1;XP_004949208.2	APBA1	XP_004949208.2;XP_004949210.1;XP_015135811.1;XP_015135812.1;XP_424829.2	641	641	88299	XP_015135812.1	amyloid-beta A4 precursor protein-binding family A member 1 isoform X3	APBA1	0	0	0	0	0	0	0	0	0	0	0	0	0	1	0	1	1	0	0	0	0	0	0	0	0	0	0	0	0	0	0	0	0	0	0	0	0	0	0	0
690	XP_015140472.2;XP_015140471.2	MAPRE3	XP_015140471.2;XP_015140472.2	690	690	30238	XP_015140472.2	microtubule-associated protein RP/EB family member 3 isoform X3	MAPRE3	0	0	0	0	0	0	0	0	0	0	0	0	0	1	1	0	1	0	0	0	0	0	0	0	0	0	0	0	0	0	0	0	0	0	0	0	0	0	0	0
820	XP_415570.4	DPP7	XP_415570.4	820	820	59632	XP_415570.4	dipeptidyl peptidase 2	DPP7	0	0	0	0	0	0	0	0	0	0	0	0	0	1	1	0	1	0	0	0	0	0	0	0	0	0	0	0	0	0	0	0	0	0	0	0	0	0	0	0
716	XP_015147250.1;XP_015147249.1	OTOL1	XP_015147249.1;XP_015147250.1	716	716	47818	XP_015147250.1	otolin-1 isoform X2	OTOL1	0	0	0	0	0	0	0	0	1	0	1	0	1	1	1	1	1	0	0	0	0	0	0	0	0	0	0	0	0	0	1	1	0	0	0	0	0	0	0	0
835	XP_417833.3	GALE	XP_417833.3	835	835	38311	XP_417833.3	UDP-glucose 4-epimerase	GALE	0	0	0	0	0	0	0	0	0	0	0	0	0	0	0	1	1	0	0	0	0	0	0	0	0	0	0	0	0	0	0	0	0	0	0	0	0	0	0	0
115	NP_001006568.1;XP_015152419.1	DDX19B	NP_001006568.1;XP_015152419.1	115	115	53901	NP_001006568.1	ATP-dependent RNA helicase DDX19B	DDX19B	0	0	0	0	0	0	0	0	0	0	0	0	0	1	1	1	1	0	0	0	0	0	0	0	0	0	0	0	0	0	0	0	0	0	0	0	0	0	0	0
444	NP_989632.1	UFD1L	NP_989632.1	444	444	34562	NP_989632.1	ubiquitin recognition factor in ER-associated degradation protein 1	UFD1L	0	0	0	0	0	0	0	0	0	0	0	0	0	1	1	1	0	0	0	0	0	0	0	0	0	0	0	0	0	0	0	0	0	0	0	0	0	0	0	0
136	NP_001012562.1;XP_015158045.1	PDHA1	NP_001012562.1;XP_015158045.1	136	136	44442	NP_001012562.1	pyruvate dehydrogenase E1 component subunit alpha, somatic form, mitochondrial precursor	PDHA1	0	0	0	0	0	0	0	0	0	0	0	0	0	1	0	1	1	0	0	0	0	0	0	0	0	0	0	0	0	0	0	0	0	0	0	0	0	0	0	0
242	XP_025005514.1;XP_015133799.1;XP_015133798.1;NP_001026703.1;XP_015133797.1;XP_015133796.1	NONO	NP_001026703.1;XP_015133796.1;XP_015133797.1;XP_015133798.1;XP_015133799.1;XP_025005514.1	242	242	53048	XP_025005514.1	non-POU domain-containing octamer-binding protein isoform X4	NONO	0	0	0	0	0	0	0	0	0	0	0	0	0	2	1	1	1	0	0	0	0	0	0	0	0	0	0	0	0	0	0	0	0	0	0	0	0	0	0	0
546	XP_015150613.1;XP_015150612.1;XP_015150611.1;XP_015150610.1;NP_990805.1	MYH10	NP_990805.1;XP_015150610.1;XP_015150611.1;XP_015150612.1;XP_015150613.1	546	546	229040	XP_015150613.1	myosin-10 isoform X4	MYH10	0	0	0	0	0	0	0	0	0	0	0	0	0	5	1	4	4	0	0	0	0	0	0	0	0	0	0	0	0	0	1	0	1	0	0	0	0	0	0	0
538	XP_025009090.1;XP_025009089.1;XP_015132331.1;NP_990678.1;XP_025009088.1;XP_015132330.1;XP_015132329.1;XP_015132328.1;XP_015132327.1;XP_015132326.1;XP_015132325.1;XP_015132324.1	PLS1	NP_990678.1;XP_015132324.1;XP_015132325.1;XP_015132326.1;XP_015132327.1;XP_015132328.1;XP_015132329.1;XP_015132330.1;XP_015132331.1;XP_025009088.1;XP_025009089.1;XP_025009090.1	538	538	70938	XP_025009090.1	plastin-1 isoform X2	PLS1	0	0	0	0	0	0	0	0	0	0	0	0	0	2	2	3	3	0	0	0	0	0	0	0	0	0	0	0	0	0	0	0	0	0	0	0	0	0	0	0
156	XP_015142873.1;NP_001012919.1	DLST	NP_001012919.1;XP_015142873.1	156	156	49577	XP_015142873.1	dihydrolipoyllysine-residue succinyltransferase component of 2-oxoglutarate dehydrogenase complex, mitochondrial isoform X1	DLST	0	0	0	0	0	0	0	0	0	0	0	0	0	1	0	2	1	0	0	0	0	0	0	0	0	0	0	0	0	0	0	0	0	0	0	0	0	0	0	0
131	XP_015131041.2;XP_015131032.2;NP_001008440.1;XP_025006122.1	LCP1	NP_001008440.1;XP_015131032.2;XP_015131041.2;XP_025006122.1	131	131	69748	XP_015131041.2	plastin-2 isoform X2	LCP1	0	0	0	0	0	0	0	0	0	0	0	0	0	0	0	0	0	0	0	0	0	0	0	0	0	0	0	0	0	0	0	0	0	0	0	0	0	0	0	0
200	XP_025002998.1;NP_001026164.1;XP_015137020.1;XP_015137019.1;XP_015137018.1	PDCD6IP	NP_001026164.1;XP_015137018.1;XP_015137019.1;XP_015137020.1;XP_025002998.1	200	200	97215	XP_025002998.1	programmed cell death 6-interacting protein isoform X4	PDCD6IP	0	0	0	0	0	0	0	0	1	0	0	0	0	3	2	3	2	0	0	0	0	0	0	0	0	0	0	0	0	0	0	0	0	0	0	0	0	0	0	0
118	NP_001006588.1;XP_015153514.2	HYOU1	NP_001006588.1;XP_015153514.2	118	118	112320	NP_001006588.1	hypoxia up-regulated protein 1 precursor	HYOU1	0	0	0	0	0	1	0	0	0	0	0	0	1	3	3	3	3	0	0	0	0	0	0	0	0	0	0	0	0	0	0	1	0	0	0	0	0	0	0	0
159	NP_001012937.1;XP_025007967.1;XP_025007966.1	DNPEP	NP_001012937.1;XP_025007966.1;XP_025007967.1	159	159	51860	NP_001012937.1	aspartyl aminopeptidase	DNPEP	0	0	0	0	0	0	0	0	0	0	0	0	0	0	1	1	1	0	0	0	0	0	0	0	0	0	0	0	0	0	0	0	0	0	0	0	0	0	0	0
229	NP_001026571.1	NARS	NP_001026571.1	229	229	64099	NP_001026571.1	asparagine--tRNA ligase, cytoplasmic	NARS	0	0	0	0	0	0	0	0	0	0	1	0	0	0	1	1	1	0	0	0	0	0	0	0	0	0	0	0	0	0	0	1	0	0	0	0	0	0	0	0
601	XP_003642632.3	CAP1	XP_003642632.3	601	601	57591	XP_003642632.3	adenylyl cyclase-associated protein 1	CAP1	0	0	0	0	0	0	0	0	0	0	0	0	1	2	0	2	2	0	0	0	0	0	0	0	0	0	0	0	0	1	1	1	1	0	0	0	0	0	0	0
540	XP_015142796.1;XP_015142797.1;XP_015142795.1;XP_015142794.1;XP_015142793.1;NP_990707.1;XP_015142792.1;XP_015142791.1	KTN1	NP_990707.1;XP_015142791.1;XP_015142792.1;XP_015142793.1;XP_015142794.1;XP_015142795.1;XP_015142796.1;XP_015142797.1	540	540	149630	XP_015142796.1	kinectin isoform X5	KTN1	0	0	0	0	0	0	0	0	0	0	0	0	0	0	0	0	0	0	0	0	0	0	0	0	0	0	0	0	0	0	0	0	0	0	0	0	0	0	0	0
54	NP_001006138.1	RUVBL1	NP_001006138.1	54	54	50195	NP_001006138.1	ruvB-like 1	RUVBL1	0	0	0	0	0	0	0	0	0	0	0	0	0	1	0	1	1	0	0	0	0	0	0	0	0	0	0	0	0	0	0	0	0	0	0	0	0	0	0	0
644	XP_015127987.1	ECH1	XP_015127987.1	644	644	33587	XP_015127987.1	delta(3,5)-Delta(2,4)-dienoyl-CoA isomerase, mitochondrial	ECH1	0	0	0	0	0	0	0	0	0	0	0	0	0	1	1	1	1	0	0	0	0	0	0	0	0	0	0	0	1	0	1	1	0	0	0	0	0	0	0	0
150	XP_015147414.1;XP_015147413.1;XP_015147412.1;XP_015147411.1;XP_015147409.1;XP_015147408.1;XP_015147407.1;XP_015147406.1;XP_015147405.1;XP_015147404.1;XP_015147403.1;NP_001012786.1	MYEF2	NP_001012786.1;XP_015147403.1;XP_015147404.1;XP_015147405.1;XP_015147406.1;XP_015147407.1;XP_015147408.1;XP_015147409.1;XP_015147411.1;XP_015147412.1;XP_015147413.1;XP_015147414.1	150	150	56288	XP_015147414.1	myelin expression factor 2 isoform X11	MYEF2	0	0	0	0	0	0	0	0	0	0	0	0	0	1	1	1	1	0	0	0	0	0	0	0	0	0	0	0	0	0	0	0	0	0	0	0	0	0	0	0
616	XP_025002708.1;XP_015136368.2;XP_417277.6;XP_015136367.2;XP_004938998.3;XP_015136366.2	MYO7A	XP_004938998.3;XP_015136366.2;XP_015136367.2;XP_015136368.2;XP_025002708.1;XP_417277.6	616	616	252250	XP_025002708.1	unconventional myosin-VIIa isoform X6	MYO7A	0	0	0	0	0	0	0	1	0	0	0	0	2	5	5	5	6	0	0	0	0	0	0	0	0	0	0	0	0	0	0	0	0	0	0	0	0	0	0	0
576	XP_015134700.1;XP_004944176.1;XP_001232348.2	SF3B3	XP_001232348.2;XP_004944176.1;XP_015134700.1	576	576	135490	XP_015134700.1	splicing factor 3B subunit 3	SF3B3	0	0	0	0	0	0	0	0	1	0	0	0	1	2	2	2	1	0	0	0	0	0	0	0	0	0	0	0	0	0	0	0	0	0	0	0	0	0	0	0
213	NP_001026330.1	DHX15	NP_001026330.1	213	213	87713	NP_001026330.1	pre-mRNA-splicing factor ATP-dependent RNA helicase DHX15	DHX15	0	0	0	0	0	0	0	0	0	0	0	0	1	2	2	2	2	0	0	0	0	0	0	0	0	0	0	0	0	0	0	0	0	0	0	0	0	0	0	0
743	XP_419245.5;XP_015154357.1	RNPEP	XP_015154357.1;XP_419245.5	743	743	70549	XP_419245.5	aminopeptidase B isoform X1	RNPEP	0	0	0	0	0	0	0	0	0	0	0	0	0	0	0	0	0	0	0	0	0	0	0	0	0	0	0	0	0	0	0	0	0	0	0	0	0	0	0	0
551	NP_990827.1	GLG1	NP_990827.1	551	551	129710	NP_990827.1	Golgi apparatus protein 1 precursor	GLG1	0	0	0	0	0	0	0	0	0	0	0	0	0	2	3	2	3	0	0	0	0	0	0	0	0	0	0	0	0	0	0	1	0	0	0	0	0	0	0	0
762	XP_416752.3;XP_015156369.1;XP_015156364.1	CBS	XP_015156364.1;XP_015156369.1;XP_416752.3	762	762	62751	XP_416752.3	cystathionine beta-synthase isoform X3	CBS	0	0	0	0	0	0	0	0	0	0	0	0	0	0	0	0	0	0	0	0	0	0	0	0	0	0	0	0	0	0	0	0	0	0	0	0	0	0	0	0
705	XP_421751.2;XP_015144466.1	XPNPEP1	XP_015144466.1;XP_421751.2	705	705	70014	XP_421751.2	xaa-Pro aminopeptidase 1	XPNPEP1	0	0	0	0	0	0	0	0	0	0	0	0	0	2	2	2	2	0	0	0	0	0	0	0	0	0	0	1	0	0	0	0	0	0	0	0	0	0	0	0
371	NP_001264782.2	GPX1	NP_001264782.2	371	371	21930	NP_001264782.2	glutathione peroxidase 1	GPX1	0	0	0	0	0	0	0	0	0	0	0	0	1	1	0	1	1	0	0	0	0	0	0	0	1	1	1	0	0	1	1	1	1	0	0	0	0	0	0	0
651	XP_015129736.1	BANF1	XP_015129736.1	651	651	10057	XP_015129736.1	barrier-to-autointegration factor	BANF1	0	0	0	0	0	0	0	0	1	0	0	0	1	1	1	1	1	0	0	0	0	0	0	0	0	1	0	1	1	1	0	0	1	0	0	0	0	0	0	0
710	XP_015145443.1;XP_015145442.1	OSBPL11	XP_015145442.1;XP_015145443.1	710	710	80725	XP_015145443.1	oxysterol-binding protein-related protein 11 isoform X2	OSBPL11	0	0	0	0	0	0	0	0	0	0	0	0	1	2	2	2	2	0	0	0	0	0	0	0	0	0	0	0	0	0	0	0	0	0	0	0	0	0	0	0
219	NP_001026464.1;XP_015146532.1;XP_015146531.1;XP_015146530.1	SERBP1	NP_001026464.1;XP_015146530.1;XP_015146531.1;XP_015146532.1	219	219	45534	NP_001026464.1	plasminogen activator inhibitor 1 RNA-binding protein	SERBP1	0	0	0	0	0	0	0	0	0	0	0	0	0	1	1	1	1	0	0	0	0	0	0	0	0	1	1	0	0	1	1	1	1	0	0	0	0	0	0	0
673	XP_025011796.1;XP_025011795.1;XP_015134815.1;XP_015134814.1;XP_015134816.1;XP_025011794.1;XP_015134813.1;NP_990265.1	GSN	NP_990265.1;XP_015134813.1;XP_015134814.1;XP_015134815.1;XP_015134816.1;XP_025011794.1;XP_025011795.1;XP_025011796.1	673	673	80979	XP_025011796.1	gelsolin isoform X3	GSN	0	0	0	0	0	0	0	0	0	0	0	0	0	1	0	0	3	0	0	1	0	0	0	0	0	0	0	0	0	1	2	3	2	0	0	0	0	0	0	0
83	NP_001006349.1	EIF3E	NP_001006349.1	83	83	52135	NP_001006349.1	eukaryotic translation initiation factor 3 subunit E	EIF3E	0	0	0	0	0	0	0	0	0	0	0	0	0	1	1	0	1	0	0	0	0	0	0	0	0	0	0	0	0	0	0	0	0	0	0	0	0	0	0	0
359	XP_015134631.1;NP_001264479.1	GNAO1	NP_001264479.1;XP_015134631.1	359	359	40173	XP_015134631.1	guanine nucleotide-binding protein G(o) subunit alpha isoform X1	GNAO1	0	0	0	0	0	0	0	0	0	0	0	0	0	0	0	0	1	0	0	0	0	0	0	0	0	0	0	0	0	0	0	0	0	0	0	0	0	0	0	0
438	NP_989547.1	DDB1	NP_989547.1	438	438	126950	NP_989547.1	DNA damage-binding protein 1	DDB1	0	0	0	0	0	0	0	0	0	0	0	0	0	0	0	0	0	0	0	0	0	0	0	0	0	0	0	0	0	0	0	0	0	0	0	0	0	0	0	0
639	XP_025000110.1;XP_004948822.1	AP3D1	XP_004948822.1;XP_025000110.1	639	639	121250	XP_025000110.1	AP-3 complex subunit delta-1 isoform X2	AP3D1	0	0	0	0	0	0	0	0	0	0	0	0	0	1	1	1	1	0	0	0	0	0	0	0	0	0	0	0	0	0	0	0	0	0	0	0	0	1	0	0
284	NP_001264968.1;NP_001074344.2	SDHB	NP_001074344.2;NP_001264968.1	284	284	31678	NP_001264968.1	succinate dehydrogenase	SDHB	0	0	0	0	0	0	0	0	0	0	0	0	0	0	0	1	1	0	0	0	0	0	0	0	0	0	0	0	0	0	0	0	0	0	0	0	0	0	0	0
59	XP_025011201.1;XP_025011200.1;XP_015130725.1;XP_015130724.1;NP_001006182.1;XP_422654.1	2-Sep;SEPT2L	NP_001006182.1;XP_015130724.1;XP_015130725.1;XP_025011200.1;XP_025011201.1;XP_422654.1	59	59	35923	XP_025011201.1	septin-2 isoform X2	SEPT2L	0	0	0	0	0	0	0	0	0	0	0	0	0	1	0	1	2	0	0	0	0	0	0	0	0	0	0	0	1	1	1	1	1	0	0	0	0	0	0	0
731	XP_024998484.1;XP_015152452.1;XP_015152451.1;XP_015152450.1;XP_015152449.1	ESPN	XP_015152449.1;XP_015152450.1;XP_015152451.1;XP_015152452.1;XP_024998484.1	731	731	88291	XP_024998484.1	espin isoform X5	ESPN	0	0	0	0	0	0	0	0	0	0	0	0	0	0	0	1	0	0	0	0	0	0	0	0	0	0	0	0	0	0	0	0	0	0	0	0	0	0	0	0
127	XP_417994.1;XP_015137180.1;NP_001007853.1	RAP1A;RAP1B	NP_001007853.1;XP_015137180.1;XP_417994.1	127	127	21001	XP_417994.1	ras-related protein Rap-1A	RAP1A	0	0	0	0	0	0	0	0	0	0	0	0	0	0	0	1	1	0	0	0	0	0	0	0	0	1	0	0	1	1	1	0	1	0	0	0	0	0	0	0
848	XP_420493.3	PAPSS1	XP_420493.3	848	848	70805	XP_420493.3	bifunctional 3\'-phosphoadenosine 5\'-phosphosulfate synthase 1	PAPSS1	0	0	0	0	0	0	0	0	0	0	0	0	0	2	0	2	1	0	0	0	0	0	0	0	0	0	0	0	0	0	0	1	0	0	0	0	0	0	0	0
352	NP_001264327.1	SDHA	NP_001264327.1	352	352	72963	NP_001264327.1	succinate dehydrogenase	SDHA	0	0	0	0	0	0	0	0	0	0	0	0	1	1	1	2	2	0	0	0	0	0	0	0	0	0	0	0	0	0	0	0	0	0	0	0	0	0	0	0
433	XP_015130617.1;NP_989481.1	MAPK1	NP_989481.1;XP_015130617.1	433	433	41942	XP_015130617.1	mitogen-activated protein kinase 1 isoform X1	MAPK1	0	0	0	0	0	0	0	0	0	0	0	0	0	1	0	0	0	0	0	0	0	0	0	0	0	0	0	0	0	0	0	0	0	0	0	0	0	0	0	0
72	NP_001006260.1	EIF2S3	NP_001006260.1	72	72	51076	NP_001006260.1	eukaryotic translation initiation factor 2 subunit 3	EIF2S3	0	0	0	0	0	0	0	0	0	0	0	0	0	2	0	0	1	0	0	0	0	0	0	0	0	0	0	0	0	0	0	0	0	0	0	0	0	0	0	0
807	XP_025010892.1;XP_025010891.1;XP_025010890.1;XP_025010889.1	RHOT2	XP_025010889.1;XP_025010890.1;XP_025010891.1;XP_025010892.1	807	807	67982	XP_025010892.1	mitochondrial Rho GTPase 2 isoform X4	RHOT2	0	0	0	0	0	0	0	0	0	0	0	0	0	1	1	1	0	1	1	0	0	0	1	1	1	0	0	0	0	0	0	0	0	0	0	0	0	0	0	0
326	NP_001239033.1	ALDH4A1	NP_001239033.1	326	326	60626	NP_001239033.1	delta-1-pyrroline-5-carboxylate dehydrogenase, mitochondrial	ALDH4A1	0	0	0	0	0	0	0	0	0	0	0	0	0	0	1	0	0	0	0	0	0	0	0	0	0	0	0	0	0	0	0	0	0	0	0	0	0	0	0	0
386	XP_024998956.1;XP_015153490.1;NP_001268976.1	DDX6	NP_001268976.1;XP_015153490.1;XP_024998956.1	386	386	54417	XP_024998956.1	probable ATP-dependent RNA helicase DDX6 isoform X1	DDX6	0	0	0	0	0	0	0	0	0	0	0	0	0	0	0	0	0	0	0	0	0	0	0	0	0	0	0	0	0	0	0	0	0	0	0	0	0	0	0	0
625	XP_004941836.1	ALDH6A1	XP_004941836.1	625	625	58291	XP_004941836.1	methylmalonate-semialdehyde dehydrogenase	ALDH6A1	0	0	0	0	0	0	0	0	0	0	0	0	0	1	1	1	1	0	0	0	0	0	0	0	0	0	0	0	0	0	0	0	0	0	0	0	0	0	0	0
591	XP_416513.2;XP_003640490.1	USP5	XP_003640490.1;XP_416513.2	591	591	93227	XP_416513.2	ubiquitin carboxyl-terminal hydrolase 5 isoform X2	USP5	0	0	0	0	0	0	0	0	0	0	0	0	0	1	1	3	2	0	0	0	0	0	0	0	0	0	0	0	0	0	1	0	0	0	0	0	0	0	0	0
240	XP_024998779.1;XP_024998778.1;XP_015153180.1;XP_024998777.1;XP_024998776.1;XP_024998775.1;XP_024998774.1;XP_024998773.1;XP_015153179.1;NP_001026665.1;XP_015153178.1;XP_015153177.1;XP_015153176.1;XP_015153175.1;XP_015153174.1;XP_015153173.1	SRRM1	NP_001026665.1;XP_015153173.1;XP_015153174.1;XP_015153175.1;XP_015153176.1;XP_015153177.1;XP_015153178.1;XP_015153179.1;XP_015153180.1;XP_024998773.1;XP_024998774.1;XP_024998775.1;XP_024998776.1;XP_024998777.1;XP_024998778.1;XP_024998779.1	240	240	93486	XP_024998779.1	serine/arginine repetitive matrix protein 1 isoform X8	SRRM1	0	0	0	0	0	0	0	0	0	0	0	0	0	1	0	0	1	0	0	0	0	0	0	0	0	0	0	0	0	0	0	0	0	0	0	0	0	0	0	0
111	XP_015146124.1;NP_001006533.2	ZNF326	NP_001006533.2;XP_015146124.1	111	111	60766	XP_015146124.1	DBIRD complex subunit ZNF326 isoform X1	ZNF326	0	0	0	0	0	0	0	0	0	0	0	0	0	2	1	1	1	0	0	0	0	0	0	0	0	0	0	0	0	0	0	0	0	0	0	0	0	0	0	0
259	NP_001034360.2;XP_015137225.1;XP_015137219.1;XP_015137214.1;XP_015137210.1	CPSF6	NP_001034360.2;XP_015137210.1;XP_015137214.1;XP_015137219.1;XP_015137225.1	259	259	59173	NP_001034360.2	cleavage and polyadenylation specificity factor subunit 6	CPSF6	0	0	0	0	0	0	0	0	0	0	0	0	0	1	0	1	1	0	0	0	0	0	0	0	0	0	0	0	0	0	0	0	0	0	0	0	0	0	0	0
160	NP_001012952.1	PSMD2	NP_001012952.1	160	160	99997	NP_001012952.1	26S proteasome non-ATPase regulatory subunit 2	PSMD2	0	0	0	0	0	0	0	0	0	0	0	0	0	1	1	2	1	0	0	0	0	0	0	0	0	0	0	0	0	0	0	0	0	0	0	0	0	0	0	0
177	NP_001025816.1	NMRAL1	NP_001025816.1	177	177	32689	NP_001025816.1	nmrA-like family domain-containing protein 1	NMRAL1	0	0	0	0	0	0	0	0	0	0	0	0	0	1	0	0	0	0	0	0	0	0	0	0	0	0	0	0	0	0	1	1	1	0	0	0	0	0	0	0
706	XP_015144539.2;XP_025005491.1;NP_001012908.1;XP_025005490.1;XP_025005489.1;XP_025005488.1;XP_025005487.1;XP_025005486.1	CTBP1;CTBP2	NP_001012908.1;XP_015144539.2;XP_025005486.1;XP_025005487.1;XP_025005488.1;XP_025005489.1;XP_025005490.1;XP_025005491.1	706	706	91169	XP_015144539.2	C-terminal-binding protein 2	CTBP2	0	0	0	0	0	0	0	0	0	0	0	0	0	1	1	1	1	0	0	0	0	0	0	0	0	0	0	0	0	0	0	1	0	0	0	0	0	0	0	0
505	NP_990435.1	BLMH	NP_990435.1	505	505	52690	NP_990435.1	bleomycin hydrolase	BLMH	0	0	0	0	0	0	0	0	0	0	0	0	0	1	0	0	0	0	0	0	0	0	0	0	0	0	0	0	0	0	0	0	1	0	0	0	0	0	0	0
863	XP_424048.3	THOP1	XP_424048.3	863	863	78308	XP_424048.3	thimet oligopeptidase	THOP1	0	0	0	0	0	0	0	0	0	0	0	0	0	1	0	2	2	0	0	0	0	0	0	0	0	0	0	0	0	0	0	0	0	0	0	0	0	0	0	0
226	XP_025005513.1;NP_001026554.1	PGM2	NP_001026554.1;XP_025005513.1	226	226	67974	XP_025005513.1	phosphoglucomutase-2 isoform X1	PGM2	0	0	0	0	0	0	0	0	0	0	0	0	0	2	0	1	2	0	0	0	0	0	0	0	0	0	0	0	0	0	0	0	0	0	0	0	0	0	0	0
589	XP_015138197.1;XP_004937615.1;XP_003640399.3	PPM1H	XP_003640399.3;XP_004937615.1;XP_015138197.1	589	589	50037	XP_015138197.1	protein phosphatase 1H isoform X3	PPM1H	0	0	0	0	0	0	0	0	0	0	0	0	0	1	0	1	1	0	0	0	0	0	0	0	0	0	0	0	0	0	0	0	0	0	0	0	0	0	0	0
316	XP_025007333.1;XP_025007332.1;NP_001185667.1;NP_001185666.1;NP_001185665.1;NP_001185664.1	P4HA1	NP_001185664.1;NP_001185665.1;NP_001185666.1;NP_001185667.1;XP_025007332.1;XP_025007333.1	316	316	61576	XP_025007333.1	prolyl 4-hydroxylase subunit alpha-1 isoform X1	P4HA1	0	0	0	0	0	0	0	0	0	0	0	0	0	1	0	0	0	0	0	0	0	0	0	0	0	0	0	0	0	0	0	0	0	0	0	0	0	0	0	0
98	NP_001006447.1	COPS4	NP_001006447.1	98	98	46785	NP_001006447.1	COP9 signalosome complex subunit 4	COPS4	0	0	0	0	0	0	0	0	0	0	0	0	0	1	1	1	1	0	0	0	0	0	0	0	0	0	0	0	0	0	0	0	0	0	0	0	0	0	0	0
682	XP_015139264.1;XP_015139263.1;XP_015139262.1;XP_015139261.1;XP_015139260.1;XP_025004847.1	TJAP1	XP_015139260.1;XP_015139261.1;XP_015139262.1;XP_015139263.1;XP_015139264.1;XP_025004847.1	682	682	65506	XP_015139264.1	tight junction-associated protein 1 isoform X4	TJAP1	0	0	0	0	0	0	0	0	0	0	0	0	0	0	1	1	1	0	0	0	0	0	0	0	0	0	0	0	0	0	0	0	0	0	0	0	0	0	0	0
702	XP_015143281.1	DYNC1H1	XP_015143281.1	702	702	533170	XP_015143281.1	cytoplasmic dynein 1 heavy chain 1	DYNC1H1	0	0	0	0	0	0	0	0	1	0	0	0	1	6	6	6	6	0	0	0	0	0	0	0	0	0	1	1	0	0	0	1	0	0	0	0	0	0	0	0
234	NP_001026618.1	TARS	NP_001026618.1	234	234	81815	NP_001026618.1	threonine--tRNA ligase, cytoplasmic	TARS	0	0	0	0	0	0	0	0	0	0	0	0	0	1	0	1	1	0	0	0	0	0	0	0	0	0	0	0	0	0	0	0	0	0	0	0	0	0	0	0
859	XP_422637.2	COPB2	XP_422637.2	859	859	103140	XP_422637.2	coatomer subunit beta\'	COPB2	0	0	0	0	0	0	0	0	0	0	0	0	0	2	0	0	1	0	0	0	0	0	0	0	0	0	0	0	0	0	0	0	0	0	0	0	0	0	0	0
149	NP_001012719.1	SNRNP200	NP_001012719.1	149	149	69565	NP_001012719.1	U5 small nuclear ribonucleoprotein 200 kDa helicase	SNRNP200	0	0	0	0	0	0	0	0	0	0	0	0	0	0	0	0	0	0	0	0	0	0	0	0	0	0	0	0	0	0	0	0	0	0	0	0	0	0	0	0
858	XP_422542.2	CTH	XP_422542.2	858	858	43898	XP_422542.2	cystathionine gamma-lyase	CTH	0	0	0	0	0	0	0	0	0	0	0	0	0	0	0	0	0	0	0	0	0	0	0	0	0	0	0	0	0	0	0	0	0	0	0	0	0	0	0	0
726	XP_015151398.1;XP_015151397.1;XP_015151395.1	HIP1	XP_015151395.1;XP_015151397.1;XP_015151398.1	726	726	116670	XP_015151398.1	huntingtin-interacting protein 1 isoform X3	HIP1	0	0	0	0	0	0	0	0	0	0	0	0	0	1	1	2	3	0	0	0	0	0	0	0	0	0	0	0	0	0	0	0	0	0	0	0	0	0	0	0
623	XP_420317.2;XP_015134100.1;XP_015134099.1;XP_015134098.1;XP_015134097.1;XP_004940866.1;XP_004940865.1;XP_004940864.1;XP_015134096.1;XP_015134094.1;XP_004940863.1;XP_004940862.1;XP_015132519.1;XP_015132518.1	ACSL3;ACSL4	XP_004940862.1;XP_004940863.1;XP_004940864.1;XP_004940865.1;XP_004940866.1;XP_015132518.1;XP_015132519.1;XP_015134094.1;XP_015134096.1;XP_015134097.1;XP_015134098.1;XP_015134099.1;XP_015134100.1;XP_420317.2	623	623	74505	XP_420317.2	long-chain-fatty-acid--CoA ligase 4 isoform X2	ACSL4	0	0	0	0	0	0	0	0	0	0	0	0	0	1	0	1	1	0	0	0	0	0	0	0	0	0	0	0	0	0	0	0	0	0	0	0	0	0	0	0
746	XP_015154959.1	KPNB1	XP_015154959.1	746	746	97332	XP_015154959.1	importin subunit beta-1	KPNB1	0	0	0	0	0	0	0	0	0	0	0	0	1	1	1	1	1	0	0	0	0	0	0	0	0	0	0	0	0	0	0	0	0	0	0	0	0	0	0	0
222	NP_001026533.1	PSMD3	NP_001026533.1	222	222	59396	NP_001026533.1	26S proteasome non-ATPase regulatory subunit 3	PSMD3	0	0	0	0	0	0	0	0	0	0	0	0	0	0	0	0	1	0	0	0	0	0	0	0	0	0	0	0	0	0	0	0	0	0	0	0	0	0	0	0
849	XP_420805.2	MAN2B2	XP_420805.2	849	849	118700	XP_420805.2	epididymis-specific alpha-mannosidase	MAN2B2	0	0	0	0	0	0	0	0	0	0	0	0	0	2	1	1	1	0	0	0	0	0	0	0	0	0	0	0	0	0	1	0	0	0	0	0	0	0	0	0
779	XP_025001543.1;XP_025000578.1;XP_424806.3	TNPO1;TNPO2	XP_025000578.1;XP_025001543.1;XP_424806.3	779	779	72135	XP_025001543.1	transportin-2	TNPO2	0	0	0	0	0	0	0	0	0	0	0	0	0	0	0	1	0	0	0	0	0	0	0	0	0	0	0	0	0	0	0	0	0	0	0	0	0	0	0	0
414	NP_001292577.1;XP_015134833.1;XP_015134832.1	STXBP1	NP_001292577.1;XP_015134832.1;XP_015134833.1	414	414	67176	NP_001292577.1	syntaxin-binding protein 1	STXBP1	0	0	0	0	0	0	0	0	0	0	0	0	0	0	0	0	2	0	0	0	0	0	0	0	0	0	0	0	0	0	0	0	0	0	0	0	0	0	0	0
153	NP_001012849.1	STAU1	NP_001012849.1	153	153	78049	NP_001012849.1	double-stranded RNA-binding protein Staufen homolog 1	STAU1	0	0	0	0	0	0	0	0	0	0	0	0	0	1	1	1	1	0	0	0	0	0	0	0	0	0	0	0	0	0	1	0	0	0	0	0	0	0	0	0
124	NP_001007829.1	HACD3	NP_001007829.1	124	124	42835	NP_001007829.1	very-long-chain (3R)-3-hydroxyacyl-CoA dehydratase	HACD3	0	0	0	0	0	0	0	0	0	0	0	0	0	0	0	0	1	0	0	0	0	0	0	0	0	0	0	0	0	0	0	0	0	0	0	0	0	0	0	0
171	NP_001025768.1;XP_015142468.1;XP_414981.2	COPG1;COPG2	NP_001025768.1;XP_015142468.1;XP_414981.2	171	171	97601	NP_001025768.1	coatomer subunit gamma-1	COPG1	0	0	0	0	0	0	0	0	1	0	0	0	1	2	1	2	1	0	0	0	0	0	0	0	0	0	1	0	0	0	1	1	1	0	0	0	0	0	0	0
172	XP_025010602.1;NP_001025778.1	RARS	NP_001025778.1;XP_025010602.1	172	172	67358	XP_025010602.1	arginine--tRNA ligase, cytoplasmic isoform X1	RARS	0	0	0	0	0	0	0	0	0	0	0	0	0	1	0	1	1	0	0	0	0	0	0	0	0	0	0	0	0	0	0	0	0	0	0	0	0	0	0	0
49	NP_001005836.1;XP_015134618.1;XP_015134617.1	AARS	NP_001005836.1;XP_015134617.1;XP_015134618.1	49	49	101370	NP_001005836.1	alanine--tRNA ligase, cytoplasmic	AARS	0	0	0	0	0	0	0	0	0	0	0	0	0	1	1	1	1	0	0	0	0	0	0	0	0	0	0	0	0	0	0	0	0	0	0	0	0	0	0	0
680	XP_015138332.1	CAND1	XP_015138332.1	680	680	136360	XP_015138332.1	cullin-associated NEDD8-dissociated protein 1	CAND1	0	0	0	0	0	0	0	0	0	0	0	0	1	2	1	2	1	0	0	0	0	0	0	0	0	0	0	0	0	0	0	0	0	0	0	0	0	0	0	0
164	NP_001025512.2;XP_025010177.1;XP_025010176.1;XP_015148423.1;XP_025010175.1;XP_025010174.1;XP_025010173.1;XP_025010172.1;XP_025010178.1;NP_989904.1	FLNB;FLNC	NP_001025512.2;XP_015148423.1;XP_025010172.1;XP_025010173.1;XP_025010174.1;XP_025010175.1;XP_025010176.1;XP_025010177.1;XP_025010178.1	164	164	278160	NP_001025512.2	filamin-B	FLNB	0	0	0	0	0	0	0	0	0	0	0	0	7	10	4	5	6	0	0	0	0	0	0	0	0	0	1	0	0	1	1	4	3	0	0	0	0	0	0	0
100	XP_015141877.1;NP_001006467.1	COPB1	NP_001006467.1;XP_015141877.1	100	100	107120	XP_015141877.1	coatomer subunit beta isoform X1	COPB1	0	0	0	0	0	0	0	0	0	0	0	0	1	1	1	1	2	0	0	0	0	0	0	0	0	0	0	0	0	0	1	0	0	0	0	0	0	0	0	0
615	XP_425591.2;XP_004938615.1	TPP2	XP_004938615.1;XP_425591.2	615	615	138230	XP_425591.2	tripeptidyl-peptidase 2 isoform X2	TPP2	0	0	0	0	0	0	0	0	0	0	0	0	0	2	0	1	2	0	0	0	0	0	0	0	0	0	0	0	0	0	0	0	0	0	0	0	0	0	0	0
620	XP_004939722.1;XP_418957.3;XP_001231411.2;XP_004939723.1	DSP	XP_001231411.2;XP_004939722.1;XP_004939723.1;XP_418957.3	620	620	330540	XP_004939722.1	desmoplakin isoform X2	DSP	0	0	0	0	0	0	0	0	1	0	0	0	0	0	0	0	0	0	0	0	0	0	0	0	2	0	0	0	0	0	0	0	0	0	0	0	0	0	0	0
733	XP_015152765.1;XP_015152764.1;XP_024998344.1;XP_024998343.1;XP_024998342.1;XP_015152766.1;XP_015152763.1;XP_015152762.1;XP_015152761.1;XP_024998345.1;XP_015152760.1;XP_015152759.1;XP_015152758.1;XP_015152757.1;XP_015152756.1;XP_015152755.1;XP_024998341.1;XP_015152754.1;XP_015152753.1;XP_015152752.1;XP_015152751.1	EIF4G3	XP_015152751.1;XP_015152752.1;XP_015152753.1;XP_015152754.1;XP_015152755.1;XP_015152756.1;XP_015152757.1;XP_015152758.1;XP_015152759.1;XP_015152760.1;XP_015152761.1;XP_015152762.1;XP_015152763.1;XP_015152764.1;XP_015152765.1;XP_015152766.1;XP_024998341.1;XP_024998342.1;XP_024998343.1;XP_024998344.1;XP_024998345.1	733	733	179180	XP_015152765.1	eukaryotic translation initiation factor 4 gamma 3 isoform X17	EIF4G3	0	0	0	0	0	0	0	0	0	0	0	0	0	0	0	0	0	0	0	0	0	0	0	0	0	0	0	0	0	0	0	0	0	0	0	0	1	0	0	0
483	XP_015136074.1;NP_990274.1	HSD17B4	NP_990274.1;XP_015136074.1	483	483	79292	XP_015136074.1	peroxisomal multifunctional enzyme type 2 isoform X1	HSD17B4	0	0	0	0	0	0	0	0	0	0	0	0	0	0	0	1	1	0	0	0	0	0	0	0	0	0	0	0	0	0	0	0	0	0	0	0	0	0	0	0
839	XP_418130.2	VAT1	XP_418130.2	839	839	41678	XP_418130.2	synaptic vesicle membrane protein VAT-1 homolog	VAT1	0	0	0	5	0	0	0	0	0	0	0	0	0	0	0	1	1	0	0	0	0	0	0	0	0	2	0	0	0	0	1	1	0	0	0	0	0	0	0	0
707	XP_015144977.1;XP_421912.3	SF3B1	XP_015144977.1;XP_421912.3	707	707	129530	XP_015144977.1	splicing factor 3B subunit 1 isoform X2	SF3B1	0	0	0	0	0	0	0	0	0	0	0	0	0	1	0	0	1	0	0	0	0	0	0	0	0	0	0	0	0	0	0	0	0	0	0	0	0	0	0	0
230	NP_001026576.1	COPA	NP_001026576.1	230	230	138550	NP_001026576.1	coatomer subunit alpha	COPA	0	0	0	0	0	0	0	0	0	0	0	0	0	2	1	2	3	0	0	0	0	0	0	0	0	0	0	0	0	0	0	1	1	0	0	0	0	0	0	0
504	XP_015132308.1;XP_015132307.1;XP_015132306.1;NP_990427.2	HDLBP	NP_990427.2;XP_015132306.1;XP_015132307.1;XP_015132308.1	504	504	141600	XP_015132308.1	vigilin isoform X1	HDLBP	0	0	0	0	0	0	0	0	0	0	0	0	1	1	1	1	1	0	0	0	0	0	0	0	0	0	0	0	0	1	1	1	0	0	0	0	0	0	0	0
608	XP_015141050.1;XP_420680.2;XP_015141049.1;XP_004936047.1;XP_015141048.1;XP_015141047.1;XP_015141046.1;XP_015141045.1	FAT1	XP_004936047.1;XP_015141045.1;XP_015141046.1;XP_015141047.1;XP_015141048.1;XP_015141049.1;XP_015141050.1;XP_420680.2	608	608	505720	XP_015141050.1	protocadherin Fat 1 isoform X7	FAT1	0	0	0	0	1	1	0	1	1	0	1	1	0	0	1	1	1	0	0	0	0	0	0	0	0	0	0	0	0	0	1	1	0	0	0	0	0	0	0	0
542	XP_015143688.1;XP_015143687.1;NP_990772.1;XP_015143686.1;XP_015143689.1	VCL	NP_990772.1;XP_015143686.1;XP_015143687.1;XP_015143688.1;XP_015143689.1	542	542	103950	XP_015143688.1	vinculin isoform X3	VCL	0	0	0	0	0	0	0	0	0	0	0	0	0	0	0	0	0	0	0	0	0	0	0	0	0	0	0	0	0	0	0	0	0	0	0	0	0	0	0	0
512	NP_990486.2	FASN	NP_990486.2	512	512	274770	NP_990486.2	fatty acid synthase	FASN	0	0	0	0	0	0	0	0	0	0	0	0	0	0	1	1	1	0	0	0	0	0	0	0	0	0	0	0	0	0	0	0	0	0	0	0	0	0	0	0
95	XP_015140010.1;NP_001006410.1	PREP	NP_001006410.1;XP_015140010.1	95	95	73099	XP_015140010.1	prolyl endopeptidase isoform X1	PREP	0	0	0	0	0	0	0	0	0	0	0	0	0	1	0	1	1	0	0	0	0	0	0	0	0	0	0	0	0	0	0	0	0	0	0	0	0	0	0	0
855	XP_421787.3	EIF3A	XP_421787.3	855	855	164380	XP_421787.3	eukaryotic translation initiation factor 3 subunit A	EIF3A	0	0	0	0	0	0	0	0	0	0	0	0	0	1	1	1	1	0	0	0	0	0	0	0	0	0	0	0	0	0	0	0	0	0	0	0	0	0	0	0
626	XP_015143476.1;XP_015143475.1;XP_015143474.1;XP_015143473.1;XP_015143470.1;XP_015143469.1;XP_015143468.1;XP_015143467.1;XP_004942002.2;NP_001273190.1;XP_015143477.1;XP_015143471.1	LDB3	NP_001273190.1;XP_004942002.2;XP_015143467.1;XP_015143468.1;XP_015143469.1;XP_015143470.1;XP_015143471.1;XP_015143473.1;XP_015143474.1;XP_015143475.1;XP_015143476.1;XP_015143477.1	626	626	67993	XP_015143476.1	LIM domain-binding protein 3 isoform X9	LDB3	0	0	0	0	0	0	0	0	0	0	0	0	0	0	0	1	2	0	0	0	0	0	0	0	0	0	0	0	0	0	0	0	0	0	0	0	0	0	0	0
843	XP_418698.1	AGR2	XP_418698.1	843	843	19842	XP_418698.1	anterior gradient protein 2 homolog	AGR2	0	0	0	0	0	0	0	0	0	0	0	0	1	0	1	1	0	0	0	0	0	0	0	1	0	0	0	1	1	0	2	3	1	0	0	0	0	0	0	0
805	XP_025010570.1;NP_990061.1	ANXA6	NP_990061.1;XP_025010570.1	805	805	74613	XP_025010570.1	annexin A6 isoform X1	ANXA6	0	0	0	3	0	0	0	0	0	0	0	0	0	0	1	1	2	0	0	0	0	0	0	0	2	1	0	1	2	2	3	2	2	0	0	0	0	0	0	0
209	XP_015131751.1;XP_015131746.1;XP_015131745.1;NP_001026312.1;XP_015131744.1;XP_015131743.1;XP_015131750.2;XP_015131737.1;XP_025005412.1;XP_015131749.1;XP_015131748.1;XP_015131747.1;XP_015131741.2;XP_015131740.2;XP_015131739.2;XP_015131738.2;XP_015131736.2;XP_015131735.2	SEC31A	NP_001026312.1;XP_015131735.2;XP_015131736.2;XP_015131737.1;XP_015131738.2;XP_015131739.2;XP_015131740.2;XP_015131741.2;XP_015131743.1;XP_015131744.1;XP_015131745.1;XP_015131746.1;XP_015131747.1;XP_015131748.1;XP_015131749.1;XP_015131750.2;XP_015131751.1;XP_025005412.1	209	209	121940	XP_015131751.1	protein transport protein Sec31A isoform X14	SEC31A	0	0	0	0	0	0	0	0	0	0	0	0	0	0	0	0	1	0	0	0	0	0	0	0	0	0	0	0	0	0	0	0	0	0	0	0	0	0	0	0
232	NP_001026606.1	PTGR1	NP_001026606.1	232	232	35907	NP_001026606.1	prostaglandin reductase 1	PTGR1	0	0	0	0	0	0	0	0	0	0	0	0	0	0	0	1	0	0	0	0	0	0	0	0	0	0	0	0	0	0	1	1	0	0	0	0	0	0	0	0
720	XP_015148967.1;XP_015148966.1;XP_414300.3	IARS	XP_015148966.1;XP_015148967.1;XP_414300.3	720	720	144770	XP_015148967.1	isoleucine--tRNA ligase, cytoplasmic isoform X2	IARS	0	0	0	0	0	0	0	0	0	0	0	0	1	1	1	1	1	0	0	0	0	0	0	0	0	0	0	0	0	0	0	0	0	0	0	0	0	0	0	0
617	XP_025004095.1;XP_004939228.1;XP_418574.1	KIF5B	XP_004939228.1;XP_025004095.1;XP_418574.1	617	617	105970	XP_025004095.1	kinesin-1 heavy chain isoform X3	KIF5B	0	0	0	0	0	0	0	0	0	0	0	0	1	1	0	2	2	0	0	0	0	0	0	0	0	0	0	0	0	0	0	0	0	0	0	0	0	0	0	0
728	XP_015151650.1;XP_015151649.1;XP_015151648.1;XP_024997805.1;XP_015151647.1;XP_015151646.1;XP_024997804.1;XP_015151645.1;XP_015151643.1;XP_015151642.1;XP_015151641.1	SYNRG	XP_015151641.1;XP_015151642.1;XP_015151643.1;XP_015151645.1;XP_015151646.1;XP_015151647.1;XP_015151648.1;XP_015151649.1;XP_015151650.1;XP_024997804.1;XP_024997805.1	728	728	117860	XP_015151650.1	synergin gamma isoform X7	SYNRG	0	0	0	0	0	0	0	0	0	0	0	0	0	0	0	1	1	0	0	0	0	0	0	0	0	0	0	0	0	0	0	0	0	0	0	0	0	0	0	0
260	NP_001034366.1	SRPRA	NP_001034366.1	260	260	71196	NP_001034366.1	signal recognition particle receptor subunit alpha	SRPRA	0	0	0	0	0	0	0	0	0	0	0	0	0	0	0	0	1	0	0	0	0	0	0	0	0	0	0	0	0	0	0	0	0	0	0	0	0	0	0	0
809	XP_413959.4	IQGAP3	XP_413959.4	809	809	189620	XP_413959.4	ras GTPase-activating-like protein IQGAP1	IQGAP3	0	0	0	0	0	0	0	0	0	0	0	0	0	0	0	1	1	0	0	0	0	0	0	0	0	0	0	0	0	0	0	0	0	0	0	0	0	0	0	0
593	XP_003641120.1;XP_004935947.1;XP_004935946.1;XP_004935945.1	KIF13B	XP_003641120.1;XP_004935945.1;XP_004935946.1;XP_004935947.1	593	593	216260	XP_003641120.1	kinesin-like protein KIF13B isoform X4	KIF13B	0	0	0	0	0	0	0	0	0	0	0	0	0	0	0	0	1	0	0	0	0	0	0	0	0	0	0	0	0	0	0	0	0	0	0	0	0	0	0	0
681	XP_015138810.1;XP_015138806.1;XP_015138820.1	PTPRQ	XP_015138806.1;XP_015138810.1;XP_015138820.1	681	681	255310	XP_015138810.1	phosphatidylinositol phosphatase PTPRQ isoform X2	PTPRQ	0	0	0	0	0	0	0	0	0	0	0	0	0	0	1	1	1	0	0	0	0	0	0	0	0	0	0	0	0	0	0	0	0	0	0	0	0	0	0	0
93	NP_001006398.1;XP_015139137.1;XP_015139136.1;XP_015139135.1	EPRS	NP_001006398.1;XP_015139135.1;XP_015139136.1;XP_015139137.1	93	93	179920	NP_001006398.1	bifunctional glutamate/proline--tRNA ligase	EPRS	0	0	0	0	0	0	0	0	0	0	0	0	0	1	1	1	2	0	0	0	0	0	0	0	0	0	0	0	0	0	0	0	0	0	0	0	0	0	0	0
627	XP_015144203.1;XP_004942323.1;XP_421743.3;XP_004942322.1	SLK	XP_004942322.1;XP_004942323.1;XP_015144203.1;XP_421743.3	627	627	123030	XP_015144203.1	STE20-like serine/threonine-protein kinase isoform X4	SLK	0	0	0	0	0	0	0	0	0	0	0	0	0	0	0	0	2	0	0	0	0	0	0	0	0	0	0	0	0	0	0	0	0	0	0	0	0	0	0	0
610	XP_015132668.1;XP_015132667.1;XP_015132666.1;XP_015132665.1;XP_015132664.1;XP_004937020.1	UGGT1	XP_004937020.1;XP_015132664.1;XP_015132665.1;XP_015132666.1;XP_015132667.1;XP_015132668.1	610	610	174460	XP_015132668.1	UDP-glucose:glycoprotein glucosyltransferase 1 isoform X4	UGGT1	0	0	0	0	0	0	0	0	0	0	0	0	0	1	1	1	1	0	0	0	0	0	0	0	0	0	0	0	0	0	0	0	0	0	0	0	0	0	0	0
275	XP_025005477.1;XP_015141264.1;XP_015141263.1;NP_001073198.2;XP_015141259.1;XP_015141258.1;XP_015141255.1;XP_015141262.1;XP_025005476.1;XP_015141261.1;XP_025005475.1;XP_015141260.1;XP_025005474.1;XP_025005473.1;XP_025005472.1;XP_015141257.1;XP_015141254.1;XP_015141253.1;XP_015141252.1	ADD1	NP_001073198.2;XP_015141252.1;XP_015141253.1;XP_015141254.1;XP_015141255.1;XP_015141257.1;XP_015141258.1;XP_015141259.1;XP_015141260.1;XP_015141261.1;XP_015141262.1;XP_015141263.1;XP_015141264.1;XP_025005472.1;XP_025005473.1;XP_025005474.1;XP_025005475.1;XP_025005476.1;XP_025005477.1	275	275	69675	XP_025005477.1	alpha-adducin isoform X18	ADD1	0	0	0	0	0	0	0	0	0	0	0	0	0	0	0	0	1	0	0	0	0	0	0	0	0	0	0	0	0	0	0	1	0	0	0	0	0	0	0	0
658	XP_015132159.1;XP_015132158.1;XP_015132157.1;XP_015132156.1;XP_025006001.1	LRBA	XP_015132156.1;XP_015132157.1;XP_015132158.1;XP_015132159.1	658	658	317300	XP_015132159.1	lipopolysaccharide-responsive and beige-like anchor protein isoform X4	LRBA	0	0	0	0	0	0	0	0	0	0	0	0	0	1	0	2	2	0	0	0	0	0	0	0	0	0	0	0	0	0	0	0	0	0	0	0	0	0	0	0
157	NP_001012920.1;XP_015142995.1;XP_015142994.1;XP_015142993.1	ARID4A	NP_001012920.1;XP_015142993.1;XP_015142994.1;XP_015142995.1	157	157	141790	NP_001012920.1	AT-rich interactive domain-containing protein 4A	ARID4A	0	0	0	0	0	0	0	0	0	0	0	0	1	0	1	1	1	0	0	0	0	0	0	0	0	0	0	0	0	0	0	0	0	1	0	1	0	1	0	1
851	XP_421250.1	SEC23A	XP_421250.1	851	851	86186	XP_421250.1	protein transport protein Sec23A	SEC23A	0	0	0	0	0	0	0	0	0	0	0	0	0	0	1	1	1	0	0	0	0	0	0	0	0	0	1	0	0	0	1	1	1	0	0	0	0	0	0	0
765	XP_024997493.1;XP_024997492.1;XP_024997491.1;XP_024997490.1;XP_024997489.1;XP_024997488.1	DNAH17	XP_024997488.1;XP_024997489.1;XP_024997490.1;XP_024997491.1;XP_024997492.1;XP_024997493.1	765	765	436590	XP_024997493.1	dynein heavy chain 17, axonemal isoform X5	DNAH17	0	0	0	0	0	0	0	0	0	0	0	0	0	0	0	0	0	0	0	0	0	0	0	0	0	0	0	0	0	0	0	0	0	0	0	0	0	0	0	0
592	XP_015138617.1;XP_015138616.1;XP_003640923.1;XP_015138615.1;XP_015138612.1;XP_015138611.1;XP_015138610.1	OC90	XP_003640923.1;XP_015138610.1;XP_015138611.1;XP_015138612.1;XP_015138615.1;XP_015138616.1;XP_015138617.1	592	592	56123	XP_015138617.1	otoconin-90 isoform X7	OC90	0	0	0	0	0	0	0	0	0	0	0	0	0	0	0	0	0	0	3	0	0	0	0	1	2	3	3	0	2	3	0	2	0	0	0	0	0	0	0	0
280	NP_001074187.1	MARCKSL1	NP_001074187.1	280	280	21218	NP_001074187.1	MARCKS-related protein	MARCKSL1	0	0	0	0	0	0	0	0	0	0	0	0	0	0	0	0	0	0	0	0	0	0	0	0	0	0	0	0	0	0	0	0	0	0	0	0	0	0	0	0
37	NP_001004375.1	HBM	NP_001004375.1	37	37	15695	NP_001004375.1	hemoglobin subunit alpha-D	HBM	0	0	0	0	0	0	0	0	0	0	0	0	0	0	0	0	0	0	1	0	4	0	0	2	4	0	4	1	0	0	0	2	0	0	0	0	0	0	0	0
739	XP_015153912.1	CRABP2	XP_015153912.1	739	739	15660	XP_015153912.1	cellular retinoic acid-binding protein 2	CRABP2	0	0	0	0	0	0	0	0	0	0	0	0	0	0	0	0	0	0	0	0	0	0	0	0	0	1	0	0	0	0	1	1	0	0	0	0	0	0	0	0
373	XP_418114.3;XP_001233603.2;NP_001264785.1;NP_001264784.1;XP_015155836.1	ATP5G1;ATP5G2;ATP5G3	NP_001264784.1;NP_001264785.1;XP_001233603.2;XP_015155836.1;XP_418114.3	373	373	14172	XP_418114.3	ATP synthase F(0) complex subunit C1, mitochondrial	ATP5G1	0	0	0	0	0	0	0	0	0	0	0	0	0	0	0	0	0	0	0	0	0	0	0	0	0	0	0	0	0	0	0	0	0	0	0	0	0	0	0	0
701	XP_015143075.1;XP_015143074.1;XP_421181.3;XP_015143072.1;XP_015143071.1	PLEKHD1	XP_015143071.1;XP_015143072.1;XP_015143074.1;XP_015143075.1;XP_421181.3	701	701	47404	XP_015143075.1	pleckstrin homology domain-containing family D member 1 isoform X4	PLEKHD1	0	0	0	0	0	0	0	0	0	0	0	0	0	0	0	1	0	0	0	0	0	0	0	0	0	0	0	1	0	0	1	1	0	0	0	0	0	0	0	0
478	XP_015139499.1;NP_990216.1	EZR	NP_990216.1;XP_015139499.1	478	478	53563	XP_015139499.1	ezrin isoform X1	EZR	0	0	0	0	0	0	0	0	0	0	0	0	0	0	0	0	0	0	0	0	0	0	0	0	0	0	0	0	0	1	0	0	0	0	0	0	0	0	0	0
527	NP_990618.1	LOC396224	NP_990618.1	525;527	527	73164	NP_990618.1	lamin-A	LOC396224	0	0	0	0	0	0	0	0	0	0	0	0	0	0	0	0	0	0	0	0	0	0	0	0	0	0	0	0	0	0	0	0	0	0	0	0	0	0	0	0
28;786	NP_001001311.2;NP_001264913.1;XP_025001434.1	KRT18;KRT14;KRT17	XP_025001434.1;NP_001001311.2;NP_001264913.1	28;786	28;786	47065	XP_025001434.1_family	family {keratin, type I cytoskeletal 18}	KRT18;KRT14;KRT17	0	0	0	0	0	0	0	0	0	0	0	0	0	0	0	0	0	0	0	0	0	0	0	0	0	0	0	0	0	0	0	0	0	0	0	0	0	0	0	0
290;833	NP_001095200.1;XP_417679.1	NEFM;NEFL	NP_001095200.1;XP_417679.1	269;290;833	290;833	95834	NP_001095200.1_family	family {neurofilament medium polypeptide}	NEFM;NEFL	0	0	0	10	0	0	0	0	0	0	0	0	0	0	0	0	0	0	0	0	0	0	0	0	0	0	0	0	0	0	0	0	0	0	0	0	0	0	0	0
547	NP_990808.1;XP_025002761.1	MYH9	NP_990808.1;XP_025002761.1	547	547	226500	NP_990808.1	myosin-9	MYH9	0	0	0	0	0	0	0	0	0	0	0	0	0	0	0	0	0	0	0	1	0	0	0	0	0	1	0	0	0	0	1	1	1	0	0	0	0	0	0	0
[truncated: 67 more rows]
[truncated: 168 more columns]
