# Supplementary material for: Single-cell proteomics reveals changes in expression during hair-cell development
Source: eLife. 2019 Nov 4;8:e50777. doi: 10.7554/eLife.50777 (PMC6855842; doi:10.7554/eLife.50777)
Supplement: Figure 5—source data 1. — Excel file including: Tab S1A: Single-cell RNA-seq measurements. Count matrix after QC and Normalization (ScNorm) of 186 genes and 328 chicken utricle single cells. Rows display single cells and columns display genes. Non-detected signals were set to 0. Tab S1B: tSNE plots and CellTrails maps. Listed are tSNE plots and CellTrails maps for each gene. The first column lists the gene symbol names, the second column shows the tSNE plots, the third column shows the CellTrails maps with the raw expression values, the fourth column shows the CellTrails maps with smoothed expression values, and the fifth column shows the CellTrails maps with the topographical expression surface. Tab S1C: Inferred expression dynamics. Shown is individual pseudotime gene expression along the extrastriolar (TrES, TrES*) and striolar (TrS) trajectory. [file elife-50777-fig5-data1.xlsx]

## Sheet: Overview
Dataset S2
(A) Single-cell RNAseq measurements. Count matrix after QC and Normalization (ScNorm) of 186 genes and 328 chicken utricle single cells. Rows display single cells and columns display genes. Non-detected signals were set to 0.
(B) tSNE plots and CellTrails maps. Listed are tSNE plots and CellTrails maps for each gene. The first column lists the gene symbol names, the second column shows the tSNE plots plots, the third column shows the CellTrails maps with the raw expression values, the fourth column shows the CellTrails maps with smoothed expression values, and the fifth column shows the CellTrails maps with the topogr…
(C) Predicted expression dynamics. Shown is individual pseudotime gene expression along the extrastriolar ( TrES, TrES*) and striolar (TrS) trajectory.

## Sheet: Table S1A
	ABCA5	ACO1	ACTB	ACTG1	ACTN1	ADGRV1	AGR3	AK1	AKAP5	ANKRD24	APPL2	ARF1	ARF4	ARHGAP17	ARMC4	ATOH1	ATP2B1	ATP2B2	ATP2B4	ATP6V1B2	ATP6V1E1	ATP8B1	B3GNTL1	BAIAP2L2	BRSK2	CAB39L	CACNA2D2	CALB2	CAPZA1	CAPZA2	CAPZB	CCDC50	CDH23	CHRNA10	CHRNA9	CIB2	CKB	CLIC5	CORO2B	CRABP1	CSNK2A1	CTH	CUL1	DFNB31	DFNB59	DIAPH1	DNM1	DPF3	DRGX
Single cell 1	0	0	2016.7	177.183	0	0	1723.08	0	0	0	0	486.362	695.653	0	0	0	0	0	0	103.456	0	0	0	0	0	102.267	0	0	0	14.2698	23.783	0	0	0	0	0	276.31	0	0	0	0	0	59.4575	0	0	0	0	0	0
Single cell 2	0	0	7.02895	300.292	0	119.513	0	75.073	1.29436	11.3545	0	114.767	66.0124	0	402.115	0	1.62207	979.187	0	58.6777	1.72582	98.4053	0	17.2582	282.602	34.9478	1.08138	789.946	0	77.2302	128.142	1.08138	0	0	5.6089	0	14036.3	10.3549	0.431454	689.032	0	0	174.739	0	216.59	0	0	116.493	0
Single cell 3	0	0	2535.75	318.22	1.41431	0	0	0	0	0	0	235.483	57.2796	38.8936	0	0	0	0	0	0	306.906	0	147.088	0	0	0	0	0	0	0	253.869	0	0	0	0	0	20303.7	0	0	0	0	0	0	0	0	137.188	0	0	0
Single cell 4	0	0	1565.15	214.907	1.17436	175.86	81.3241	10.5692	0	0	50.2037	721.331	45.5239	64.296	133.877	1.46794	36.8459	173.016	58.8734	248.083	174.098	0	0	0	95.4164	0	0	3171.55	0	20.2576	125.069	0	42.8534	82.5028	5.87178	105.986	5243.74	0	0.293589	128.298	0	0	14.3859	0	81.6177	3.81666	0	44.6255	0
Single cell 5	40.287	134.663	166.374	346.916	0	111.535	0	33.9455	0	30.8636	0.746056	1219.43	95.4951	0	197.332	0	65.5851	86.3216	0	472.626	10.4448	307.189	43.2712	61.5496	166.37	556.185	0	382.901	0	26.485	13.056	0	80.0524	23.1477	197.705	0	13695.2	290.216	0	319.685	0	83.4282	0	0	222.698	12.6829	11.5738	12.3099	0
Single cell 6	40.6226	0	719.25	312.055	3.69296	199.42	380.375	105.249	9.2324	3.5	5.53944	27.6972	55.3944	16.6183	118.175	29.5437	78.75	35	82.25	1.84648	99.7099	68.25	0	0	36.9296	38.7761	0	458.5	0	90.4775	204.959	0	3.5	0	59.0874	0	3673.25	9.2324	24.0042	276.972	1.84648	7	9.2324	0	9.2324	7.38592	1.75	18.4648	0
Single cell 7	0	12.1019	1853.09	468.947	72.6112	0	1546.01	12.1019	0	7.49228	0	589.966	387.26	30.2547	0	0	0	2.49743	14.9846	45.382	111.942	0	6.05093	0	0	0	0	0	0	145.222	60.5093	7.49228	0	0	0	0	586.895	0	36.3056	54.4584	15.1273	134.861	9.0764	0	0	27.2292	0	27.2292	0
Single cell 8	144.255	108.872	0	283.066	0	195.969	0	21.7743	0	44.1674	0	764.824	59.8794	0	250.405	10.8872	25.5706	0	0	149.699	65.323	481.192	0	144.255	234.074	32.6615	0	8645.19	0	81.6538	62.6012	86.0102	74.3872	76.7118	122.481	0	9509.89	0	0	503.532	0	90.6594	155.142	0	68.0448	0	11.623	0	0
Single cell 9	0	0.419729	2534.14	0	0	0	0	48.2688	0	0	0	24.764	91.5009	0	0	0	0	19.5747	0	0	0	0	0	0	0	0	0	0	0	626.655	749.635	0	0	0	0	0	2489.17	0	0	0	0	24.8652	0	0	0	0	0	0	0
Single cell 10	82.1528	391.595	14.0064	353.257	0	16.4306	0	0	13.6921	0	0	865.151	65.9139	10.9537	46.5533	0	319.812	98.0445	0	632.577	46.5533	389.844	0	0	260.151	0	0	7465.39	0	131.445	175.259	0	14.0064	0	169.782	0	7708.12	41.0764	0	479.225	0	91.0413	0	2.33439	41.0764	0	0	0	0
Single cell 11	43.176	0	252.936	690.816	0	128.743	86.7445	49.4561	0	0	49.4561	232.365	102.837	43.176	160.536	0	16.0595	518.921	3.01115	1.57004	295.952	22.0817	0	35.7183	69.8666	0	6.0223	4740.05	0	118.93	476.506	0	36.1338	157.082	1.96254	20.018	10798	38.8584	0	532.635	0	54.7025	0	0	91.4546	0	4.01486	5.49513	0
Single cell 12	0	0	28899.5	276.654	0	0	0	0	0	0	0	557.407	74.1843	144.68	0	0	45.6909	0	0	979.561	93.4477	0	0	0	0	0	0	0	0	213.946	505.355	20.7686	0	0	0	0	2087.76	0	0	0	0	0	125.826	0	0	0	0	0	0
Single cell 13	0	0	80.029	0	0	0	2090.52	0	0	0	0	0	0	0	0	0	0	0	0	0	0	0	0	0	0	0	0	0	0	0	0	0	0	0	0	0	91.4617	365.635	0	0	0	0	0	0	0	0	0	0	0
Single cell 14	141.314	79.5188	181.782	543.458	52.4537	96.2848	0	28.9813	0	32.8646	5.74835	1021.5	132.72	80.2374	225.862	1.91612	221.836	52.378	0	430.168	58.4415	308.79	0	0	247.179	274.244	0	616.554	0	61.7947	49.1005	0	14.0359	0	213.886	0	17864	356.877	11.7362	205.982	0	0	176.762	1.7117	213.647	0	8.90083	48.861	0
Single cell 15	0	0	1349.43	184.266	14.9117	0	0	0	0	0	0	952.218	188.526	0	0	0	10.1461	0	12.4008	0	153.377	0	0	0	0	0	0	0	0	23.4327	162.964	0	0	0	0	56.4514	7991.73	0	0	0	0	216.45	156.573	0	0	36.2141	0	0	0
Single cell 16	0	0	2600.61	125.199	0	0	0	0	0	0	0	780.415	1010.76	0	0	0	0	0	0	0	0	0	0	0	0	0	0	0	0	642.324	0	0	0	0	0	0	1354.35	0	0	0	0	0	0	0	0	30.0821	0	0	0
Single cell 17	28.3975	0	2154.78	219.753	60.29	0	27.5237	24.4655	0	0	0	1246.43	41.504	0	77.3285	40.1933	0	0	32.764	333.342	0	0	0	44.5622	98.2989	0	0	1307.83	0	254.266	89.5612	0	25.6651	143.069	59.8531	43.6884	4021.23	0	148.104	126.259	28.3975	0	0	0	0	159.026	0	1.74754	0
Single cell 18	0	3.12122	799.63	190.394	0	0	0	0	0	0	2.34091	11.7046	7.80304	0	0	0	111.739	0	22.6969	29.6515	29.6515	72.4555	8.27902	0	0	0	0	0	0	0	91.2955	0	0	0	0	0	5148.71	0	0	0	0	0	14.8258	0	0	72.5683	0	88.9546	0
Single cell 19	82.0012	0	680.781	135.204	0	7.07748	77.3642	33.9231	0	0	0	1053.32	216.229	0	6.34533	15.1312	0	853.06	1.38935	471.751	77.1201	0	0	0	58.3282	0	0.347337	7071.78	0	67.3581	120.073	0	49.3219	2.08402	194.997	12.9347	10655.3	0	77.6082	262.599	0	54.1846	33.1909	0	0	0	28.829	82.4893	0
Single cell 20	0	0	1091.64	378.388	27.6869	0	0	0	0	0	66.91	424.532	233.031	29.9941	0	0	161.265	0	0	0	48.4521	6.20249	0	0	0	0	0	0	0	0	156.892	0	0	0	0	0	16537.9	0	0	0	0	0	0	0	0	2.30724	0	168.429	0
Single cell 21	0	0	1083.23	130.59	227.266	0	1958.16	0	0	0	0.698345	1995.52	471.383	0	0	0	0	0	0	0	0	0	0	0	0	0	0	0	0	152.588	0	0	0	0	0	0	642.607	0	21.6487	0	0	0	0	0	0	0	0	22.6962	0
Single cell 22	0	103.146	2956.77	275.057	112.97	0	1656.89	0	0	0	0	798.974	273.419	0	0	4.91173	0	0	0	57.3035	75.3131	0	0	0	26.1959	0	0	0	0	103.146	65.4897	0	0	0	0	0	937.241	0	0	0	26.1959	0	0	0	0	63.8524	0	3.27448	0
Single cell 23	0	0	3570	221.667	5.47325	0	0	0	0	0	27.3663	801.831	161.461	24.6296	0	0	21	0	39.6667	136.831	93.0453	2.33333	10.9465	0	0	0	0	0	0	76.6255	57.4691	2.33333	0	0	0	0	6019.95	0	0	0	0	14	13.6831	0	0	38.3128	0	27.3663	0
Single cell 24	44.6618	144.575	548.798	538.704	0	230.216	0	69.9855	0	0	0	1309.01	58.9352	219.626	0	3.22302	122.967	688.275	3.98505	161.151	65.3812	0	0	0	329.208	0	0	4890.79	0	0	11.5108	0	68.3151	359.224	0	691.567	5692.36	0	5.06474	346.244	0	0	1.38129	0	123.396	1.84172	22.2024	46.5035	0
Single cell 25	0	19.3817	305.05	436.089	0	161.514	555.609	45.224	0	0	0	1237.2	190.587	3.23029	87.2177	16.1514	7.82179	70.3961	0	532.997	80.7572	289.406	0	64.6057	193.817	377.943	0	1684.29	0	148.593	113.06	59.9671	2.60726	13.0363	355.331	0	9628.34	187.357	19.3817	197.047	0	70.3961	113.06	0	45.224	3.23029	7.82179	45.224	0
Single cell 26	0	0	4437.49	262.866	34.2389	0	0	0	0	0	157.941	809.584	75.1046	3.31344	0	0	94.0687	0	33.6789	37.5523	82.836	0	0	0	237.463	0	0	0	0	0	90.5673	0	0	0	0	0	12508.8	0	0	0	0	31.3562	85.0449	0	0	6.62688	1.16134	49.7016	0
Single cell 27	0	0	5269.17	147.343	109.179	0	2587.44	0	0	0	1.93237	773.431	217.392	11.5942	0	0	0	0	0	0	54.5894	0	0	0	0	0	0	0	0	53.6232	215.942	225.957	0	0	0	0	173.312	0	0	0	0	0	0	0	0	0	16.5623	83.575	0
Single cell 28	1.10054	0	190.434	451.223	0	106.202	0	111.705	2.20109	1.31334	0	86.9429	30.2649	19.2595	0.550272	78.1386	22.3267	0	0.656669	1.65082	368.682	101.784	0	29.1644	154.076	0	23.6401	7756.57	0	81.9905	440.768	0	34.8034	369.704	133.716	0	7225.32	0	18.7092	837.514	0.550272	4.59668	0.550272	0	0.550272	0	13.79	1.10054	0
Single cell 29	0	0	3713.02	182.224	0	0	0	0	0	0	73.6135	1016.71	472.454	0	0	0	55.1859	0	1.41502	98.9558	149.641	1.41502	48.2711	0	18.7051	155.071	0	0	0	114.644	157.485	19.8103	2.83005	0	0	0	15512.2	0	0	13.878	59.1321	56.6009	88.0948	0	0	26.5491	0	80.8542	0
Single cell 30	0	0	1219.06	474.665	1.6349	158.04	0	100.819	0	9.77337	0	407.089	89.9193	2.17986	188.013	63.216	0	508.215	0	111.718	212.537	16.9405	0	52.3167	7.62952	0	0	2884.45	0	167.304	303.546	0	144.646	90.5665	0	152.045	4119.8	0	0	201.637	0	0	3.81476	0	125.342	0	0	3.26979	0
Single cell 31	48.2853	9.65707	5828.93	94.7312	169.661	0	0	0	0	0	112.206	789.456	254.427	0	0	0	18.7681	0	0	0	0	0	3.67888	0	0	0	0	0	0	158.192	48.7452	46.0672	0	0	0	0	12384.7	0	0	0	0	6.25604	0	0	0	37.7085	0	29.8909	0
Single cell 32	0	1.2075	627.869	301.272	0	0	855.516	1.81126	0	0	0	46.4889	136.448	0	0	0	0	0	0	0	68.224	0	0	0	70.639	0	0	0	0	195.012	91.7703	0	0	0	0	12.6788	1.41571	0	7.84877	0	6.64127	23.3593	0	0	0	79.6952	0	1.2075	0
Single cell 33	0	0	1006.68	427.4	0	0	0	0	0	0	0	65.2347	56.2368	0	0	0	8.11835	0	16.2367	0	42.74	0	0	0	0	0	0	0	0	17.9958	193.455	0	0	0	0	0	11759.4	0	0	0	44.9895	10.1479	0	0	26.9937	31.4926	0	2.24947	0
Single cell 34	102.3	101.206	1958.05	333.16	92.6803	60.9973	0	57.9885	0	28.4434	0	1187.37	134.057	50.0561	55.5267	0.273531	8.72265	429.306	24.2717	231.68	0	1.13774	0	120.9	74.1268	0	3.41321	3797.77	0	89.9915	48.6884	0	184.313	75.8491	36.6531	0	4057.17	0	3.28237	136.218	60.1767	61.4378	131.021	0	0	0	32.2359	3.82943	0
Single cell 35	0	66.7409	1842.78	26.6964	0	0	44.4939	22.247	0	0	115.684	707.454	222.47	4.44939	0	0	31.7173	0	0	0	177.976	0	0	0	8.89879	0	0	6.34346	0	80.0891	195.773	0	0	0	0	0	16527.9	0	0	0	0	19.0304	84.5385	0	0	231.368	0	0	0
Single cell 36	100.623	0	726.123	439.501	0	11.6104	1.69318	8.70777	0	0	0	1024.37	57.3262	72.3229	135.696	0	74.8545	85.548	0	360.163	1.20941	8.27884	0	0.241883	19.3506	81.2726	18.9723	3921.76	0	89.9803	65.5502	0	0	225.943	289.775	0	10866.7	8.94966	0	529.965	0	92.792	178.026	0	124.57	54.1817	0	4.59577	21.5276
Single cell 37	41.3787	0	446.952	650.919	61.0071	2.12199	0	57.2936	0	2.55037	0	693.889	222.808	65.2511	0	0	0	774.674	0	5.30496	388.854	0	0	0	27.5858	0	0	0	0	129.441	97.6113	0	0	380.005	4.77447	1152.24	3803.87	59.4156	0	79.5745	0	0	0	0	93.3674	0	1.27518	155.966	0
Single cell 38	69.4806	0	1420.19	551.024	0	91.8845	423.406	38.0016	0	0	0	80.5408	60.9728	6.23907	90.7502	11.6274	89.6883	21.4472	99.437	8.50783	85.0783	73.3104	0	0	23.2547	0	0	3050.96	0	81.9587	266.295	0	0	138.822	0.283594	248.429	5393.38	0	45.3751	242.473	0	0	0	0	60.9728	22.4039	7.79898	0	0
Single cell 39	40.6412	0	456.74	510.666	0	121.924	254.449	30.0392	3.53402	30.4493	0	1657.28	180.412	77.7484	120.157	1.76701	55.8238	204.687	0	576.045	120.157	113.339	0	120.157	254.449	3.53402	0	962.537	0	93.6515	54.7773	0	8.45815	106.573	441.752	0	10126.1	5.30103	0	342.8	0	0	60.0783	0	98.9525	1.76701	20.2996	113.089	0
Single cell 40	0	0	4141.01	747.151	156.597	0	1188.97	0	0	0	41.3304	1034.22	49.6606	0	52.2237	0	0	0	182.093	0	148.341	58.6982	0	0	0	0	0	0	0	88.1074	247.342	0	0	0	0	0	1589.99	0	155.069	0	0	0	0	0	0	85.2239	0	0	0
Single cell 41	0	0	3962.75	421.732	39.2668	0	4.01944	0	0	0	0	1335.6	212.814	0.309188	0	0	224.251	0	2.91777	50.3976	53.4895	43.3497	0	0	31.5371	0	0	0	0	41.122	61.8375	7.91966	0	0	0	0	7911.32	0	0	0	0	39.5983	0.309188	0	0	55.0354	0.833648	0	0
Single cell 42	1.20713	0	2445.62	678.004	66.7945	0	2481.86	0	0	0	109.044	424.507	320.694	0	0	0	0	0	0	6.43802	8.44991	0	0	0	0	0	0	0	0	156.927	24.545	0	0	0	0	69.2088	1422.64	0	0	0	58.3446	18.9345	0	0	0	0	0	0	0
Single cell 43	26.6094	0	93.2269	194.249	106.438	1.33047	0	25.279	0	0	0	1000.52	50.5579	3.99142	46.5665	21.2876	68.9068	381.014	0	593.391	260.773	0	0	99.7854	274.077	0	0	6343.48	0	26.6094	67.8541	0	21.6178	43.2356	0	0	11327.7	0	228.841	294.034	0	81.0668	87.8112	0	86.4807	0	32.4267	22.618	0
Single cell 44	0	0	2103.57	223.311	7.29321	0	692.161	6.25132	0	0	10.7662	572.343	196.222	0	0	1.73648	35.1203	0	70.6967	62.5132	0	0	0	0	0	0	0	46.0669	0	125.374	231.646	105.817	0.912216	0	0	3.47296	1075.05	0	0	0	0	0	28.131	0	0	0	0	5.90403	0
Single cell 45	0	0	258.126	0	0	0	3792.24	0	0	0	0	1.35728	0	0	0	0	0	0	48.0554	0	0	0	0	0	0	0	0	0	0	0	0	0	0	0	0	0	871.848	0	0	0	0	0	0	0	0	0	0	0	0
Single cell 46	91.8565	2.74199	4.15248	397.588	160.159	16.4519	28.7908	41.1298	0	0	42.5008	1236.64	161.777	64.4366	64.4366	1.37099	81.6654	0	1.38416	282.424	63.0657	272.68	0	98.7115	161.777	618.318	8.30496	4966.37	0	132.986	60.3237	0	95.507	0	156.293	0	17612	104.195	0	164.519	16.4519	45.6773	204.278	0	0	145.325	16.6099	0	0
Single cell 47	31.7637	80.376	2702.59	269.025	1.38103	0	2844.93	0	0	0	79.5474	1068.09	363.211	59.3844	0	0	0	0	0	14.3627	0	0	0	0	0	0	0	10.3167	0	77.614	218.755	0	1.5284	0	1.65724	4.69551	1721.36	0	95.2912	0	0	0	4.1431	0	0	108.549	3.0568	20.7155	0
Single cell 48	0	0	5444.85	704.662	0	0	837.806	0	0	0	0	631.075	406.305	2.86332	127.131	0	0	0	0	133.144	0	2.74992	0	0	0	0	0	0.392846	0	67.5743	96.7801	190.923	0	0	0	0	779.799	0	0	0	0	894.51	66.1426	0	0	63.2793	0	0	0
Single cell 49	0	0	956.553	308.746	2.8196	35.9499	52.1626	31.7205	0	0	0	1005.19	136.046	0	234.732	33.1303	0	470.647	0	124.767	22.5568	0	0	169.176	38.7695	0	0	1959.69	0	183.979	39.4744	0	1.6063	71.4805	0	0	4594.82	0	0	77.5389	0	0	121.948	0	268.567	57.0969	0	0	0
Single cell 50	0	0	2051.37	154.974	0	0	2468.34	0	0	0	0	1245.01	180.502	0	0	0	0	0	0	0	454.674	0	0	0	0	0	0	27.5969	0	0	249.458	0	0	0	0	110.232	1142.79	0	0	0	0	0	0	0	0	54.2409	9.90658	0	0
Single cell 51	0	0	3383.61	286.743	39.5068	0	2.54882	0	0	0	1.27441	1051.39	198.808	87.9344	0	0	198.345	0	30.0128	0	64.995	0	0	0	0	0	0	0	0	152.929	5.09765	0	0	0	0	0	19426.1	0	0	0	49.7021	63.9403	0	0	0	6.37206	0	0	0
Single cell 52	0	0	436.448	153.442	0	0	813.749	0	0	0	83.6344	1072.07	122.079	26.9788	66.0981	0	126.61	0	0.89162	0	0	0	0	0	0	0	0	0	0	180.758	107.915	132.406	0	0	0	0	1458.69	0	131.522	0	0	231.375	216.505	0	0	138.941	0	0	0
Single cell 53	0	63.2654	196.739	382.605	0	165.695	0	69.2906	0	0	141.594	756.172	75.3159	111.468	126.531	0	127.009	0	7.47112	647.717	75.3159	214.172	0	174.733	262.099	391.643	0	1561.46	0	247.036	87.3665	0	39.846	0	466.959	0	11727	340.428	0	259.087	0	0	129.543	0	33.139	0	14.9422	0	15.0632
Single cell 54	76.2918	154.298	1545.73	132.011	9.42932	96.0076	420.891	0	0	1.88618	79.7206	961.791	48.861	18.8586	241.734	8.57211	47.1546	274.44	0.943092	42.0033	147.44	40.553	0	30.0024	72.0057	0	0	3220.66	0	138.868	46.2894	0	97.1385	141.464	0	0	4530.62	0	46.2894	279.451	0	2.82928	2.57163	0	142.297	0	0	0	0
Single cell 55	21.0344	10.5172	177.016	496.938	18.4051	102.543	92.0256	34.1809	0	20.4249	0	962.325	44.6981	0	49.9567	5.25861	222.405	0	0	368.102	0	6.80831	0	113.06	397.025	191.939	0	1976.68	0	155.129	147.241	56.7359	56.7359	0	297.111	0	12409.3	131.465	52.5861	980.73	0	133.897	34.1809	0	78.8791	0	0	5.25861	0
Single cell 56	14.9467	79.8876	637.303	318.52	56.6944	218.016	3.09242	3.60783	0	19.9352	0	913.811	54.6328	33.5012	3.09242	22.1624	0	49.838	62.2975	142.251	138.128	61.0516	11.8543	154.106	50.5096	0	19.9352	3277.47	0	89.1649	63.3947	0	9.34463	504.61	55.1482	13.4005	8530.4	0	0.515404	461.802	0	35.5096	2.06162	0	94.3189	0.515404	4.36083	0	0
Single cell 57	64.3798	88.9956	1684.32	89.9424	0	341.308	277.875	12.7813	0	0	0	1375.17	128.76	49.705	78.1079	30.7698	69.2585	161.215	7.56605	179.885	0	0	0	74.7942	186.985	0	0	1669.77	0	53.0187	57.7525	0	0	108.253	73.374	189.826	4238.73	0	82.8417	265.567	0	0	97.5165	0	7.57409	0	0	66.2733	0
Single cell 58	0	193.334	2381.94	98.5625	0	0	0	0	0	0	0	721.528	344.969	0	0	0	0	2.59189	190.504	0	1.26362	0	0	0	0	0	0	0	0	0	155.425	1.29594	0	0	0	0	597.43	0	0	0	0	0	0	0	0	78.3445	2.59189	0	0
Single cell 59	0	0	168.236	395.843	0	2.55878	0	55.0138	0	0	0	79.834	40.9405	0	277.884	0	0	210.385	0	131.521	103.375	0	0	203.423	34.5435	2.04702	9.00623	7198.14	0	14.0733	213.658	0	134.373	38.5466	1.27939	0	11303.9	0	29.9377	858.471	0	44.3106	0	0	28.1466	0	5.04349	2.3029	0
Single cell 60	0	0.404956	82.2913	446.666	0	157.528	1.21487	20.2478	0	0	0.404956	612.613	160.853	0	0	3.23965	11.8294	206.757	70.4619	49.4046	334.899	0.514321	4.04956	130.396	178.991	0	2.5716	5074.29	0	55.8839	189.924	0	0	132.695	45.3551	0	12629.7	0.809912	0	690.045	0	0.514321	29.5618	1.02864	246.618	0	16.9726	7.28921	0
Single cell 61	0	0	280.997	185.989	0	0	70.9444	0	0	0	0	174.485	42.1832	0	0	221.781	0	0	0	0	205.164	0	19.2509	2.55655	3.83483	0	0	281.738	0	0.639139	63.2747	0	0	47.4506	0	0	19.2768	0	0.639139	0	0	0.741416	0	0	0	0	0	0	0
Single cell 62	8.84915	166.111	0	705.15	0	104.673	0	24.2719	0	0	0	693.267	164.594	0.252833	51.8307	7.58498	104.94	505.07	5.71103	9.86048	0	69.2463	0.187096	167.122	215.413	0	0	2813.76	0	165.1	237.663	0	4.28328	201.671	143.103	0	7893.01	0	20.9851	935.987	27.8116	106.011	0	0	2.27549	0	0	5.81515	0
Single cell 63	0	0	658.042	120.617	0	0	0	0	0	0	0	46.9296	70.8061	0	0	0	0	0	0	0	131.732	0	0	0	0	1.23499	0	0	0	148.199	690.771	0	0	0	0	0	1552.62	0	0	0	0	10.4203	0.823326	0	0	662.778	0	0	0
Single cell 64	78.1689	0	649.501	235.426	0	105.758	0	11.0356	0	0	0	1169.78	354.979	83.6867	17.4731	9.19635	0	235.819	38.9701	318.194	441.425	17.9862	0	112.195	207.837	0	0	2893.78	0	1.83927	171.052	0.999233	94.9271	247.81	0	9.19635	3343.43	0	0	173.811	38.6246	0	291.524	0	145.302	98.4009	0	10.116	0
Single cell 65	0	0	57.8944	1123.58	0	0	1732.64	0	0	0	0	0	31.151	0	0	0	0	0	6.81111	0	0	1.13519	0	0	0	0	0	78.3278	0	212.686	0	0	1.13519	0	0	0	626.622	0	0	0	0	0	5.37085	0	0	417.853	0	0	0
Single cell 66	311.214	39.1816	67.5493	369.426	0	138.535	0	130.699	0	0	0	433.516	83.6807	35.2634	100.193	0	0	673.949	0	5.59737	158.965	93.4111	0	0	230.612	0	1.15799	125.063	0	43.6595	0	0.771992	0	57.8994	576.809	354.593	13027.4	94.5955	0	315.972	42.2601	0	9.23566	0	141.613	0	0	192.829	0
Single cell 67	0	0	1327.29	106.373	79.0981	0	0	12.2738	0	0	0	1007.82	257.751	31.3665	0	0	0	67.5359	0	0	121.375	0	0	0	0	0	0	0	0	85.9169	0	49.6182	1.37828	0	0	0	678.116	0	113.192	0	0	0	0	0	0	95.4632	24.8091	0	0
Single cell 68	0	6.60257	3326.52	523.804	0	0	0	0	0	0	52.8205	1041	359.84	137.553	0	0	8.10498	0	8.10498	0	1.10043	3.47356	0	0	0	0	0	0	0	130.951	191.474	0	0	0	0	0	7552.66	0	0	35.2137	0	57.8927	174.968	0	0	37.4145	4.63142	0	0
Single cell 69	0	51.4609	1805.28	179.863	16.4875	0	3346.95	0	0	0	0	1635.76	251.309	0	0	0	83.246	0	12.1527	0	81.9377	15.7985	0	0	0	2.99772	7.89925	0	0	61.4533	183.86	0	0	0	0	0	1173.95	0	37.9711	0	0	109.982	171.869	0	0	0	0	342.739	0
Single cell 70	0	510.923	174.773	0	0	1437.06	0	0	0	0	0	0.7362	0	0	0	0	29.1289	195.58	34.9547	0	2.9448	221.38	0	8.8344	105.277	38.2824	1.66451	4598.2	0	5.1534	24.2946	0	0	1.66451	86.8716	0	2450.99	0	0	126.626	0	0	96.4422	14.1483	0	0	36.6192	0	0
Single cell 71	0	0	1019.75	153.365	0	27.4899	0	47.7457	0	13.9467	15.9152	1024.36	224.983	0	104.896	0	2.46118	507.823	0	80.2995	156.259	0	0	115.747	222.09	0	0	5860.07	0	59.3204	57.1501	0	31.9953	161.617	0	271.282	2193.73	0	0.723419	349.411	0	0	148.301	0	27.4899	78.8527	3.28157	4.34052	0
Single cell 72	58.7829	0	2139.02	415.399	43.1075	0	0	0	0	0	0	634.856	368.373	0	0	0	0	0	0	78.3773	70.5395	0	78.3773	0	0	0	0	2.94226	0	239.051	156.755	38.2494	0	0	0	0	1303.42	0	0	0	0	55.903	0	0	0	0	0	0	0
Single cell 73	0	41.4992	2395.33	221.329	25.937	0	0	0	0	0	74.3528	971.774	138.331	0	0	0	23.2879	0	9.98055	76.0819	67.4362	0	0	0	0	0	0	0	0	62.2488	89.915	0	0	0	0	0	13398.9	0	0	0	0	19.9611	20.7496	0	0	88.1859	0	32.8536	0
Single cell 74	0	121.783	555.814	356.459	0	318.235	0	68.4472	0	0	0	759.142	0	49.7798	137.783	0	155.472	492.653	0	161.784	1.77785	224.463	14.2228	61.3358	170.674	133.339	7.77362	2747.97	0	246.232	92.4482	0	91.34	0	467.574	210.675	9366.23	402.683	0	391.127	0	0	176.007	0	77.3365	0	0	64.0026	0
Single cell 75	0	49.3057	2418.93	374.415	146.376	0	1.5408	0	0	0	92.4482	787.351	209.549	3.08161	0	0	53.1799	0	3.03885	24.6529	92.4482	0	0	0	15.408	64.7137	0	3.03885	0	197.223	73.9586	15.1943	0	0	0	97.0706	10824.4	0	0	0	10.7856	0	0	0	0	40.0609	0	50.8465	0
Single cell 76	50.1401	159.016	245.182	303.706	34.3818	177.639	0	190.532	0	0	24.3538	1889.42	189.243	30.0841	32.9492	2.86515	50.1835	400.034	0	581.625	147.555	0	0	20.056	97.4151	0	7.16907	2976.6	4.30144	127.499	121.769	0	70.2569	354.152	0	381.065	1238.82	4.29772	0	214.886	0	1.43381	64.4659	0	157.583	0	12.9043	117.471	0
Single cell 77	1.43444	0	1871.64	322.75	21.5166	131.969	631.155	28.6889	0	18.659	14.3444	1067.23	220.904	14.3444	71.7221	47.3366	0	71.7655	0	179.305	57.3777	0	0	14.3444	104.714	0	0	2082.64	0	160.658	157.789	7.17655	38.7534	231.085	8.60666	0	2526.15	0	71.7221	144.879	2.86889	0	101.845	0	30.1233	12.91	21.5297	1.43444	0
Single cell 78	0	0	2188.51	424.095	26.378	0	1656.13	0	0	0	169.865	490.458	89.4032	0	0	0	0	0.328852	0	0	34.5643	0	0	0	12.2794	0	0	125.622	1.97311	192.832	85.7285	1.97311	0	0	0	113.471	1267.73	0	0	0	15.0082	0	334.046	0	0	215.345	0	0	0
Single cell 79	2.44211	0	4040.81	567.79	31.7474	0	0	0	0	0	107.453	732.302	243.319	1.22105	0	0	28.989	0	18.9058	37.8526	120.884	1.26039	15.8737	39.0737	24.4211	0	0	0	0	54.9474	119.663	66.8007	1.26039	0	0	0	17172.7	0	0	1.22105	0	13.8643	47.6211	0	0	0	0	10.9895	0
Single cell 80	125.629	0	297.559	505.339	90.34	107.279	0	64.9319	0	0	0	1603.39	158.236	53.6394	8.46937	0	0	826.081	39.6746	194.796	76.2244	111.939	0	1.41156	50.8162	0	0	1.41695	0	0	18.3503	0	11.3356	75.0983	375.476	711.427	8428.01	0	0	55.0509	0	145.946	283.724	0	52.2278	0	42.5085	287.959	0
Single cell 81	0	0	3941.17	497.254	75.5677	0	0	0	0	0	53.0651	553.287	126.169	17.441	0	0	94.6151	0	58.5941	59.7446	103.533	0.48028	0	0	0	0	9.60559	0	0	25.6048	94.6266	56.1927	0.48028	0	0	0	8404.89	0	0	0	12.2458	0	0	0	0	35.2531	12.007	28.5735	0
Single cell 82	46.923	57.5873	404.564	289.643	29.7918	128.398	0	17.4895	0	0	0	815.18	49.0558	0.853145	191.958	1.27972	32.1508	851.996	0	294.761	56.7341	114.135	0	137.783	225.23	0	0	4468.96	0	40.0978	216.699	0	0	202.55	267.034	0	6447.84	0	62.2796	293.908	0	137.713	0	0	56.7341	0	12.8603	170.629	114.321
Single cell 83	88.8057	0	853.609	221.804	3.36704	206.652	50.5056	20.2022	0	86.4213	0	733.173	125.843	89.2266	15.9934	4.2088	0	255.022	1.06038	231.063	52.1891	0	0	31.1451	132.998	0	2.12077	3708.69	0	47.9803	53.8726	0	152.165	444.301	214.228	0	3597.35	1.26264	10.9429	189.817	22.3066	174.963	21.044	0	54.7144	0	22.7983	226.854	0
Single cell 84	0.431882	7.342	540.031	114.881	0	200.825	0	17.7072	0	8.1167	0	627.892	105.876	6.47824	12.0927	32.8231	58.9813	204	0.541113	44.9158	125.246	58.9813	0	35.8462	53.1215	0	0	4348.93	0	42.7564	81.6258	0	70.3447	767.298	82.0576	0	4397.63	3.88694	0	300.158	9.93329	156.382	85.0808	0	80.3301	0	38.9601	40.1651	0
Single cell 85	147.117	161.046	323.237	242.332	127.845	38.9258	0	22.5159	0	0	0	1148.09	96.5819	0	102.085	0	8.31016	63.9023	69.92	190.813	140.247	13.1816	0	29.9576	206.078	193.484	0	1364.59	0	122.884	44.841	0	49.861	0	146.544	0	18800.2	191.767	0	81.2863	8.01414	0	162	0	153.986	0.190813	81.6688	0	0
Single cell 86	0	0	1115.82	529.999	119.939	0	0	0	0	0	3.66464	901.96	551.071	152.083	0	0	0	0	0	0	0	0	0	0	0	0	0	0	0	0	71.4605	0	0	0	0	0	217.153	0	0	0	0	276.119	98.0292	0	0	371.961	0	0	0
Single cell 87	0	6.97646	6189.37	278.062	84.7142	0	9.96638	0	0	0	0	661.342	248.256	0	0	0	0	0	0	0	0	0	75.08	0	0	0	0	0	0	0	0	0	0	0	0	0	1.32195	0	218.596	0	0	0	0	0	0	0	0	0	0
Single cell 88	75.9426	142.172	337.28	604.892	12.3628	267.565	60.9307	48.568	0	185.553	0	1036.71	52.1002	3.53222	140.406	0	10.6306	42.5225	0.96642	386.778	143.938	91.8099	0	43.2696	188.974	0	0	8191.37	0	49.451	20.3102	0	62.8173	39.6232	200.453	0	9701.88	3.53222	2.64916	761.192	0	56.0523	236.658	0	50.3341	0	26.0933	7.94748	0
Single cell 89	0	0	0.410477	187.621	17.58	13.6397	0	0	0	16.4191	0	798.376	113.664	3.33415	0	36.6756	18.061	176.505	0	451.322	3.94035	0	0	103.662	195.805	0	0	5224.55	0	0	90.0219	0	0	181.431	50.0122	0	6291.37	0	0	235.815	0	0	86.3847	0	158.22	0	0	118.817	0
Single cell 90	0	202.186	3037.38	0	0	0	0	0	0	0	196.966	678.701	75.9386	153.776	0	0	0	0	18.6629	100.619	418.137	0	0	0	0	0	0	0	0	109.162	0	0	2.91607	0	0	0	239.701	0	0	0	0	0	61.7001	0	0	0	1.16643	0	0
Single cell 91	100.166	0	0	208.814	0	1.30509	0	0	0	0	0	700.08	311.365	0	224.149	4.56782	0	68.656	0	261.018	0.652545	394.12	0	0	47.3095	488.756	0	855.593	0	79.2842	92.9877	0	4.77985	0	58.4028	0	21040	154.327	0	318.116	0	0	132.14	0	37.1951	57.0977	0	53.835	0
Single cell 92	0	0	69.9186	482.088	0	352.606	0	13.873	0	40.9868	60.1165	734.114	217.344	0	56.6482	21.9656	0	73.5351	0	115.609	250.871	2.41099	0	139.886	270.524	0	0	12042.9	0	72.8334	147.979	0	124.166	173.591	34.6826	39.3069	14292.3	1.15609	0	200.003	0	159.125	0	0	82.0821	0	0	102.892	0
Single cell 93	0	0	2294.73	270.456	0	0	522.74	28.0077	0	0	130.204	616.812	375.004	49.1739	0	12.4004	0	0	0	23.3042	0	0	0	0	1.2828	0	0	493.361	0	0	30.1457	0	0.626889	0	0	0	1330.26	0	0	0	0	0	0	0	0	29.7181	0	103.693	0
Single cell 94	0	0	3723.01	126.936	0	0	0	0	0	0	0	909.251	1094.14	0	0	0	0	0	0	0	0	0	0	0	0	107.62	0	0	0	110.38	142.114	47.3028	0	0	0	0	1541.51	0	404.265	0	0	109.909	212.481	0	0	0	0	0	0
Single cell 95	0	6.51369	1662.99	501.554	2.17123	60.7945	651.369	4.34246	0	0	0	1184.8	206.962	21.7123	19.5411	0	11.8644	7.90959	0	182.383	91.1917	162.147	0	30.3972	21.7123	47.7671	1.9774	1028.25	0	160.671	132.445	29.661	27.6836	0	162.842	47.7671	6618.35	28.226	49.9383	93.363	6.51369	57.3445	97.7054	0	45.5959	32.5685	0	19.5411	0
Single cell 96	0	145.931	1488.54	228.078	0	0	0	0	0	0	197.152	629.147	213.098	0	0	0	0	0	0	0	104.858	0	0	0	0	0	0	0	0	137.233	17.879	0	0	0	0	0	109.452	0	101.959	0	0	0	0	0	0	109.69	41.4141	0	0
Single cell 97	0	0	1460.28	87.7814	0	0	0	0	0	0	0	399.074	109.174	12.1714	0	0	0	0	0	0	0	0	0	0	70.8153	0	0	0.477998	0	114.337	9.22074	0	0	0	0	0	225.137	0	0	0	34.3011	0	0	0	0	149.007	0	0	0
Single cell 98	0	0	3630.95	587.891	69.9209	0	2082.11	5.44343	0	0	35.3823	688.594	277.615	51.7126	0	5.44343	46.4911	0	0	43.5474	0	0	92.5383	0	81.6515	0	0	11.6228	0	73.4863	122.477	0	0	0	0	0	943.676	0	54.4343	0	0	72.0612	0	0	0	38.104	9.29822	0	0
Single cell 99	169.571	101.743	1.55652	526.348	73.9329	18.9919	0	11.5308	8.81769	0	0	930.531	98.4258	113.273	147.188	0	139.309	0.778262	0	350.673	136.335	136.974	0	130.23	199.415	17.6354	0	1165.84	0	0	22.3834	0	72.3784	0	267.922	0	15918.6	103.099	122.091	615.882	0	0	78.6809	3.11305	84.7855	0	13.2305	0	0
Single cell 100	0	0	2883.63	0	0	1.07017	0	0	0	0	0	36.3859	399.174	0	0	0	12.4489	0	0	0	0	0	0	0	122	0	0	0	0	330.683	0	10.1855	0	0	0	0	0	0	0	0	118.789	0	0	0	0	0	0	0	0
Single cell 101	0	0	2184.32	424.855	0	0	1656.77	0	0	0	0	140.941	663.684	0.812343	0	0	260.345	0	0	0	0	0	148.253	0	0	0	0	0	0	170.998	103.574	0	0	0	0	0	807.328	0	279.446	0	0	0	142.972	0	0	363.117	0	65.7998	0
Single cell 102	0	0	2110.09	473.412	0	0	0	0	0	0	0	1091.35	534.029	12.3499	0	0	27.4956	0	78.5589	92.6241	50.0856	41.6362	0	0	13.036	0	0	0	0	98.799	61.0633	137.478	0	0	0	0	2344.98	0	0	0	46.6551	0	110.463	0	0	0	0	77.5298	0
Single cell 103	194.531	0	390.021	268.138	0	33.0478	96.89	15.0217	0	0	0	1261.07	37.5543	27.0391	51.0738	30.0434	0.846032	181.897	0	137.449	211.055	4.23016	0	171.999	21.7815	0	0.846032	3321.52	0	120.174	120.925	0	27.9191	115.906	0	0	3422.2	0	53.3271	292.923	40.5586	85.4492	0	0	175.754	12.0174	41.4556	73.6064	0
Single cell 104	0	0	6331.96	373.734	4.9537	6.37604	0	9.8093	0	0	0	627.795	209.919	0	148.12	0	0	0	0	188.829	67.1937	0	0	0	92.2074	0	0	0.598711	0	92.2074	87.3027	0	0.598711	0	0	0	389.162	0	101.526	0	41.1991	91.004	30.4088	0	0	33.8421	0	185.396	0
Single cell 105	36.4075	61.6127	1301.48	635.731	28.0058	16.8035	428.489	2.80058	0	11.8532	5.60116	1041.82	187.639	8.40174	25.2052	50.4104	0	199.134	4.74128	184.838	81.2168	0	5.60116	72.8151	56.0116	0	0	801.276	0	78.4162	53.211	0	59.266	227.581	0	33.6069	1661.79	0	8.40174	190.439	11.2023	78.2311	44.8093	0	56.0116	19.6041	4.74128	0	0
Single cell 106	0	0	2419.35	496.865	70.7342	0	0	0	0	0	112.14	1683.82	246.707	0	0	0	1.6605	0	0	60.3829	96.6126	0	0	0	0	0	0	0	0	117.315	62.1081	0	0	0	0	0	9227.32	0	0	0	46.5811	114.574	13.8018	0	0	0	16.605	0	0
Single cell 107	0	0	2663.63	223.359	8.1274	0	802.653	8.64617	0	0	15.8513	613.878	240.652	12.9693	0	0	0	0	0	14.4103	257.944	0	60.5232	0	1.44103	0	1.44058	4.32173	0	159.954	203.185	30.2521	0	0	0	33.1436	1251.86	0	0	0	48.995	41.7767	105.195	0	0	74.9335	12.9652	0	0
Single cell 108	0	56.5821	67.585	77.9448	94.6885	63.5106	0	38.1063	0	0	0	714.783	229.793	92.379	233.257	6.92843	8.87479	475.825	38.2299	472.288	103.926	110.594	0	6.35106	147.229	0	0	8859.77	0	98.7301	168.014	0	117.42	124.247	93.5337	0	8142.28	0	0	461.318	6.92843	144.727	4.61895	0	62.3558	0	7.50944	61.2011	0
Single cell 109	0	0	322.862	439.643	0	65.1614	0	73.7972	82.4331	16.6695	0	176.642	79.2928	0	57.3106	0	124.583	2.63203	0	15.7015	246.514	211.439	3.14031	235.523	116.191	0	0	11400.2	0	30.618	8.63585	0	0	503.594	206.475	0	12517.9	1.57015	0	604.509	0	0	42.3942	2.63203	167.221	14.1314	2.63203	30.618	9.42093
Single cell 110	45.9114	8.19846	2307.56	227.917	55.7495	168.888	972.338	0	0	0	0	619.804	254.152	22.9557	157.41	14.7572	7.9791	0	14.3624	126.256	160.69	36.7039	6.55877	77.0656	63.948	0	33.5122	4661.39	0	229.557	59.0289	0	47.8746	17.554	132.815	0	4624.69	39.3526	14.7572	165.609	0	76.5994	67.2274	0	0	32.7939	12.7666	4.91908	0
Single cell 111	0	0	7922.92	0	0	0	0	0	0	0	110.171	559.51	312.413	0	0	0	0	0	2.01128	189.651	468.619	0	0	0	0	0	0	0	0	100.727	408.418	0	0.502819	0	0	0	1391.3	0	0	0	0	0	1.96733	0	0	5.902	0	0	0
Single cell 112	46.2879	61.7172	289.163	241.726	0	272.584	0	147.436	0	1.65236	157.722	1313.21	140.578	5.1431	217.725	0	391.609	1171.52	0	363.446	46.2879	127.232	0	58.2885	197.152	0	0	603.111	0	202.295	94.2902	0	6.60944	41.309	178.294	291.443	2888.29	221.153	0	166.294	0	47.9184	344.588	8.2618	78.8609	3.42874	28.0901	65.146	0
Single cell 113	3.81945	0	550.196	498.879	23.7981	63.7554	0	29.6742	33.7874	43.2783	0	651.624	74.9523	0	298.211	16.1592	12.0218	115.409	0	668.11	61.405	211.984	60.8174	64.9306	63.7554	0	12.0218	9273.18	0	26.1485	18.2158	0	0.80145	44.0798	107.238	0	8132.32	27.0299	6.16988	285.283	29.968	125.828	221.528	0	99.5995	5.28847	10.4189	0	117.522
Single cell 114	35.5416	0	666.167	397.621	0	77.7472	99.9607	23.3242	0	0	259.898	1206.19	34.4309	1.11067	116.621	4.4427	47.8333	399	0	760.812	122.174	154	0	29.9882	388.736	9.99607	0	264.833	0	191.036	3.33202	0	1.16667	0	635.305	0	8076.82	64.4191	72.1938	253.234	24.4348	70	68.8618	0	59.9764	0	37.3333	24.4348	0
Single cell 115	77.1339	176.765	15341.1	57.2077	0	0	0	0	0	0	102.202	876.756	221.117	518.083	0	0	43.9467	0	0	164.552	89.9896	0	0	0	0	0	0	0	0	326.534	390.812	0	0	0	0	0	963.102	0	0	0	85.4901	0	28.9252	0	0	130.485	0	0	0
Single cell 116	0	0	2463.03	0	0	0	707.809	0	0	0	0	553.278	212.601	0	127.109	30.3254	16.3685	27.5681	0	0	0	0	0	0	0	0	0	1051.46	0	55.8117	0	0	0	0	0	164.532	911.038	0	0	0	89.3633	3.44601	0	0	0	93.8798	0	0	0
Single cell 117	22.3973	129.669	313.544	256.98	0	179.179	0	29.4702	0	0	0	733.218	295.881	150.887	163.854	10.6093	25.7204	264.553	1.22478	231.046	190.967	3.67434	0	81.3377	266.411	0	0	6722.82	0	89.5894	80.1589	6.1239	37.9682	107.781	53.0463	0	4432.47	0	0	366.609	0	3.67434	162.675	0	47.1523	35.3642	14.6974	0	0
Single cell 118	48.9457	48.9457	373.602	237	0	46.3696	0	43.7935	5.15218	64.877	0	739.337	38.6413	46.3696	33.4892	12.8804	40.2685	194.631	0	492.033	136.533	109.62	0	38.6413	139.109	2.57609	6.71142	2964.21	0	51.5218	87.587	11.1857	0	293.065	77.2827	69.5544	6445.13	0	54.0979	479.153	2.57609	22.3714	33.4892	0	100.467	0	29.0828	2.57609	0
Single cell 119	0	0	1950.48	289.44	72.1722	77.4347	674.108	12.0287	0	0	0	481.398	117.781	47.6136	141.337	7.76853	59.2022	170.517	8.86261	98.2343	160.884	0	0	50.1196	89.2128	0	0	2449.98	3.19054	87.208	54.3797	0	12.7622	64.8743	51.3725	0	8084.12	0	167.901	390.431	0	0	73.4252	0	48.3654	13.5323	21.6248	2.75658	0
Single cell 120	27.3152	154.786	190.203	327.782	6.07004	15.1751	0	233.696	0	12.5133	0	1444.67	18.2101	9.10505	24.2801	0	215.229	480.512	0	682.879	63.7354	0	0	45.5253	185.136	0	0	900.96	0	84.9805	54.6303	0	27.5293	115.123	121.401	230.661	3083.21	103.191	12.1401	227.626	0	0	0	0	0	0	17.5187	121.401	0
Single cell 121	105.478	109.74	132.426	129.45	0	145.432	0	83.6365	0	0	0.532717	1950.28	180.058	0	52.2062	0	0	1457.32	1.91921	251.442	193.376	0.639738	0	193.376	68.1877	0	0	69.7314	0	52.2062	0	0	9.59606	216.871	422.977	45.2809	4190.28	37.2902	0	43.1501	0	81.8864	0	0	226.937	9.5889	10.8755	319.63	0
Single cell 122	0	0	253.644	0	0	0	3186.39	25.1264	0	0	0.358949	655.082	0	21.5369	0	0	0	0	0	32.3054	0	0	0	0	0	0	0	4.67978	0	47.7402	0	0	0.467978	0	0	0	836.277	0	0	0	0	0	0	0	0	159.732	0	61.0213	0
Single cell 123	0	134.444	290.177	280.927	6.01987	232.768	0	13.5447	26.0861	72.5444	0	1041.44	0	114.879	104.344	24.5811	133.506	73.7636	0	212.2	106.351	0	0	123.407	47.1556	28.5944	0	6372.32	0	94.8129	44.6474	0	54.2559	162.768	368.717	0	9117.42	20.0662	18.0596	196.649	0	0	6.01987	0	58.1921	18.5613	4.26731	28.0927	0
Single cell 124	64.712	163.976	460.436	299.842	0	97.5072	0	33.6737	0	0	0	1375.61	166.351	39.2371	0	34.2593	0	645.49	0	236.887	76.7174	0	0	151.971	143.772	0	0	2686.68	0	67.9329	179.202	0	147.883	97.1233	94.2862	0	5858.97	51.8281	19.6186	309.798	0	101.12	26.6461	0	7.32036	86.673	0	41.5796	0
Single cell 125	1.543	0	2615.33	135.784	0	0	1264.48	0	0	0	97.9802	580.938	259.995	10.0295	0	0	19.0269	43.243	0	60.1768	54.7763	5.18915	0	0	0	0	0	0	1.72972	72.5208	67.8918	0	0	0	0	42.4324	833.724	0	97.9802	0	16.9729	54.4861	3.08599	0	0	57.0908	0	0	0
Single cell 126	5.99912	54.7419	3.37971	261.711	0	394.442	77.2386	44.9934	0	137.723	0.74989	1318.31	261.711	2.24967	37.4945	0	43.9362	380.217	0	461.932	127.481	184.194	0	166.475	260.212	0	9.29419	5252.91	0	42.7437	11.9982	0	59.1449	324.452	179.224	69.7397	5055.2	2.24967	2.24967	173.974	48.7428	0	29.9956	0	129.731	0	23.6579	149.978	0
Single cell 127	58.6423	175.927	1833.82	390.338	20.1583	1.83257	1913.2	0	0	0	0	723.866	192.42	120.95	47.6469	0	146.149	0	0	0	71.4703	0	10.9954	0	0	0	0	0	0	181.425	82.4657	1.73986	0	0	0	289.546	2030.42	0	0	0	0	0	91.6286	0	0	23.8234	0	0	0
Single cell 128	108.847	0	214.25	501.268	0	220.558	0	28.6439	22.9151	24.073	0	859.317	48.6946	51.559	5.72878	20.0507	89.0701	9.6292	9.6292	549.963	131.762	281.654	0	11.4576	160.406	51.559	14.4438	6754.88	0	223.422	25.7795	0	52.9606	178.14	157.541	0	8526.66	80.2029	0	349.455	2.86439	81.8482	0	0	97.3892	0	4.8146	8.59317	0
Single cell 129	62.8759	0	2541.41	219.772	41.7214	0	562.945	21.1545	0	0	4.701	781.541	164.535	1.76288	175.7	12.3401	43.6263	319.926	19.3895	137.504	0	0	0	0	55.8244	0	11.0797	1465.98	0	44.0719	31.7318	6.92482	0	49.1662	0	36.4328	1815.69	0	56.412	54.6491	8.22675	59.5534	5.87625	0	175.112	14.103	0	3.52575	0
Single cell 130	89.4918	153.692	1.82119	579.751	0	56.4187	0	31.1276	1.94547	0	0	1198.41	56.4187	0	301.548	0	65.5629	32.7815	3.64239	573.915	171.202	296.854	0	42.8004	287.93	334.621	7.28477	3942.88	0	114.783	239.293	30.9603	0	0	157.583	0	20320.8	1.94547	13.6183	231.511	0	122.02	1.94547	0	33.073	0	3.64239	258.748	0
Single cell 131	0	310.581	1566.63	12.9409	0	6.29555	1258.06	0	0	0	0	465.171	0	0.349753	0	0	0	82.0922	143.547	1.04926	0	7.79647	0	0	0	0	0	0.458616	0	0	23.7832	0	0.458616	0	0.349753	292.743	580.608	0	0	0	0	0	0	0	0	0	0	0	0
Single cell 132	91.0348	0	239.796	247.357	0	80.0003	22.069	84.598	0	72.9381	8.27589	916.702	81.9221	44.1381	43.2185	8.27589	82.9296	421.642	57.9508	149.886	160.001	318.729	0	0	258.392	34.0231	0	400.66	0	31.2645	93.7934	0	4.99576	233.802	368.737	69.8853	8977.37	70.8049	0	720.922	29.4254	83.9287	0	0	108.506	0	13.9881	22.069	0
Single cell 133	0	0	4475.82	231.194	82.0776	0	1025.97	0	0	0	0	530.7	225.076	0	0	0	6.46536	2.87349	0.359186	102.215	1.5294	0	0	0	0	0	0	0	0	112.92	15.5489	0	0	0	0	56.5876	656.952	13.2548	0	0	51.9995	0	197.037	0	0	0	0	216.155	0
Single cell 134	0.281084	104.001	1009.27	0	0	25.0165	0	0	0	0	0	683.034	137.731	205.753	0	16.0218	0	0	132.839	270.403	89.1036	0	7.58927	0	132.109	0	0	742.816	0	85.1684	44.6923	0	0	78.232	0	0	2520.08	0	1.40542	0	17.9894	0	0	0	0	0	0	0	0
Single cell 135	0	0	0	834.174	0	25.0857	0	49.5669	0	0	0	803.346	111.525	0	16.623	1.81342	111.403	0	0	194.338	0	616.812	0	13.9029	196.756	0	0	10306.8	0	94.9024	0	0	0	1.22871	0	0	15277.4	0	0	235.14	0	0	0	0	196.152	74.6525	0.40957	0	0
Single cell 136	63.173	0	338.249	239.723	0	123.836	0.418364	22.1733	0	0	85.7647	1039.64	106.683	7.94892	45.6017	7.94892	105.538	143.004	0	204.58	169.856	26.3845	0	134.295	78.2341	0	3.16614	1898.1	0	84.0913	11.7142	0	50.6582	135.089	343.477	0	7252.04	84.928	71.122	246.417	1.25509	163.056	0	0	20.0815	11.2958	42.2152	0	0
Single cell 137	19.3053	55.7708	1143.95	206.995	0	79.3661	0	35.393	0	10.2038	0	727.165	33.248	66.4959	67.5684	122.267	0	256.228	147.388	20.3778	115.832	0	0	10.7251	63.2784	0	0	504.519	0	181.255	94.3813	0	19.2738	154.19	0	30.0304	2460.24	0	104.034	338.915	30.0304	46.4838	39.683	0	69.7135	0	5.66875	0	0
Single cell 138	0	0	3252.3	0	250.87	0	0	0	0	0	0	607.937	552.53	0	0	0	0	0	0	196.489	202.646	0	0	0	0	0	0	0.620669	0	82.0843	0	0	1.24134	0	0	0	0.620669	0	84.1364	0	0	0	126.205	0	0	0	0	0	0
Single cell 139	0	0	1133.82	212.163	220.822	0.360821	0	9.38134	0	0	0	1972.61	228.039	0	10.4638	0	0	0	0	811.125	0	4.22892	0	54.484	0.360821	0	23.9639	14504.7	0	27.7832	97.0608	0	0	136.735	0	0	17706	0	130.978	352.161	5.05149	256.554	154.431	0	213.245	0	88.8073	13.3504	0
Single cell 140	0	0	641.905	328.619	0	144.517	0	18.8129	0	0	0.855132	1358.8	41.9014	23.9437	4.27566	20.5232	0	297.422	0	125.704	238.582	70.5908	0	70.9759	91.4991	0	0	1328.99	0	48.7425	10.2616	0	37.6484	144.946	94.0645	0.855132	7099.55	0	7.69618	585.765	0	71.532	324.095	0	94.9196	44.4668	5.64726	0	164.185
Single cell 141	0	0	2313.88	244.761	114.599	0	778.142	0	0	0	0	531.556	198.483	56.5921	0	0	0	0	0	132.991	63.6661	0	0	0	0	0	0	0	0	93.377	48.1033	0	0	0	0	0	749.525	0	0	12.7332	0	0	0	0	0	9.90362	11.3564	4.24441	0
Single cell 142	97.255	0	0	266.498	0	358.985	0	46.7205	0	0	25.744	740.378	75.8017	0	54.8251	0	1.75588	494.574	0	221.684	11.9185	570.077	0	102.976	696.994	15.2557	0	122.912	0	29.0812	164.952	0	0	0	446.706	113.941	13962.2	47.674	0	391.88	0	0	0	0	0	0	114.132	0	0
Single cell 143	0	0	1825.87	130.159	0	0	0	10.3535	0	0	46.3444	224.327	434.356	0	0	0	0	27.6556	0	0	0.986051	0	0	0	0	0	0	0	0	133.117	104.028	0	2.40483	0	0	0	0.601209	0	130.159	0	0	185.172	0	0	0	0	0	0	0
Single cell 144	9.93531	28.1501	2101.94	272.669	20.9745	75.0668	653.523	23.7344	0	0	22.6304	909.456	387.654	0	63.4756	0	169.84	28.965	0	248.935	39.1893	28.3067	0	104.873	20.9745	28.702	0	1541.73	0	102.113	58.5079	0	9.21613	0	85.5541	0	7948.91	247.279	0	301.923	11.5912	17.774	50.7805	0	14.351	68.4433	5.92466	6.07158	0
Single cell 145	0	0	8727.19	147.755	0	11.8918	0	0	0	0	112.08	736.399	788.128	114.161	87.4046	0	0	0	6.06588	216.728	0	0	0	0	131.107	43.7023	0	1.21318	0	282.43	78.7831	387.812	0	0	0	0	503.873	0	0	0	0	163.779	0	0	0	0	0	0	0
Single cell 146	262.676	206.822	0	260.464	0.553001	105.623	0	48.6641	0	7.25225	53.0881	1228.77	167.559	54.7471	152.075	0	8.57084	5.27436	3.29648	600.006	79.0792	95.5978	0	0	301.386	451.249	5.27436	224.16	0	38.1571	175.854	0	1.97789	0	695.675	0	16897.7	100.646	91.2452	208.481	0	0	232.26	0	103.964	0	59.3366	7.18901	0
Single cell 147	0	233.01	3018.23	241.27	0	0	1188.96	0	0	0	0	463.846	52.1664	0	177.366	0	0	0	0	81.2926	0	0	0	0	0	0	0	153.93	0	0	297.348	0	0	0	0	0	1007.34	0	0	0	0	261.627	0	0	0	78.2496	0	0	0
Single cell 148	0	0	4855.64	394.216	0	0	0	0	0	0	0	618.14	223.371	0	0	0	44.8253	0	0	0	65.7948	0	0	0	153.153	0	0	0	0	59.713	56.3956	0	0	0	0	0	16932.8	0	0	0	0	88.9914	0	0	0	158.129	0	61.3717	0
Single cell 149	0	0	2119.25	144.757	0	0	2.89514	0	0	0	89.7493	810.639	315.57	37.6368	0	0	186.707	0	0	133.176	46.3222	80.0174	0	0	0	0	0	0	0	0	81.0639	96.9908	0	0	0	0	12797.9	0	0	0	0	0	0	0	0	130.281	0	2.89514	0
Single cell 150	0	14.1542	1584.4	172.996	0	0	949.907	0	0	0	84.9255	1481.48	353.856	0	92.7889	6.29078	60.2259	0	0	119.525	53.4716	40.1506	0	0	0	0	0	30.8851	0	45.6081	26.7358	0	0	0	0	0	494.161	0	133.679	0	1.57269	74.1241	53.4716	0	0	33.0266	0	3.14539	0
Single cell 151	0	0	3044.44	268.654	98.8688	0	676.553	0	0	0	0	472.086	237.596	0	70.9164	0	0	0	0	248.466	0	506.99	0	0	60.046	0	0	0	0	127.339	15.5291	0	0	0	0	0	1344.68	0	0	0	52.7991	16.8788	0	0	0	240.184	0	0	0
Single cell 152	106.4	0	371.22	206.677	0	180.651	25.2605	29.8533	0	0	0	1021.8	144.773	3.06187	210.504	0	0	160.69	0	205.911	98.7455	0	0	48.99	54.3483	0	11.171	6307.31	0	50.5209	26.7914	0	198.5	225.138	0	0	7453.62	11.482	48.99	622.326	0	0	0	0	157.687	0	20.6233	51.2864	0
Single cell 153	0	183.685	836.507	142.514	0	19.0019	38.0038	25.3359	0	0	76.0077	1301.63	91.8426	0	101.344	22.1689	46.3296	298.569	0	449.712	158.349	0	0	142.514	164.683	0	0	3297.13	0	98.1766	167.85	0	100.381	259.961	0	79.1747	3644.57	0	0	269.194	0	51.4774	15.8349	0	120.345	120.345	0	9.50096	0
Single cell 154	0	0	3681.9	382.322	0	0	1139.66	0	0	0	0	812.129	189.943	0	0	0	66.6464	23.8921	0	129.064	73.0551	0	0	0	0	0	0	0	0	141.24	233.776	16.3472	0	0	0	0	564.608	0	0	0	74.2727	0	37.7451	0	0	17.0462	0	0	0
Single cell 155	1.97973	0	313.289	602.63	0	3.56352	0	129.078	0	0	0	106.905	32.0716	1.58378	4.35541	0	0	864.576	3.53713	73.2501	158.774	141.485	0	0	66.123	0	4.04244	0	0	41.5744	117.2	0	0	181.404	0.395946	188.47	11060.6	130.266	0	0	38.8027	11.622	0	0	47.1176	0	4.54774	34.0514	0
Single cell 156	33.8077	10.5964	580.625	424.867	64.5879	178.626	0	15.6424	0	0	0	1005.15	76.6981	84.267	256.838	4.54134	0	595.325	0	205.874	112.02	49.6104	0	22.2021	165.002	0	0	3693.22	0	165.506	134.726	2.4499	71.047	44.0981	137.754	0	7257.82	0	0	379.958	0	0	105.46	0	50.9639	173.58	36.7484	165.002	0
Single cell 157	123.733	20.3473	611.049	520.78	0	385.498	0	43.4442	0	0	0	1052.01	119.334	0	104.486	0	0	946.437	0	244.717	3.84948	164.74	0	63.2415	193.574	92.9375	0	24.9408	0	0	55.5426	0	71.5406	128.642	361.302	343.704	4673.11	216.121	0	0	0.549926	105.67	31.3458	0	30.7959	0.549926	2.62534	145.181	0
Single cell 158	39.1489	0	546.153	271.343	0	18.4495	0	4.94987	0	0	0	920.171	122.001	98.0974	120.597	0	0	1485.29	0	235.794	209.244	167.144	0	162.446	66.1482	0	41.9257	0	0	98.0974	56.6985	0	4.47208	103.417	253.343	258.293	6506.88	82.3478	0	0	0	0	83.6977	0	0.899976	64.3483	11.1802	24.7493	0
Single cell 159	0	0	5436.08	219.22	13.7013	0	0	0	0	0	0	756.994	181.542	20.5519	0	0	0	0	70.3875	222.645	95.9088	2.70721	0	0	0	0	0	0	0	239.772	102.759	37.9009	0	0	0	0	2314.66	0	0	0	10.2759	102.874	3.42531	0	0	37.6785	0	3.42531	0
Single cell 160	8.11302	18.0699	790.037	315.302	0	26.1829	480.143	26.1829	0	0	12.9071	540.622	54.5785	5.53161	217.576	0	20.0735	458.824	20.5515	249.291	136.446	136.691	0	0	161.892	8.4818	2.38971	785.736	0	134.234	76.3362	0	0	90.8089	366.192	0	11389.8	117.639	22.4952	152.672	0.368774	37.7574	75.9674	0	130.915	0	19.1177	7.37547	0
Single cell 161	0	0	3604.12	277.845	0.978327	0	0	0	0	0	0	885.386	347.306	0	0	0	93.5725	0	31.5413	133.053	118.378	0	0	0	0	1.95665	0	0	0	1.95665	48.9164	0	0	0	0	0	5514.47	0	0	0	10.7616	0	0	0	0	144.792	2.10275	19.5665	0
Single cell 162	56.2985	0	148.59	187.662	41.863	131.844	0	72.6588	0	0	73.14	1088.92	107.304	58.7045	167.933	0	197.531	781.278	70.1676	661.147	0	0	0	154.46	120.296	0	0	3.53786	0	140.506	100.567	0	12.9722	187.507	178.519	310.845	2785.48	0.481184	13.4732	402.27	0	0.589644	63.0351	0	104.898	0	5.30679	197.285	0
Single cell 163	0	0	1151.51	346.024	127.644	169.167	0	12.3031	0	118.337	0	1078.06	24.6062	44.5987	0	73.8185	18.2057	191.16	27.3086	258.365	79.97	0	0	233.758	59.9775	0	6.06858	3606.26	0	58.4396	95.3489	57.6515	51.583	415.698	0	24.6062	2292.41	0	41.5229	173.781	3.07577	0	21.5304	0	56.9017	0	9.10287	76.8942	0
Single cell 164	40.9575	225.266	1703.57	382.741	0	0	0	29.6589	0	0	0	826.917	285.996	0	6.35547	42.3698	0	0	0	523.973	103.1	0	0	0	43.076	0	0	803.526	0	146.882	62.8485	13.6736	0	236.473	0	0	1004.61	0	157.474	290.939	0	0	53.6684	0	0	0	0	0	0
Single cell 165	100.283	0	433.625	169.343	0	107.427	0	52.3905	0	0	200.301	1232.24	0	105.839	92.6095	0	0	1297.92	0	610.429	107.427	0	0	71.177	109.279	0	0	0	0	0	48.6862	101.66	29.9434	13.3082	441.88	427.856	2536.32	73.0292	0	58.7409	4.49818	0	72.5	0	205.858	0.793796	19.5926	365.146	0
Single cell 166	0	52.2183	1144.28	124.87	99.8958	77.1922	0	68.1108	0	14.3035	40.8665	717.434	0	9.08144	154.384	52.2183	0	234.986	0	106.707	233.847	0	0	65.8404	72.6515	0	0	2805.53	0	45.4072	97.6255	0	0	153.252	0	115.788	988.984	6.81108	0	227.036	0	0	70.3812	0	54.4886	4.54072	0	0	0
Single cell 167	0	0	3841.87	158.811	2.44325	0	1506.26	2.44325	0	0	86.7354	912.554	420.239	48.865	0	4.8865	0	11.3478	10.087	0	73.2975	0	0	0	2.44325	0	1.26087	11.3478	0	107.503	119.719	2.52174	0	0	14.6595	0	775.435	0	3.66487	0	0	56.7391	0	0	0	0	0	17.1027	0
Single cell 168	0	49.9192	3174.89	360.491	0	0	0	0	0	0	0	404.044	518.289	97.4933	0	0	179.192	0	0	0	206.377	0	0	0	0	0	0	0	0	121.95	159.809	0	0	0	0	0	2066.47	0	0	0	0	0	1.34011	0	0	0	0	0	0
Single cell 169	0	223.898	1684.98	377.601	0	0	1067.45	0	0	0	0	496.037	191.391	0	0	0	0	0	0	0	122.841	0	0	0	0	0	0	0	0	102.267	232.975	0	1.41834	0	0	256.575	1201.33	0	27.2309	0	0	0	0	0	0	6.0513	0	0	0
Single cell 170	4.53826	49.9208	900.831	319.741	0	509.11	0	53.2214	0	0	0	802.397	106.492	134.91	6.6011	29.705	0	247.911	0	181.118	76.7378	0	0	140.686	0	0	0	3155.52	0	89.94	1.23771	0.521918	15.6575	240.604	0.412569	0	5479.62	0	58.1722	514.061	0	0	104.38	0	152.238	0	0	0	0
Single cell 171	0	0	3333.85	199.684	53.761	0	0	0	0	0	84.4816	489.609	188.164	80.6415	0	0	28.8489	0	14.4245	69.1213	120.962	0	5.76011	0	17.2803	0	0	0	0	74.8814	86.4016	1.80306	0	0	0	0	10304.5	0	0	11.5202	44.1608	0	59.5211	0	0	13.4403	0	1.92004	0
Single cell 172	0	124.265	2895.31	136.421	13.507	0	933.335	0	0	0	0	425.471	433.575	0	22.9619	0	1.36765	0	15.0441	0	0	0	0	0	0	0	0	21.8824	0	148.577	79.6914	0	12.3088	0	0	120.213	2110.26	0	28.3648	0	0	0	89.1464	0	0	91.8478	0	0	0
Single cell 173	0	0	580.863	636.833	56.4379	83.1315	0	16.7788	0	0	0	938.09	6.86407	0	308.883	0	105.378	0	2.57019	361.508	110.588	662.253	0	54.1499	322.611	0	0	9459.16	0	122.028	55.6752	0	45.4067	75.3923	124.316	0	15882	88.4703	55.6752	267.699	0	147.358	99.1477	0	225.752	12.2028	14.5644	7.62675	0
Single cell 174	0	173.057	411.206	298.375	11.935	88.66	0	41.7725	0	35.6754	0	1497.84	134.695	0	277.062	0	164.295	1387.59	0	217.387	103.152	0	0	46.8875	250.635	0	0	771.716	0	5.115	86.955	0	6.57179	277.893	139.81	597.602	2254.11	0	0	142.367	0	0	92.07	0	161.122	77.5775	40.3696	0	0
Single cell 175	0	0	2598.58	803.868	0	0	0	0	0	0	196.002	1393.6	101.887	0	0	0	12.3335	0	0	0	4.31723	0	0	0	58.7143	0	0	0	0	21.5861	366.101	0	0	0	0	0	4797.73	0	0	0	0	0	0	0	0	193.412	0	0	0
Single cell 176	0	0	1402.08	134.906	0	0	921.074	0	0	0	0	689.941	402.833	0	0	0	0	0	0	0	0	0	0	0	7.86168	0	0	0	5.06777	107.548	0	0	0	0	0	0	157.946	0	32.7046	0	0	0	0	0	0	0	0	0	0
Single cell 177	305.219	0	0	0	0	269.968	0	25.7932	0	0	2.57932	1918.15	279.426	194.308	267.389	0	283.623	1033.33	0.945409	449.661	288.883	403.69	0	0	362.824	0	0	145.593	0	0	13.7564	0	0	326.166	1530.39	0	5632.74	0	0	61.9036	0	0	57.6047	0	333.592	0	0	7.73795	0
Single cell 178	73.6674	22.0314	902.046	230.641	49.5706	86.06	1110.52	22.7198	0	0	0	1004.49	165.235	101.207	11.7042	13.0811	41.7541	271.795	0.787813	266.442	22.7198	0	0	71.6019	70.225	0	3.93906	1545.69	5.51469	78.4868	46.1282	0	33.0881	156.775	23.4083	88.1255	3152.83	0	2.06544	286.408	0	0	123.238	0	4.81936	2.06544	12.605	15.835	0
Single cell 179	32.7908	23.351	545.031	155.011	47.6957	226.058	0	34.2813	2.98098	5.44426	0	827.223	0	68.5626	47.1989	4.96831	33.2705	563.178	0	275.741	156.005	0	9.57889	8.94295	147.559	0	9.67868	3394.8	0	123.214	36.7655	0	70.1704	875.316	86.4485	483.913	2978.61	54.6514	0	406.904	0	52.6278	30.3067	0	129.673	2.98098	13.9131	9.43978	0
Single cell 180	29.7344	0	399.47	473.862	22.6547	157.167	63.2445	11.7993	0	0	0	715.04	137.816	0	168.023	0	43.5469	12.1931	0	368.14	129.321	456.952	0	22.6547	169.911	0	13.935	10268.9	0	114.69	142.064	0	94.0613	19.1606	127.905	50.9732	11067.9	94.8668	0	283.656	0	0	131.209	0	17.935	19.3509	19.1606	10.8554	0
Single cell 181	0	0	2677.86	0	0	0	0.903147	0	0	0	0	491.312	0	0.903147	0	7.67675	11.2115	0	0	0	0	0	0	0	0	0	0	756.774	0	0	243.85	0	0	0	0	0	889.63	0	0	0	0	0	0	0	0	105.668	317.845	0	0
Single cell 182	0	0	1798.95	178.904	61.4641	0	0	1.09757	0	0	379.76	533.42	425.858	0	0	0	40.4388	9.24316	16.1755	145.977	41.7078	0	36.2199	0	0	0	0	0	0	95.4888	119.635	60.0806	1.1554	0	0	0	0	0	3.29272	0	0	85.4993	0	0	0	50.4883	0	0	0
Single cell 183	0	125.587	0	617.85	0	0	0	27.0424	0	47.081	219.089	762.463	243.148	16.7067	0	47.6679	0	274.545	3.97069	507.847	0	0	0	0	0.458346	0	1.70172	5902.15	0	166.379	0	0	0	384.59	145.296	0	9098.54	0	176.005	470.263	0	0	56.3765	0	148.962	0	45.3793	14.6671	51.3347
Single cell 184	59.0798	44.7863	289.11	134.359	0	97.1957	0	10.4819	0	0	61.9385	1158.73	59.0798	9.52899	107.678	0	36.0102	52.472	1.02886	463.109	146.746	302.486	0	82.9022	48.5979	283.011	7.20204	470.19	0	80.0435	108.631	0	0	0	164.852	0	12278.4	375.442	60.9856	372.584	0	41.1545	54.3153	0	305.881	12.3877	11.3175	36.2102	0
Single cell 185	0	0	2771.49	647.327	0	0	909.341	0	0	0	0	384.286	54.4577	0	251.738	0	1.09459	0	0	429.497	321.609	0	0	334.966	88.3653	0	0	0	0	0	0	0	0	0	0	0	1240.17	0	0	0	0	0	0	0	0	0	0	0	0
Single cell 186	61.6922	165.688	187.411	705.053	84.6064	7.05053	0	37.0153	0	0	0	1142.19	102.233	0	156.874	0	42.2096	75.9772	0	775.559	118.096	82.7308	0	123.384	213.279	160.4	0	5012.81	0	19.389	37.0153	0	65.8469	86.1075	260.87	0	12656.1	174.501	123.384	394.83	0	104.68	0	0	123.384	15.8637	5.06515	148.061	0
Single cell 187	0	0	3506.38	311.959	0	239.191	125.997	0	0	0	0	672.431	611.117	0	0	0	0	0	154.033	0	0	0	0	0	0	0	0	0	0	0	7.41156	539.503	0	0	0	0.673778	506.994	0	0	0	0	0	0	0	0	151.6	0	0	0
Single cell 188	0	35.8664	2219.63	0	0	0	0	0	0	0	0	529.845	474.415	0	0	0	0	0	0	83.1449	0	0	0	0	0	0	0	0	0	97.0024	58.6905	67.8648	0	0	0	0	789.042	0	91.2963	0	0	0	158.138	0	0	148.357	0	0	0
Single cell 189	0	0	150.121	558.304	0	137.585	0	21.02	0	0	0	1350.38	88.2203	0	141.726	0	156.945	0	29.0007	339.186	116.247	215.799	0	0.318485	26.4342	190.772	0.426481	2260.78	0	101.278	93.6346	0	8.9561	0	41.0846	0	13935.3	303.516	0	367.213	0	0	208.926	0	92.6791	15.6058	5.97073	0	0
Single cell 190	20.8455	23.6249	373.071	464.854	0	20.8455	0	0	0	0	0	776.146	79.2128	0	8.33819	0	0	0.793768	5.55638	162.595	72.2643	254.006	0	127.852	137.58	0	26.1944	5754.03	0	187.609	38.2167	0	16.6691	30.1632	362.711	0	11731.1	193.863	0	392.59	0	84.1394	20.1506	0	156.341	0	52.3887	9.03304	0
Single cell 191	38.4934	0	236.666	581.067	0	36.6604	0	7.33208	9.1651	38.2842	27.4953	894.513	67.8217	25.6623	106.315	9.1651	20.8823	1.74019	0	207.131	142.976	215.784	0	150.308	150.308	31.1613	29.5832	8843.65	0	54.9906	27.4953	0	135.735	189.681	157.64	0	11038	0	7.33208	551.739	0	205.342	0	1.74019	40.3264	10.9981	5.22057	12.8311	31.1613
Single cell 192	0	0	2572.06	56.5115	0	0.267827	240.777	9.10613	0	0	188.015	1371.28	222.297	16.8731	0	0	4.47769	0	1.11942	0	0	0	17.9444	0	1.60696	0	3.73141	0	0	56.5115	19.0157	33.5827	0	0	0	9.37395	288.811	0	5.62437	0	0	0	174.356	0	0	1.87479	0	0	0
Single cell 193	0	0	3371.34	149.011	124.738	0	1507.64	0	0	0	0	625.711	208.346	0	0	0	0	0	45.6947	127.435	123.389	0	0	0	21.5763	0	0	0	0	102.487	23.599	0	0	0	0	0	1286.42	0	0	0	0	0	307.462	0	0	0	0	0	0
Single cell 194	0	115.656	2054.28	318.835	16.9107	0	1578.54	0	0	0	0	834.597	346.967	28.1325	59.3908	0	2.5519	0	0	62.5166	156.292	15.3114	0	0	0	18.755	0	0	0	68.7683	153.166	76.5569	5.10379	0	0	0	872.748	0	171.921	90.6491	12.5033	17.8633	156.292	0	0	40.6358	0	0	0
Single cell 195	120.646	80.4307	1948.82	601.315	0	42.1304	459.604	15.3201	30.6403	8.99733	24.8952	882.478	174.611	34.4703	44.0454	0	3.59893	0	44.9867	312.148	76.6007	221.334	1.91502	95.7508	134.051	88.0908	1.79947	1932.63	0	68.9406	90.0058	0	17.9947	30.5909	91.9208	22.9802	5806.88	116.816	40.2153	197.247	0	100.77	70.8556	0	49.7904	5.74505	8.99733	3.83003	0
Single cell 196	31.4601	85.0406	371.865	655.255	0	194.168	0	13.2722	0	0	0	962.974	46.207	0	52.1058	0	277.1	23.9913	1.79935	556.942	171.064	406.053	0.452239	0	354.418	232.018	0	553	0	109.619	76.684	0	0	0	288.548	11.306	14211.9	393.251	76.1924	203.016	0	57.5792	80.6165	0	51.6142	28.0191	38.9859	182.862	0
Single cell 197	97.9134	116.272	203.535	686.753	50.3166	163.869	0	28.5581	0	0	152.31	773.788	23.7984	2.03986	124.432	0	131.791	98.2583	3.89914	648.676	152.99	380.556	0	98.5933	179.508	615.358	3.11931	4365.48	0	0	146.87	0	0	0	99.9532	0	17919.7	80.9145	0	161.149	0	0.779828	382.814	0	135.311	0	11.6974	0	0
Single cell 198	66.0875	0	242.352	652.208	58.5037	408.443	0	59.5871	0	3.42951	15.1676	846.137	35.7523	53.0867	0	33.5855	0	22.8634	6.85901	80.1717	98.5896	42.2973	0	163.594	165.76	49.8365	4.57268	7272.84	0	112.674	3.25021	0	41.1541	246.925	3.25021	0	11565.4	0	0	589.371	5.41701	34.2951	52.0033	0	4.33361	0	59.4448	13.0008	0
Single cell 199	99.6552	0	166.476	398.621	0	37.2859	79.3174	29.8288	0	0	0	1066.38	68.4706	37.2859	263.713	0	46.6756	33.4509	0	282.017	87.4525	337.62	0	179.65	378.283	84.7408	13.2248	2863.55	0	181.006	109.146	0	3.88964	0	154.567	0	13305.7	218.97	62.3692	79.3174	0	26.4495	0	0	61.6913	0	20.2261	189.819	0
Single cell 200	26.1003	50.0255	532.606	224.027	0	206.627	0	76.1258	0	0	0	1194.09	73.9507	87.0009	6.52506	4.35004	23.7594	380.15	0	130.501	252.302	3.9599	0	54.3755	65.2506	0	1.97995	4478.64	0	60.9006	39.1504	23.7594	7.91979	154.436	0	0	3391.65	0	28.2753	228.377	0	150.476	0	0	0	0	0	141.376	0
Single cell 201	31.8683	0	255.887	803.081	0	33.4617	0	57.3629	0	0	0	306.828	228.559	23.9012	160.935	0	31.2057	224.681	0	49.3959	215.111	0	0	0	66.9234	0	0	1380.85	0	127.473	215.111	0	0	232.483	1.59341	814.235	6481.43	74.8905	0	329.837	0	0	31.8683	1.56029	73.2971	0	0	14.3407	0
Single cell 202	59.0962	65.915	1629.9	372.76	6.81879	13.6376	484.134	36.3669	2.27293	4.09009	15.9105	427.311	115.919	18.1834	56.8232	34.0939	20.4504	0	4.09009	177.288	75.0067	69.5315	0	36.3669	77.2796	0	2.04504	3216.85	0	90.9172	68.1879	28.6306	59.3063	75.6666	27.2752	27.2752	3020.53	0	27.2752	90.9172	15.9105	61.3513	20.4564	0	31.821	6.81879	4.09009	0	0
Single cell 203	0	45.2267	9815.49	0	0	0	0	0	0	0	0.747549	1065.92	306.581	0	0	0	0	0	1.93199	743.438	526.649	0	0	0	0	0	0	0	0	427.972	14.2034	394.127	0	0	0	0	946.193	0	0	0	0	0	0.373775	0	0	0	0	0	0
Single cell 204	0	0	3306.07	171.49	0	0	1267.17	0	0	0	0	641.188	514.893	4.64629	0	0	26.0529	0.531693	0	0	0	0	0	0	0	0	0	0	0	0	0	0	0	0	0	0	851.24	0	0	0	0	0	0	0	0	0	0	0	0
Single cell 205	5.28414	0	421.863	392.788	112.728	42.2731	0	77.5007	0	0	121.535	1011.03	1.76138	107.444	86.3076	0	0	961.848	11.8122	301.196	70.4552	215.994	0	17.6138	103.921	0	8.43727	23.6243	0	176.138	59.8869	0	0	87.7476	625.29	537.221	11115.2	191.99	0	156.763	7.04552	3.37491	0	0	54.6028	31.7048	15.1871	38.7504	0
Single cell 206	0	0	1448.66	309.492	0	0	0	0	0	0	0	549.804	54.6163	61.8984	0	0	213.783	0	61.8845	3.64108	131.079	0	0	0	0	0	0	0	0	21.8465	25.4876	36.5681	0	0	0	0	4517.48	0	0	0	14.5643	14.0647	0	0	0	0	5.62586	40.0519	0
Single cell 207	0	0	3285.96	402.972	93.6546	0	919.362	0	0	0	0	726.467	483.739	0	0	0	0	81.3676	10.2383	101.388	0.859216	0	0	0	0	0	0	107.233	0	3.00726	115.994	0	0	0	0	0	1545.99	0	0	0	0	0	197.62	0	0	12.029	0	5.1553	0
Single cell 208	0	0	903.636	296.367	0	0	1248.45	0	0	0	0	672.118	68.2702	0	0	23.8152	110.091	0	0	96.8485	67.2118	0	0	0	0	0	0	673.909	0	147.125	6.35072	0	0	0	0	67.2118	1333.82	0	0.529227	61.9195	0	158.455	0	0	0	0	6.36364	0	0
Single cell 209	0	0	305.572	262.815	0	18.3627	0	13.772	0	50.3296	0	1022.57	47.0543	63.1216	41.316	2.29533	19.1732	251.648	100.659	547.437	80.3366	0	0	88.3703	169.855	0	0	2269.62	0	230.681	5.73833	0	3.59497	99.4608	429.227	0	6358.3	0	0	417.75	70.0076	0	162.969	0	149.197	26.3963	1.19832	0	0
Single cell 210	52.6225	59.8808	214.11	134.278	1.81457	270.371	0	81.6557	0	43.1674	36.2914	1170.4	137.78	39.9206	128.835	0	50.0741	398.866	1.72669	168.755	121.576	44.894	0	134.278	255.854	18.1457	1.72669	2852.5	3.45339	63.51	90.7285	55.2542	51.8008	255.551	68.9537	268.556	3992.12	290.331	0	609.696	41.7351	0	45.3643	0	143.351	0	39.5931	114.318	19.9603
Single cell 211	107.191	0	812.391	216.149	112.492	81.8657	0	64.1969	0	16.6502	0	1291	101.89	99.5346	45.939	6.47858	27.7503	338.554	0	437.599	133.694	0	0	10.0124	277.99	0	0	5565.33	0	61.2521	57.7183	0	0	129.733	47.117	206.726	3017.85	0	0	300.96	0	67.2945	140.762	0	39.4605	0	3.46879	0	0
Single cell 212	0	0	2112.38	267.08	0	0	1388.03	0	0	0	0	427.262	371.702	0	0	15.271	0	0	0	0	0	0	0.649829	0	0	0	0	0.43313	0	117.619	233.289	19.0577	0	0	0	0	713.798	0	67.9071	0	0	0	1.62457	0	0	8.44777	10.3951	9.42252	0
Single cell 213	0	0	2102.91	257.321	0	0	0	16.7514	0	0	0	1099.88	412.872	0	0	0	0	97.5961	0	22.3353	8.37572	0	0	0	0	0	0	0	5.74094	0	93.0636	0	0	0	0	0	167.061	0	62.3526	0	0	0	0	0	0	0	0	17.6821	0
Single cell 214	37.0111	0	1092.67	181.883	0	60.2752	0	13.747	0	7.84484	1.05746	905.186	114.206	83.5393	59.2177	109.976	19.0518	217.414	1.12069	332.042	159.676	0	0	1.05746	60.2752	0	0	950.347	0	181.883	21.1492	0	67.2415	527.846	0	140.642	2055.35	0	4.22984	418.754	0	48.1898	0	0	9.51714	60.2752	17.9311	0	0
Single cell 215	192.544	0	441.559	388.841	80.1673	137.666	0.234524	31.8953	0	0	0	789.877	99.6727	0	53.4715	3.04881	95.6542	122.936	45.1326	318.484	175.893	133.04	0	3.28334	169.092	221.391	2.35767	4518.31	0	76.9239	35.8822	0	27.2816	129.335	459.902	45.2631	11598.7	107.647	0	298.08	3.51786	0	72.4679	0	101.783	11.0226	33.3442	58.631	0
Single cell 216	0	0	1098.89	143.092	50.4806	0	0	0	0	0	87.6769	504.427	536.309	0	0	0	0	64.0367	0	148.785	105.516	0	0	0	0	0	0	0	0	101.72	4.17509	0	0	0	0	0	0	0	0	0	0	0	0	0	0	131.326	0	0	0
Single cell 217	0	0	5140.88	206.699	153.942	0	0	0	0	0	0	1213.45	226.153	0	0	0	37.6813	0	0	0	166.575	92.9473	0	0	0	0	0	0	0	108.213	9.72702	0	0	0	0	0	7507.38	0	0	0	0	0	76.6003	0	0	111.861	0	0	0
Single cell 218	31.7673	0.690594	992.767	127.76	39.3639	5.52475	102.208	11.7401	0	0	0	1182.3	136.047	44.198	108.423	110.495	8.6877	196.658	31.5916	122.926	127.069	0	0	93.9208	12.4307	0	0	462.817	0	69.75	78.7278	19.7448	11.0571	119.258	0	174.03	1469.01	0	11.7401	131.904	5.52475	0	49.7228	0	22.7896	65.6065	12.6366	29.005	7.59654
Single cell 219	91.6463	0	1304.1	438.997	71.2804	127.852	786.348	0	27.1545	47.3786	18.103	505.752	286.253	0	83.7262	24.8916	0	361.262	26.0582	138.035	151.612	75.8057	0	0	61.0975	0	0	2928	0	128.984	18.103	41.4563	5.92232	185.961	272.676	0	3310.58	0	55.4403	168.584	0	0	114.275	0	2.26287	32.8116	0	85.9891	0
Single cell 220	20.4372	61.3115	137.985	235.027	0	304.514	30.6557	22.4809	0	0	2.04372	1136.18	67.5653	32.6995	0	0	85.0593	103.961	0	586.547	134.885	311.884	0	47.0055	265.683	0	0	6954.07	0	161.454	98.0984	0	22.6825	52.9258	351.519	0	8517.27	0	0	339.257	0	0	98.0984	0	183.934	36.7869	13.2314	30.6557	0
Single cell 221	10.4868	0	256.32	439.134	70.7857	158.612	0	79.9616	0	0	1.31085	1396.05	19.6627	98.3135	163.856	0	49.395	1233.54	0	453.553	133.706	76.0951	0	148.126	110.111	0	0	982.561	0	140.261	76.0291	14.685	20.025	206.925	153.369	458.796	5486.83	91.7593	0	292.319	0	92.1151	150.747	0	43.2579	0	40.05	133.706	0
Single cell 222	0	83.1056	2782.9	118.01	0	0	432.98	0	0	0	0	553.483	184.494	59.005	0	97.2335	47.8068	78.1457	48.7261	83.1056	60.6671	0.919361	0	0	31.5801	13.2969	0.919361	192.146	0	145.435	95.5714	0	0	0	0	226.878	889.022	0	0	8.31056	0	0	44.877	0	0	73.1329	4.5968	41.5528	0
Single cell 223	0	0	1915.15	284.737	0	0	991.241	0	0	0	173.957	750.55	337.236	2.66941	0	0	0	0	21.0517	0	76.5231	0	0	0	172.177	0	0	208.855	0	0	200.651	0	0	0	0	306.982	428.79	0	119.679	0	0	0	9.78784	0	0	55.6127	0	0	0
Single cell 224	56.6053	0	722.908	14.0695	87.362	0	0.327199	21.2679	0	0	0	1955.34	0	15.7055	199.591	28.4663	0	24.3873	0	0	90.634	0	0	0	232.311	0	0	5375.65	0	113.538	122.699	0	0	145.453	291.861	0	8146.65	0	0	609.244	0	179.856	0	0	158.691	0	58.3552	0	0
Single cell 225	0	0	2424.51	235.199	0	0	923.998	35.6999	0	0	0	1113	91.3498	0	130.2	21	0	0	0	34.6499	192.15	0	0	0	0	0	0	0	0	0	38.8499	5.57102	0	0	0	0	338.718	0	0	0	78.7498	0	232.049	0	0	0	0	141.75	0
Single cell 226	0	106.689	4219.05	268.926	0	0	1064.24	11.0215	0	0	82.0003	645.615	755.002	0	0.440862	0	0	9.35	95.7	0.440862	65.2475	11.55	0	0	0	0	0	0	0	96.5487	3.08603	78.65	0	0	0	0	1280.4	0	74.9465	0	21.6022	0	67.8927	0	0	0	0	0	0
Single cell 227	212.915	228.91	0	0	0	204.786	22.5501	12.3239	0	0	0	1790.88	105.162	35.3984	110.128	0	0	1.46839	0	442.086	0	255.133	0	0	476.174	0	0	5662.49	0	176.467	0	0	187.22	1.83549	74.4677	0	13222.5	69.2235	0	570.307	0	0	0.786631	0	0	0	11.7472	85.4805	0
Single cell 228	0	0	1749.64	148.689	0	33.4162	615.48	0	0	0	0	1131.75	257.745	0	58.025	6.47601	0	24.7299	0	66.5734	152.575	109.102	0	2.07232	27.7173	0	0	266.937	0	228.474	207.491	0	0	0	0	0	3406.18	0	95.5859	180.292	18.1328	57.8243	5.69889	0	0	0.25904	0	0.25904	0
Single cell 229	70.1292	5.39455	268.872	419.696	53.9455	121.917	0	30.2095	0	17.0893	0	717.475	98.1808	37.7619	11.868	0	102.536	198.236	46.7107	336.62	30.2095	210.768	0	9.71019	145.653	244.913	28.4822	832.818	0	40.9986	30.2095	0	6.83572	0	179.099	0	19060.3	125.154	0	577.217	15.1047	71.775	80.9183	0	52.8666	0	17.0893	42.0775	0
Single cell 230	0	52.1606	158.053	438.096	0	221.287	0	27.6609	0	0	0	572.713	0	0	206.271	0	198.947	438.053	0	352.479	0	0	0	0	97.2083	349.845	29.8421	471.947	0	0	84.0365	0	17.3158	0	402.005	0	17010.7	192.046	0	727.614	0	0	153.847	0.736842	54.2681	0	64.4737	45.3112	0
Single cell 231	44.7733	36.5496	1656.94	425.803	3.65496	58.4794	540.934	21.016	0.913741	0	22.8435	829.676	205.592	28.326	23.7573	14.6198	59.6377	19.8792	0	352.704	138.889	130.209	0	70.358	107.821	179.093	0	1532.69	0	116.959	73.0992	1.98792	1.98792	11.9275	185.489	0	8198.19	54.8244	42.9458	140.716	13.7061	62.6196	165.387	0	24.671	65.7893	3.97585	22.8435	0
Single cell 232	0	0	2571.34	0	0	0	3105.59	94.9585	0	0	0	0	0	384.356	0	0	0	0	0	0	0	0	0	0	0	0	0	0	0	0	1233.56	0	0	0	0	0	529.249	14.4699	62.4013	0	0	0	0	0	0	0	0	0	0
Single cell 233	32.7209	98.1627	657.982	371.519	32.7209	72.2587	90.6642	39.5378	0	9.37741	0	924.366	189.509	38.8561	45.6729	78.3939	0	396.196	46.8871	413.102	2.04506	0	0	111.796	17.0421	0	14.0661	2359.2	0	170.421	82.484	0	0	640.008	68.1686	0	5975.76	0	72.2587	638.74	0	0	55.2165	0	35.4477	0	29.6951	0	0
Single cell 234	77.3807	99.5776	660.431	617.504	0	290.101	50.8678	25.588	1.23316	16.6356	0	465.209	0	0.30829	69.0569	7.70724	0.831778	4.15889	25.3692	508.986	3.0829	508.632	0	1.23316	58.2668	4.31606	18.715	6922.47	0	82.3134	121.466	0	74.4441	51.5702	322.163	0	7884.84	0	108.21	606.406	0	90.2479	114.375	0	138.422	21.272	34.1029	8.63211	0
Single cell 235	0	0	6608.95	100.859	0	586.074	0	2.18074	0	0	0	528.83	128.664	99.2238	0	0	0	0	0	0	97.043	0	0	0	86.1393	0	0	0	0	237.156	99.7689	63.8734	0	0	0	0	0	0	93.7719	0	0	0	25.6237	0	0	73.6	0	0	0
Single cell 236	0.803412	0	819.93	323.775	6.42729	254.682	0	8.03412	0	34.8716	0	1471.01	78.7745	32.1365	54.632	0	103.721	101.932	0	416.971	192.015	523.968	2.41024	55.4354	316.544	278.784	0	3761.66	0	58.6491	8.83753	0	49.1779	0	82.7514	0	9785.5	23.2989	0	622.644	0	182.405	8.03412	0.894143	127.742	0	3.57657	29.7262	0
Single cell 237	0	0	5160.81	287.037	0	0	0	0	0	0	0	1141.19	264.77	33.0528	0	0	3.65399	0	0	0	73.064	91.8066	48.7094	0	0	0	0	0	0	65.4097	14.2649	0	0	0	0	0	6762.17	0	0	0	16.7004	171.281	40.3592	0	0	0	0	30.9652	0
Single cell 238	0	61.5905	5882.36	192.593	0	0	670	0	0	0	0	553.011	216.707	0	0	0	1.73649	2.17061	0.434122	0	0.651751	0	0	0	0	0	0	8.68244	0	59.3094	71.3668	46.0169	0	0	0	0	1241.16	1.3035	133.935	0	0	0	41.7121	0	0	135.564	0	0	0
Single cell 239	97.047	13.1792	408.319	1331.1	0	165.339	0	23.9622	0	1.24109	0	180.915	16.7736	0	33.5471	0	62.0546	2.48218	0	143.773	311.509	129.074	0	15.5754	14.3773	104.236	4.96437	1357.75	0	271.971	0	0	0	0	38.3396	0	20355.2	197.688	0	2613.08	0	1.24109	0	1.24109	41.9339	0	0	2.39622	0
Single cell 240	58.8959	86.7939	279.353	344.076	46.4967	311.528	35.6475	18.5987	0	41.216	0	810.593	86.7939	27.898	145.69	4.64967	0	41.216	3.05304	309.978	142.59	126.701	0	203.036	89.8937	4.64967	54.9547	3228.59	0	44.9469	75.9447	0	90.0647	351.1	237.133	0	8302.73	0	0	513.014	0	141.966	26.3482	0	10.8492	0	22.8978	69.7451	0
Single cell 241	0	0	1874.42	397.356	0	0	1961.09	7.55429	0	0	80.0755	945.797	324.834	0	0	0	0	0	10.4716	46.8366	45.3257	189.986	0	0	1.51086	0	0	7.47975	0	48.3475	332.389	13.4635	0	0	0	0	532.558	0	1.51086	19.6412	22.6629	831.748	0	0	0	49.8583	0	0	0
Single cell 242	0	4.81269	19867.5	146.306	0.962539	0	0	0	0	0	5.77523	916.337	330.151	17.3257	0	0	0	0	0	388.866	115.505	0	0	0	0	0	0	0	0	363.84	570.786	17.636	3.11223	0	0	0	1534.33	0	0	0	0	0	0	0	0	51.0146	0	0	0
Single cell 243	365.835	0	483.724	0	0	1192.25	0	0	0	168.054	0	0	0	81.589	479.006	0	0	501.892	4.54201	0	0	0	0	171.074	255.295	0	0	0	0	0	0	0	127.176	22.71	0	0	0	31.5828	0	7.89571	0	0	0	0	0	0	0	110.54	0
Single cell 244	5.55638	61.1202	703.812	547.859	0	192.251	0	65.5653	0	11.6718	20.003	1222.33	92.3137	62.2315	58.8976	1.11128	0	420.186	1.16718	502.297	236.702	175.078	0	25.5593	47.7849	0	9.33747	68.8638	0	61.1202	103.349	0	170.409	545.075	232.257	480.071	4960.53	243.369	0	302.267	0	29.1796	171.136	4.66874	56.6751	0	50.1889	81.1231	0
Single cell 245	0	0	4697.89	60.5866	0	0	1059.12	0	0	0	0	413.246	13.7177	0	230.915	0	258.662	58.9099	0	152.038	0	0	132.605	0	0	0	0	41.3046	0	0	22.8629	0	31.1477	0	0	0	1998.87	0	145.179	0	0	0	0	0	0	124.031	0	0	0
Single cell 246	0	162.604	2948.59	166.952	126.084	40.8685	1964.29	0	0	0	39.1294	658.904	198.464	20.869	0	4.34771	0	0	2.86271	0	65.2156	0	0	0	0	0	0	0	0	112.171	103.475	0	0	0	0	62.607	1165.12	0	80.8674	0	0	83.0187	0	0	0	76.5197	0	64.3461	0
Single cell 247	0	135.955	5815.41	182.568	0	0	0	14.5666	0	0	0	838.067	50.4976	0	0	0	0	0	0	821.558	268.026	0	0	0	0	162.175	0	0	0	119.446	562.272	159.884	0	0	0	0	207.954	0	0	0	0	0	0.971108	0	0	3.88443	0	0	0
Single cell 248	123.646	63.663	14.3146	478.761	0	196.141	0	28.7036	0	0	81.3268	641.414	45.2633	77.2788	51.1512	0	23.8576	152.689	0	609.399	114.814	201.836	0	99.7265	216.013	278.94	6.68014	3339.59	0	0	12.5118	0	82.0703	0	223.005	0	17589.8	407.738	0	404.058	20.2397	167.958	0	0	83.9027	0.367994	25.7662	218.957	0
Single cell 249	17.0073	0	354.696	758.527	71.4308	66.3286	0	0	0	36.1264	78.2337	1000.03	158.168	0	39.1169	0	231.537	0	0	479.607	290.825	182.274	0	22.1095	173.475	301.03	9.85266	4325.32	0	93.5403	156.467	0	0	31.2001	273.818	0	12044.8	66.3286	0	309.533	0	73.8949	0	0	151.365	10.2044	31.2001	0	0
Single cell 250	69.9089	0	1498.07	286.626	13.444	0	1142.74	0	0	0	112.392	896.447	335.563	113.467	0	0	0	3.22304	0	140.893	0	0	0	0	0	0	0	0	0	183.914	73.1354	0	1.28922	0	0	0	707.136	0	0	0	0	0	61.3047	0	0	0	25.7844	30.1146	0
Single cell 251	0	0	2474.35	213.465	0	0	0	0	0	0	104.973	577.06	286.184	0	0	0	8.98758	0	100.937	23.4577	177.692	0	0	0	0	0	0	0	0	65.0952	140.746	0	0	0	0	0	10601.2	0	0	0	0	78.8142	0	0	0	94.4173	0	128.431	0
Single cell 252	0	38.7562	2874.45	115.92	0	0	2107.15	0	0	0	81.7023	661.649	334.142	0	0	33.5189	3.66405	13.7402	0	0	123.252	0	0	0	0	0	0	0	0	0	31.0748	0	0	0	0	115.57	615.56	0	0	0	0	73.281	226.602	0	0	129.886	3.20604	0	0
Single cell 253	100.262	0	363.5	571.259	0	402.99	0	22.1509	3.88612	0	54.4057	601.96	11.6584	89.3807	0	5.05195	0	403.336	0	451.956	247.157	0	0	122.801	125.522	0	0	6467.31	0	107.645	19.042	0	37.8438	132.453	210.239	49.7423	7578.72	55.5715	0	297.288	41.5815	118.013	19.8192	0.99589	312.833	1.55445	0	166.326	0
Single cell 254	0	44.8331	1024.39	132.597	0	0	2048.74	0	12.4989	0	0	665.344	294.627	2.71716	0	0	172.806	10.9419	0	0	0	0	0	0	0	0	0	126.02	3.01845	329.319	107.599	0	0	0	0	111.947	1468.48	0	56.5168	0	0	0	0	0	0	2.44544	0	13.8575	0
Single cell 255	0	0	1143.54	0	0	0	2257.15	0	0	0	0	449.007	358.903	0	163.172	0	46.3464	60.9822	0	0.378589	224.882	0	0	0	0	0	0	32.1986	0	172.637	93.5115	0	0	0	0	101.84	1836.78	0	0	0	0	189.289	0	0	0	0	0	0	0
Single cell 256	96.3027	0	240.539	297.199	19.7707	160.717	0	21.0463	0	54.7688	0	689.425	11.4798	82.2718	244.902	0	0	114.718	0	139.033	165.181	330.093	0	0	85.4606	98.8537	2.22036	8708.24	0	0	0	0	73.2718	30.3449	137.757	0	10257.3	74.6186	126.278	465.569	0	88.8143	0	0	116.073	0.637766	68.8311	12.7553	0
Single cell 257	9.07898	55.1723	765.187	382.714	0	99.1704	0	24.4434	0	35.8682	2.09515	601.308	43.2998	10.4758	97.0753	31.4273	35.0711	113.981	4.78242	299.606	87.9963	306.872	0	4.1903	185.072	0	12.7531	5636.88	0	103.361	62.1561	0	125.14	231.15	261.894	0	5691.08	0	31.4273	361.064	0	217.6	115.233	0	101.964	55.8707	19.9268	51.6804	0
Single cell 258	70.8292	67.3909	314.819	434.603	0	151.973	0	55.7007	0	0	88.0208	932.47	78.3935	39.1968	44.6981	0	125.141	761.075	0	255.123	71.5169	67.6861	0	0	348.645	2.75065	0	77.1307	0	35.7585	3.43831	0	110.974	156.622	317.7	125.842	8208.11	83.2072	0	281.942	0	169.215	59.139	0	110.026	0	39.3524	374.088	0
Single cell 259	116.44	0	344.444	193.314	0	171.834	1.13049	135.659	0	0	140.181	521.156	0	0	66.6989	0	0	1468.92	0	113.049	167.312	641.541	0	0	282.622	0	0	0	0	0	28.2622	0	120.733	343.26	335.755	602.551	5373.78	127.745	0	98.3526	0	0	144.703	0	96.0916	0	46.1625	161.66	0
Single cell 260	0	5.74308	988.663	238.338	0	68.9169	582.922	22.9723	2.87154	0	89.0177	1177.33	246.952	0	22.9723	0	38.582	9.64549	0	258.439	238.338	178.442	0	34.4585	89.0177	195.265	9.64549	573.907	0	143.577	103.375	48.2275	45.8161	4.82275	132.091	0	8080.49	91.8892	8.61462	48.8162	2.87154	33.7592	111.99	7.23412	77.5316	48.8162	2.41137	17.2292	0
Single cell 261	0	175.883	1517.84	274.516	0.344869	0	898.729	0	23.4511	0	58.9726	592.83	315.9	3.79356	37.5907	0	0	0	0	148.294	0	0	0	0	0	0	0	15.4234	1.36088	33.4523	4.4833	0	0	0	0	41.0394	807.458	0	1.37948	0	0	209.576	2.75895	0	0	15.5191	0	54.8342	0
Single cell 262	51.2259	0	2713.44	329.154	0	0	1032.15	0	0	0	0	979.831	330.243	0	0	0	37.9101	0	37.9101	61.0351	0	0	0	0	0	0	0	0	1.14879	154.768	16.3487	0	0	0	0	56.6754	559.461	0	0	0	44.6864	58.5883	0	0	0	9.80921	4.59516	0	0
Single cell 263	0	0	1271.26	346.455	0	268.801	0	0	0	0	0	1293.76	0	234.718	179.903	21.7852	0	292.731	0	540.764	141.604	0	0	152.496	137.387	0	0	3546.37	0	0	53.7602	0	31.2983	145.445	0	0	4580.59	0	89.6003	129.657	0	0	0	0	11.244	0	1.38081	0	0
Single cell 264	0	0	4112.73	474.735	0	0	0	0	0	0	0	679.2	157.462	91.6567	0	0	55.175	35.0317	0	0	0	0	0	0	0	0	0	0	0	72.0719	14.101	0	3.50317	0	0	0	268.869	0	11.7509	0	0	0	0	0	0	136.31	0	0	0
Single cell 265	78.9742	14.3589	1187.9	589.434	14.3589	59.5896	255.589	19.3846	0	31.7969	0	679.896	116.307	12.2051	5.02563	5.02563	57.8866	37.504	6.52244	544.204	66.0511	237.254	0	64.6152	104.102	161.538	18.752	448.418	0	88.3075	87.5895	0	10.599	0	111.282	0	8617.77	42.3589	60.3075	341.743	14.3589	237.254	58.8717	0	133.538	17.9487	4.07652	34.4615	0
Single cell 266	33.8277	78.1796	1014.09	160.87	87.952	175.152	0	59.3864	0	0	13.5311	934.397	212.739	84.9451	72.9175	12.7794	27.9386	372.515	0	608.147	66.9037	0	0	119.525	27.0622	0	0	2467.06	0	114.262	108.249	0	45.7177	42.3312	48.1105	9.02072	4134.07	0	45.1036	412.698	66.9037	182.871	150.345	0	69.9106	0	25.3987	6.76554	0
Single cell 267	0	0	3901.25	257.724	20.9223	233.949	0	35.1874	38.9915	0	69.4238	631.472	330.952	8.5591	0	0	1.02719	0	28.7612	137.897	123.631	0	31.3834	0	0	0	0	0	0	203.516	0.951011	64.7127	0	0	0	0	326.645	0	79.885	0	0	164.35	57.0607	0	0	34.2364	0	0	0
Single cell 268	0	0	2219.04	429.994	0	0	0	0	0	0	0	99.4544	595.556	0	0	0	0	0	0	0	0	0	0	0	0	0	0	0	0	0	0	0	0	0	0	0	904.588	0	0	0	0	0	0	0	0	0	64.1699	0.585026	0
Single cell 269	0	118.688	917.389	228.384	0	0	0	0	0	0	0	596.209	455.798	0	0	0	0	0	46.2981	0	52.1508	0	0	0	0	1.7983	6.85898	0	0	95.3101	39.5627	0	3.42949	0	0	0	0	0	0	0	0	29.1507	0	0	0	0	0	0	0
Single cell 270	0	0	1208.79	175.198	0	0	635.093	0	0	0	0	343.096	204.398	0	145.998	7.29991	4.47698	0	31.3389	189.798	0	0	0	0	0	0	0	0	0	109.499	204.398	188.033	0	0	0	0	725.271	0	0	0	0	0	0	0	0	0	0	0	0
Single cell 271	31.7658	10.3725	386.274	190.595	2.59312	77.1454	0	20.0967	0	1.50009	40.8417	574.377	104.373	38.8968	147.16	24.6347	8.25052	290.268	0	386.375	115.394	190.512	0	49.2693	87.5179	0	9.75061	3068.44	0	136.787	147.808	0.750047	78.755	696.044	224.305	0	5104.82	0.648281	46.0279	497.231	10.3725	44.2528	129.008	0.750047	117.339	4.53797	13.5008	77.7937	0
Single cell 272	3.21734	0	2866.65	531.746	171.324	47.4558	674.033	0	0	0	8.84769	1048.05	361.951	11.2607	30.5648	7.23902	51.9093	0	0	139.15	0	34.0096	0	28.1518	2.41301	0	0	262.232	0	197.867	27.3474	36.6945	0	0	0	131.911	1062.35	0	0	0	16.8911	0	73.9989	0	0	9.65203	0	0	0
Single cell 273	14.168	0	6650.7	275.442	0	0	0	0	0	0	0	390.452	838.827	0	0	0	0	0	0	0	0	0	0	0	0.83341	0	0	0	0	0	289.61	211.467	0	0	0	0	323.513	0	0	0	160.848	0	316.279	0	0	0.416705	0	0	0
Single cell 274	0	0	6430.28	360.433	0	0	0	23.2169	0	0	0	463.196	591.079	0	0	0	0	0	223.389	0	0	0	0	0	0	0	0	0	0	195.631	146.913	0	20.5753	0	0	0	584.437	0	0	0	0	0	0	0	0	0	3.42922	0	0
Single cell 275	0	0	46.6667	353.832	0	30.1133	0	0	0	32.6667	0	587.21	127.982	0	30.1133	0	42	0	42	75.2833	127.982	79.3333	0	127.982	7.52833	105.397	0	1148	0	82.8116	127.982	9.33333	9.33333	0	75.2833	0	5819.33	15.0567	0	323.718	0	42	7.52833	0	30.1133	0	0	7.52833	0
Single cell 276	192.624	0	188.767	183.623	0	150.619	39.6049	25.8032	0	0	0	1146.14	0	0	36.6045	0.600075	107.766	364.856	0	133.217	56.407	50.7136	0	43.2054	47.4059	0	1.40871	3337.23	0	57.0071	115.814	0	61.9832	45.7831	289.836	0	7168.22	0	0	679.884	0	9.86097	304.238	0	169.221	133.217	57.0528	37.8047	46.8058
Single cell 277	0	76.1842	3050.68	206.372	50.1466	0	1818.78	0	0	0	0.964357	461.927	201.551	0	18.6442	0.321452	0	0	0	0	57.2185	4.72508	0	0	0	0	0	0	0	47.8964	112.187	0	0	0	0	0	924.398	0	80.3631	0	25.7162	0	0	0	0	20.573	0.859105	3.53598	0
Single cell 278	0	0	3771.27	250.005	0	0	1584.79	0	0	0	0	823.188	231.102	15.2442	110.978	2.43908	32.1111	0	0	87.8067	0	2.14074	0	0	53.0499	0	1.42716	284.718	0	162.199	81.709	0	0	0	0	0	320.397	0	10.3661	0	26.2201	52.0913	135.978	0	0	123.783	0	0	0
Single cell 279	0	77.9648	1736.77	348.651	3.50403	18.3962	1346.43	11.3881	0	0	79.7168	480.053	255.794	59.5686	0	0	51.8439	13.441	0	0	64.8246	35.5227	0	0	0	0	2.88022	0	0	99.865	67.4527	56.6442	0	0	0	0	1295.14	0	16.6442	0	0.876009	38.4029	117.385	0	0	10.5121	0	42.0484	0
Single cell 280	0	42.3047	2100.96	807.756	9.25416	0	707.282	9.25416	0	0	1.32202	148.067	137.49	29.0845	31.7285	0	0	0	0	7.93214	122.948	0	0	0	0	0	0	1.34419	0	104.44	207.558	0	0	0	0	75.3553	907.325	0	0	0	7.93214	10.7535	0	0	0	0	8.06511	0	0
Single cell 281	0	0	4871.36	239.714	5.59842	0	801.591	0	0	0	0	47.3321	424.971	0	0	0	39.4692	0	0	0	247.348	0	0	0	0	0	0	0	0	177.114	424.462	0	0	0	0	0	1039.15	0	17.3042	0.508947	0	0	0	6.16706	0	21.8847	0	0	0
Single cell 282	19.2771	0	506.535	177.166	0	16.9822	0	10.5565	24.3259	0	0	982.675	208.836	0	156.512	0	0.567865	17.0359	67.0081	313.024	0	268.6	71.1418	61.5032	277.683	0	0	9862.68	0	123.924	122.548	0	71.551	27.8254	5.96673	0	10707.7	0	49.1108	447.964	0	0	0	0	214.343	70.6828	3.40719	11.0155	0
Single cell 283	19.9568	0	258.867	321.123	0	341.08	0	111.577	0	0	57.149	1932.17	12.7088	43.5421	57.149	0	71.1389	583.932	3.95216	420	85.2699	82.9954	6.34989	74.3844	210.453	0	0.98804	3048.1	0	67.1274	133.348	0	35.5694	230.213	58.0561	192.311	2220.13	78.92	27.2138	318.401	0	48.414	91.6198	2.96412	31.7494	0	29.6412	128.812	0
Single cell 284	281.742	0	535.765	331.517	0	72.3139	0	112.697	0	45.7484	0	1117.54	45.1164	34.7482	262.96	0	176.894	556.098	0	413.222	72.3139	8.13306	0	0	346.543	0	0	3113.94	0	0	107.062	0	12.1996	87.4304	246.994	50.7136	4832.05	258.264	60.105	356.874	3.75657	155.545	203.794	0	181.254	46.9571	15.2495	20.6611	0
Single cell 285	126.71	66.051	815.16	423.265	2.69596	642.986	0	45.8313	0	38.232	0	800.699	173.889	40.4394	88.9666	8.08787	75.0985	393.243	1.36543	276.336	142.886	124.254	0	177.933	164.453	0	0	5439.86	0	155.018	44.4833	1.36543	0	129.716	539.192	0	8483.39	79.5308	31.0035	560.759	0	260.797	24.2636	0	230.504	64.703	1.36543	76.8348	2.69596
Single cell 286	132.181	206.455	100.573	276.952	0	110.466	0	23.6038	0	0	0	635.415	164.912	57.908	2.51774	0	191.426	0	0	273.175	66.7201	265.799	0	53.1873	133.126	184.425	4.22574	2550.24	0	0	59.1669	0	0	0	96.6183	0	15196.6	556.106	3.77661	167.115	0	0	0	0.422574	90.0092	5.03548	19.4384	8.18266	0
Single cell 287	54.7646	89.9704	186.515	772.572	0	289.47	97.7939	9.77939	0	18.2858	11.7353	786.204	25.4851	25.4264	136.911	9.77939	113.372	78.6289	0	334.455	221.014	53.0288	0	158.426	97.7939	0	0	5849.62	0	101.706	97.7939	0	95.0861	95.0861	146.691	37.1617	8193.84	0	0	248.396	0	148.115	131.044	0	219.058	0	10.9715	1.95588	0
Single cell 288	288.409	86.9929	127.034	202.983	0	603.464	0	95.6138	0	39.4243	0	753.154	142.637	237.467	119.125	14.107	0	193.617	125.282	47.8069	351.106	149.812	0	235.116	75.2371	0	14.8936	4627.54	0	14.107	140.286	0	83.2291	94.6183	259.411	0	5635.92	0	6.26976	715.536	15.6744	293.492	97.1812	0	0	0	38.5482	0.783719	0
Single cell 289	75.1602	27.4976	1836.02	137.488	7.3327	188.817	1396.88	20.1649	0	0	87.9924	1061.41	155.82	47.6625	64.1611	3.66635	0	208.836	45.2479	49.4957	82.4929	0	0	56.8284	128.322	0	0	1160.78	0	150.32	126.489	0	0	31.3255	51.3289	82.4929	1503.62	0	1.83317	31.164	0	46.9882	159.486	0	21.9981	27.4976	0	36.6635	0
Single cell 290	0	0	0	5.15793	0	358.476	0	69.632	0	0	28.3686	5.15793	0	0	0	0	0	317.923	0	0	0	0	0	0	7.73689	0	0	0	0	0	46.4214	0	4.47779	40.3001	0	0	230.606	5.15793	0	0	118.632	0	0	0	0	301.739	0	0	0
Single cell 291	289.931	127.625	511.418	553.504	0	0	0	38.8424	0	0	59.6508	1037.65	94.3315	65.1997	188.663	0	0	820.225	0	654.772	101.268	0	0	0	131.787	0	29.3437	32.1383	0	0	110.978	0	0	210.995	682.516	192.825	7137.47	223.344	0	174.791	0	86.6337	159.531	0	342.645	0	37.7276	267.735	0
Single cell 292	42.9771	26.8607	437.653	435.144	0	102.071	0	163.85	0	46.0688	40.2911	1138.89	94.0125	134.304	24.1746	0	0	442.26	6.91032	341.131	94.0125	0	0	185.339	64.4657	0	0	13.8206	0	34.9189	48.3493	27.6413	76.0135	852.272	260.549	435.144	1994.71	142.362	26.8607	40.2911	18.8025	13.8206	26.8607	0	83.2682	21.4886	46.0688	64.4657	0
Single cell 293	37.332	13.9995	1865.53	270.657	81.6637	32.6655	877.302	39.6652	0	0	83.997	1336.95	104.996	46.665	53.6647	2.33325	37.5191	91.7133	14.5907	55.998	81.6637	0	6.99975	25.6657	11.6662	0	2.08439	468.988	0	20.9992	156.328	68.7849	2.08439	75.0381	0	247.324	862.938	4.6665	0	86.3302	9.333	4.16878	132.995	0	44.3317	32.6655	2.08439	23.3325	0
Single cell 294	175.991	150.533	2605.99	110.686	163.273	0	0	18.8166	0	0	157.174	547.895	294.424	0	0	0	0	3.49016	0	0	108.472	0	0	0	0	0	0	1.16339	0	67.5184	55.3429	2.32678	0	0	0	0	55.8426	0	14.3892	0	0	94.2344	70.839	0	0	4.42744	0	0	0
Single cell 295	92.4984	24.8166	900.341	135.364	0	146.644	103.779	135.364	0	28.3572	0	1068.24	18.0485	112.803	63.1696	48.5053	47.262	315.474	0	197.405	206.429	40.1727	0	247.038	128.595	0	7.0893	5182.28	0	48.5053	85.7302	0	121.7	638.037	22.5606	59.7856	2594.68	0	0	122.955	10.1523	41.3542	2.25606	0	62.0416	14.6644	25.9941	84.6022	58.6575
Single cell 296	0	0	4684.74	81.6628	64.9752	0	0	0	0	0	0	1047.41	147.348	27.3393	0	0	96.98	0	36.6575	0	152.674	0	0	0	3.90561	0	0	0	0	41.8966	2.84045	0	0	0	0	0	5190.98	0	0	0	0	0	188.18	0	0	34.4404	13.4566	141.667	0
Single cell 297	0	0	3483.04	283.613	0	0	0	18.9075	0	0	178.894	436.327	63.9946	0	0	0	258.326	0	0	212.346	0	0	26.1796	0	0	0	0	0	0	126.535	11.6354	0	0	0	0	0	14489.4	0	0	0	0	0	30.5429	0	0	123.626	0	120.717	0
Single cell 298	53.2978	20.4515	506.859	238.601	0	53.9176	455.51	32.8463	0	24.5837	0	853.385	164.232	53.9176	54.5373	6.81716	8.67661	451.184	0	176.007	0	154.733	0	82.4257	20.4515	0	9.39966	10.1227	0.723051	50.1991	93.5811	0	30.3681	308.02	254.094	345.196	4141.64	182.824	36.5648	163.612	0	83.1509	58.8755	0	47.1004	8.67639	15.1841	23.5502	0
Single cell 299	0	0	572.731	152.797	0	0	0	0	0	0	0	768.517	162.866	0	0	0	552.81	61.5419	89.6449	0	210.946	0	0	0	6.79658	0	0	0	0	0	0	0	0	0	0	0	0	0	424.912	0	0	4.62454	0	0	0	3.52415	0	0	0
Single cell 300	0	0	3051.61	360.528	0	0	1669.14	0	0	0	0	2386.46	713.445	0	0	53.5797	0	0	0	0	0	0	0	0	0	0	0	104.723	14.0757	134.857	92.1752	0	0	0	0	0	1184.61	0	0	0	0	0	127.138	0	0	0	0	0	0
Single cell 301	0	0	2267.71	185.42	39.5949	5.79437	1719	0	0	0	79.1897	618.066	259.781	27.0404	0	0	28.0864	1.04024	1.04024	40.5606	25.1089	21.8449	0	0	0	0	0	60.3337	0	90.7785	72.4296	40.5692	0	0	0	0	987.184	0	59.8751	0	0	0	47.3207	0	0	24.1432	0	6.7601	0
Single cell 302	131.545	63.0154	371.251	223.705	0	334.769	0	92.1601	0	61.582	5.51385	940.505	29.9323	71.68	26.7816	0	31.6707	712.592	5.27846	149.662	187.471	85.3351	0	41.7477	74.0431	37.8093	2.63923	719.63	0	18.9046	36.2339	64.2212	90.6135	528.725	181.169	218.191	7436.47	623.853	0	368.64	33.0831	0	0	0	70.1047	42.5354	17.5949	143.36	0
Single cell 303	0	0	2177.07	426.615	0	0	1851.72	9.6842	0	0	0	1.52908	0	50.9695	0	0	0.617433	0.617433	255.617	0	0	0.617433	0	0	0	0	0	0	0	587.168	316.52	0	0	0	0.509695	0	833.528	0	259.435	0	0	0	0	0	0	0	0	0	0
Single cell 304	0	0	3505.9	160.624	57.2986	0	0	0	77.9637	0	117.415	676.312	367.275	1.87864	0	0	0	40.6717	26.4366	0	66.6918	0	0	0	0	0	0	0	0	118.355	47.9054	0	0	0	0	0	50.8396	0	106.143	0	0	277.584	0	0	0	46.0268	97.6121	0	0
Single cell 305	6.84646	0	6112.41	45.9691	0	0	0	0	0	0	0	396.117	901.776	0	0	0	14.716	0	0	95.8504	63.5743	0	0	0	0	0	0	0	0	119.324	277.771	27.3298	0	0	0	0	165.03	0	0	0	0	0	121.28	0	0	51.8375	0	0	0
Single cell 306	0	0	1929.53	282.94	178.99	15.3772	1204.96	0	0	0	0	837.134	99.6441	0	0	0	0	0	114.263	0	252.801	0	0	0	0	0	0	13.654	0	251.571	67.0445	0	0	0	0	0	794.09	0	0	0	0	0	0	0	0	93.4933	0	0	0
Single cell 307	10.9385	0	335.095	605.07	0	74.8422	1.15142	107.658	0	103.525	0	298.217	105.355	0	55.8438	13.817	268.348	240.424	19.7515	75.9936	217.618	185.937	49.511	5.75709	109.385	62.7523	6.12979	1422.79	0	0	65.6308	0	1.36218	303.765	2.30284	0	12520.4	66.2065	0	755.906	0	19.0705	2.87854	0	117.445	1.15142	103.525	0	0
Single cell 308	120.7	1.27053	19.1816	856.337	0	100.372	0	0.635264	0	0	3.17632	92.1133	18.4227	1.27053	106.089	0	49.4295	138.698	0	55.268	0	5.90203	0	5.71738	50.8212	168.98	0	701.604	0	143.57	577.455	0	1.47551	30.2479	67.338	0	25840.6	11.4348	2.54106	617.477	0	5.16428	0	0	144.84	0	0	41.2922	0
Single cell 309	0	0	155.834	1124	0	24.6732	0.548294	59.7641	0	0	0.548294	47.1533	75.6646	0	0	0	0	0	0	1.09659	0	63.5122	0	186.968	91.0169	53.7329	0	1457.51	0	0	148.039	0	41.2502	0	0	0	16198.9	92.1135	107.466	1130.03	153.522	43.8692	0.548294	0	46.0567	0	1.30953	0.548294	0
Single cell 310	0	0	64.4116	233.927	0	31.599	0	0	0	34.2368	0	106.116	115.549	1.41488	8.96091	0	15.0874	296.526	0	0	0	0	0	69.8008	43.8613	0	0	4697.99	0	147.148	440.499	0	4.06199	358.616	0	0	9164.44	0	0	1055.5	0	1.74085	0.943254	0	0	0	0	0	0
Single cell 311	1.49739	0	122.354	425.259	0	113.802	0	68.1313	0	0	0	1072.84	59.1918	17.22	66.6339	0	68.3496	409.254	37.1282	223.86	74.1208	304.62	0	0	126.529	148.99	0	1156.04	0	130.273	44.173	0	0	0	365.363	0	7877.07	217.122	22.4609	466.437	0	147.669	156.477	5.06293	53.9061	0	13.5012	137.011	0
Single cell 312	0	0	1512.48	425.663	0	77.3072	0	51.7485	0	0	0	616.179	189.709	1.5777	76.045	23.3499	0	492.869	0.423427	19.2479	101.288	0	0	64.0545	64.6856	0	0	3098.22	0	124.007	234.13	0	33.0273	420.463	0	76.9916	5505.4	0	7.25741	360.662	0	0	107.283	0	187.115	0	0.423427	65.3167	0
Single cell 313	0	0	2023.76	436.621	2.42231	58.1354	0.605578	24.2231	0	0	72.6693	522.613	162.295	29.0677	65.4024	112.637	9.22472	456.978	3.54797	7.87251	201.052	0	0	58.1354	42.3904	0	9.93431	1652.64	0	17.5617	161.084	0	12.0631	409.436	0	78.1195	1115.48	0	0	403.92	0	0	0	0	0	0.605578	4.96716	21.1952	0
Single cell 314	0	0	4942.67	525.531	0	0	0	13.8018	0	0	0	864.207	337.614	165.622	0	0	0	0	4.49743	0	106.168	0	84.9344	32.9121	7.43176	1.06168	0	0	0	85.9961	290.9	0	0	0	0	0	498.09	0	6.37008	0	0	0	0	0	0	122.093	25.8602	0	0
Single cell 315	0	67.8967	851.977	308.42	0	46.152	0	31.0638	0	0	34.614	401.167	0	51.4772	143.337	6.65654	2.76437	132.137	0	467.733	141.119	23.2207	0	0	81.2097	0	0	5468.47	0	130.912	72.3344	0	16.0333	455.014	213.897	133.131	4011.09	0	84.7599	189.489	0	110.022	103.398	0	129.137	11.0942	22.6678	115.824	0
Single cell 316	0	122.154	952.296	261.444	54.4859	0	0	23.2883	0	0	0	1135.42	492.57	0	253.096	36.9098	0	2.19423	0	11.4245	197.731	0	0	53.6071	131.821	0	0	1299.53	0	211.792	243.868	0	29.6221	3.29134	0	124.79	2808.07	0	0	36.4704	0	0	148.957	0	170.928	2.63641	0	0	0
Single cell 317	0	0	1889.63	468.41	0	0	1481.15	0	0	0	88.8116	654.628	246.381	0	0	0	0	0	0	1.43245	0	0	0	0	0	0	2.86742	0	0	126.055	103.136	4.30114	0	0	0	37.2436	695.35	0	78.7845	0	0	31.5417	101.704	0	0	17.1894	0	4.29734	0
Single cell 318	0	50.386	1708.63	461.18	0	0	160.05	0	0	0	0	914.061	104.329	30.8244	0	0	161.796	0	0.697398	0	221.106	0	0	0	0	0	0	132.506	0	72.3187	94.8442	0	0	0	0	0	309.645	0	0	0	0	0	305.28	0	0	0	0	0	0
Single cell 319	36.0389	0	1622.83	241.278	0	115.447	0	20.7682	0	0	0	921.741	116.058	28.0981	58.0288	8.55161	91.4672	224.381	0	277.927	48.2555	0	0	50.088	23.2115	0	20.723	4737.72	0	108.728	96.511	0	71.4588	101.471	222.953	157.594	4509.76	0	0.610829	326.183	0	0	34.2064	0	21.379	0	0	162.481	0
Single cell 320	0	0	1715.89	337.608	0	0	244.227	0	0	0	0	187.36	233.452	0.598595	112.536	0	15.4648	0	0	113.135	305.284	0	0	0	0	0	0	87.8682	0	4.78876	21.5494	25.3061	0	0	0	0	325.464	0	0	0	0	0	0	0	11.3733	0	0	0	0
Single cell 321	0	0	2161.26	524.376	0	0	610.55	0	0	0	0	213.784	68.5723	0	0	0	218.886	147.034	4.28255	20.9017	0	0	0	0	0	0	0	3.80671	0	163.18	68.5723	0	0	0	0	5.13375	285.503	0	0.733393	0	7.70063	0	0	0	0	13.2011	0	137.878	0
Single cell 322	134.632	0	731.734	300.4	48.2394	131.124	68.8508	19.2958	0	0	0	1341.06	87.7081	52.6249	19.7343	9.64789	0	472.669	0	434.155	183.748	0	0	0	0	0	26.8375	4297.84	0	123.23	35.9603	0	0	200.46	0	203.921	900.427	0	0	102.618	0	49.2934	61.8342	0	109.635	9.20935	0	24.9968	0
Single cell 323	0	0	790.911	0	0	0	74.4077	0	0	0	0	182.637	27.0573	0	81.172	13.5287	0	0	0	0	40.586	0	0	0	0	0	0	339.553	0	0	20.293	0	16.5636	0	0	0	1478.3	0	20.293	60.879	0	0	60.879	0	74.4077	0	0	0	0
Single cell 324	12.8813	0	51.1986	363.091	0	108.417	0	91.5107	0	12.3325	6.97736	902.494	0	96.0729	209.857	0	235.439	656.986	10.8377	321.764	37.8387	244.408	0	63.0646	393.416	18.5168	0	1740.38	0	39.1805	73.2623	0	0	87.8224	161.553	0	12042.5	130.96	0	365.238	0	3.36341	24.4208	0	316.128	11.5395	19.8068	3.48868	0
Single cell 325	0	0	3371.05	150.324	0	5.84593	62.635	0	0	0	20.0432	1643.44	218.905	0	77.6674	49.2729	1.84614	22.1536	0	93.5349	50.9431	0	0	68.4809	5.0108	0	0	576.918	0	0.835133	22.5486	0	124.614	0	0	225.486	1023.68	0	115.248	17.5378	34.2405	0	0	0	0	106.062	0	0	0
Single cell 326	0	0	923.158	191.515	0.948092	0	0	0	0	0	0	33.1832	41.7161	39.8199	0	0	95.2871	0	11.2705	0	47.4046	0	0	0	6.63665	0	0	0	0	19.9099	105.238	0	0	0	0	0	8754.11	0	0	0	0	0	92.913	0	0	87.2245	0	28.4428	0
Single cell 327	2.14963	0	717.133	209.947	0	23.6459	437.808	73.8039	0	53.7239	0	108.198	106.048	57.3234	70.2212	23.6459	132.682	189.662	10.582	34.3941	174.12	0	0	37.9768	86.7017	0	0.813998	1390.31	0	85.2686	486.533	0	35.8159	415.139	0	246.491	1414.73	0	42.9926	232.876	2.14963	8.95398	58.04	0	42.276	9.31506	10.582	34.3941	0
Single cell 328	0	0	3176.72	102.203	45.7439	25.9628	678.741	0	0	0	23.078	1044.69	502.771	0	0	0	0	16.6867	0	113.742	0	0	0	0	0	0	0	42.2381	0	65.9372	71.2945	2.08583	0	0	0	0	1236.9	0	0	0	44.0955	80.3045	167.316	0	0.824214	118.687	12.515	0	0
[truncated: 137 more columns]

## Sheet: Table S1B
Gene Symbol	CellTrails tSNE	CellTrails Map (raw trajectory)	CellTrails Map (smoothed trajectory)	CellTrails Map (topography)
ABCA5
ACO1
ACTB
ACTG1
ACTN1
ADGRV1
AGR3
AK1
AKAP5
ANKRD24
APPL2
ARF1
ARF4
ARHGAP17
ARMC4
ATOH1
ATP2B1
ATP2B2
ATP2B4
ATP6V1B2
ATP6V1E1
ATP8B1
B3GNTL1
BAIAP2L2
BRSK2
CAB39L
CACNA2D2
CALB2
CAPZA1
CAPZA2
CAPZB
CCDC50
CDH23
CHRNA10
CHRNA9
CIB2
CKB
CLIC5
CORO2B
CRABP1
CSNK2A1
CTH
CUL1
DFNB31
DFNB59
DIAPH1
DNM1
DPF3
DRGX
EFCAB6
EFR3A
ELMOD1
EML1
EPS8L2
ESPN
ESPNL
EZR
FOXJ1
FSCN1
FSCN2
GALNT9
GAPDH
GDI2
GNAI1
GNAI2
GNAI3
GNAL
GNAS
GNG4
GPSM2
GPX2
GRXCR1
GRXCR2
GSTO1
HSF5
HYDIN
IRX2
KIAA1211L
KIAA1549
KIF1A
KLHDC7A
LCP1
LHFPL5
LHX3
LOC416212
LOC423919
LOC772075
LOXHD1
MAP1A
MAPK10
MCOLN3
MPRIP
MSN
MSRB3
MYH9
MYO15A
MYO1C
MYO1H
MYO3A
MYO3B
MYO6
MYO7A
NFATC1
NMNAT2
NPEPPS
OCM
OSBP2
OSBPL11
OSBPL1A
OTOA
OTOF
PAICS
PAK1
PAK2
PAK3
PCDH15
PDCD6IP
PDK4
PDZD7
PGM2L1
PHF21B
PI4KA
PITPNA
PITPNB
PLS1
PLS3
PLSCR5
PNPT1
PODXL2
POU4F3
PPP1R14D
PRPS1
PTPRQ
PTPRT
PTPRZ1
RAB26
RDX
RFX8
RPS6KA2
RPS6KA5
RSPH1
RSPH9
SCG3
SERPINB6
SGCB
SGCG
SGIP1
SH3GLB2
SKOR2
SLC17A8
SLC8A1
SLC9A3R2
SMPX
SPAG1
SPTAN1
STARD10
STXBP1
SYN3
TECTA
TECTB
TMC1
TMC2
TMC5
TMCC2
TMEM117
TMEM255B
TMEM30A
TMIE
TMPRSS3
TMPRSS7
TMSB4X
TNNC2
TOLLIP
TPM1
TPM3
TPRN
TRIOBP
TTLL12
TUBA3E
TUBAL3
TUBB2B
TUBB6
TWF2
USH1C
USH1G
USH2A

## Sheet: Table S1C
Gene Symbol	Dynamic TrES	Dynamic TrES*	Dynamic TrS
ABCA5
ACO1
ACTB
ACTG1
ACTN1
ADGRV1
AGR3
AK1
AKAP5
ANKRD24
APPL2
ARF1
ARF4
ARHGAP17
ARMC4
ATOH1
ATP2B1
ATP2B2
ATP2B4
ATP6V1B2
ATP6V1E1
ATP8B1
B3GNTL1
BAIAP2L2
BRSK2
CAB39L
CACNA2D2
CALB2
CAPZA1
CAPZA2
CAPZB
CCDC50
CDH23
CHRNA10
CHRNA9
CIB2
CKB
CLIC5
CORO2B
CRABP1
CSNK2A1
CTH
CUL1
DFNB31
DFNB59
DIAPH1
DNM1
DPF3
DRGX
EFCAB6
EFR3A
ELMOD1
EML1
EPS8L2
ESPN
ESPNL
EZR
FOXJ1
FSCN1
FSCN2
GALNT9
GAPDH
GDI2
GNAI1
GNAI2
GNAI3
GNAL
GNAS
GNG4
GPSM2
GPX2
GRXCR1
GRXCR2
GSTO1
HSF5
HYDIN
IRX2
KIAA1211L
KIAA1549
KIF1A
KLHDC7A
LCP1
LHFPL5
LHX3
LOC416212
LOC423919
LOC772075
LOXHD1
MAP1A
MAPK10
MCOLN3
MPRIP
MSN
MSRB3
MYH9
MYO15A
MYO1C
MYO1H
MYO3A
MYO3B
MYO6
MYO7A
NFATC1
NMNAT2
NPEPPS
OCM
OSBP2
OSBPL11
OSBPL1A
OTOA
OTOF
PAICS
PAK1
PAK2
PAK3
PCDH15
PDCD6IP
PDK4
PDZD7
PGM2L1
PHF21B
PI4KA
PITPNA
PITPNB
PLS1
PLS3
PLSCR5
PNPT1
PODXL2
POU4F3
PPP1R14D
PRPS1
PTPRQ
PTPRT
PTPRZ1
RAB26
RDX
RFX8
RPS6KA2
RPS6KA5
RSPH1
RSPH9
SCG3
SERPINB6
SGCB
SGCG
SGIP1
SH3GLB2
SKOR2
SLC17A8
SLC8A1
SLC9A3R2
SMPX
SPAG1
SPTAN1
STARD10
STXBP1
SYN3
TECTA
TECTB
TMC1
TMC2
TMC5
TMCC2
TMEM117
TMEM255B
TMEM30A
TMIE
TMPRSS3
TMPRSS7
TMSB4X
TNNC2
TOLLIP
TPM1
TPM3
TPRN
TRIOBP
TTLL12
TUBA3E
TUBAL3
TUBB2B
TUBB6
TWF2
USH1C
USH1G
USH2A
